# Supplementary material for: The Use of EST Expression Matrixes for the Quality Control of Gene Expression Data
Source: PLoS One. 2012 Mar 8;7(3):e32966. doi: 10.1371/journal.pone.0032966 (PMC3297614; doi:10.1371/journal.pone.0032966)
Supplement: Dataset S1 — The initial selection of UniGene Clusters. Up to thirty UniGene IDs were selected per each tissue. (XLS) [file pone.0032966.s002.xls]

## Sheet: C_Uncharacterised
Total sequences in Pool A	15172
Total sequences in Pool B	276549
Total libraries in Pool A	9
Total libraries in Pool B	97
F (expression factor)	1X
P (significance filter)	0.2
Symbol	Cluster	Accession	Libs: A	Libs: B	Seqs: A	Seqs: B	Seq Odds A:B	P
LTF	Hs.529517	NM_002343	2	12	64	68	17.22	0	C_Uncharacterised	1
SRGN	Hs.1908	NM_002727	3	16	34	40	15.53	0	C_Uncharacterised	2
LYZ	Hs.524579	NM_000239	2	16	33	64	9.42	0	C_Uncharacterised	3
S100A9	Hs.112405	NM_002965	3	6	20	18	20.28	0	C_Uncharacterised	4
S100A8	Hs.416073	NM_002964	3	6	14	22	11.61	0	C_Uncharacterised	5
IL8	Hs.624	NM_000584	2	7	11	24	8.36	0	C_Uncharacterised	6
MMP9	Hs.297413	NM_004994	3	14	10	21	8.68	0	C_Uncharacterised	7
IGL@	Hs.625768	BM918688	3	9	10	31	5.88	0	C_Uncharacterised	8
B4GALT3	Hs.321231	NM_003779	2	13	8	21	6.95	0	C_Uncharacterised	9
TMSB4X	Hs.522584	NM_021109	7	44	42	266	2.88	0	C_Uncharacterised	10
IGF2	Hs.272259	NM_000612 NM_001007139 NM_001127598 NM_001042376 NM_000207	2	22	35	167	3.83	0	C_Uncharacterised	11
P4HB	Hs.464336	NM_000918	8	49	31	195	2.9	0	C_Uncharacterised	12
RPL13	Hs.410817	NM_033251 NM_000977	7	55	28	267	1.91	0	C_Uncharacterised	13
KRT17	Hs.2785	NM_000422	2	13	27	193	2.55	0	C_Uncharacterised	14
KRT13	Hs.654550	NM_153490 NM_002274	1	6	25	27	16.9	0	C_Uncharacterised	15
-	Hs.719941	BQ055066	6	45	25	180	2.53	0	C_Uncharacterised	16
MPO	Hs.458272	NM_000250	1	0	23	0	NaN	0	C_Uncharacterised	17
GLUL	Hs.518525	NM_002065 NM_001033056 NM_001033044	7	40	23	116	3.62	0	C_Uncharacterised	18
RPS24	Hs.280130	NM_001142285 NM_001142283 NM_001142284 NM_001142282 NM_033022 NM_001026	7	42	23	186	2.26	0	C_Uncharacterised	19
RPS8	Hs.512675	NM_001012	8	47	23	205	2.05	0	C_Uncharacterised	20
RPL37A	Hs.433701	NM_000998	4	38	23	215	1.95	0	C_Uncharacterised	21
RPL31	Hs.469473	NM_001098577 NM_001099693 NM_000993	7	43	22	185	2.17	0	C_Uncharacterised	22
RPS19	Hs.438429	NM_001022	2	35	21	113	3.39	0	C_Uncharacterised	23
RPS14	Hs.381126	NM_001025071 NM_001025070 NM_005617	5	50	21	179	2.14	0	C_Uncharacterised	24
PPIA	Hs.356331	NM_021130	6	48	19	141	2.46	0	C_Uncharacterised	25
RPS2	Hs.356366	NM_002952	6	49	19	245	1.41	0	C_Uncharacterised	26
RPL7A	Hs.499839	NM_000972	5	54	19	266	1.3	0	C_Uncharacterised	27
RPL21	Hs.381123	NM_000982	4	32	17	91	3.41	0	C_Uncharacterised	28
RPL28	Hs.652114	NM_001136134 NM_000991 NM_001136135 NM_001136137 NM_001136136	5	44	17	131	2.37	0	C_Uncharacterised	29
RPS11	Hs.433529	NM_001015	7	53	17	225	1.38	0	C_Uncharacterised	30

## Sheet: N_Uncharacterised
Total sequences in Pool A	15705
Total sequences in Pool B	409902
Total libraries in Pool A	13
Total libraries in Pool B	202
F (expression factor)	1X
P (significance filter)	0.2
Symbol	Cluster	Accession	Libs: A	Libs: B	Seqs: A	Seqs: B	Seq Odds A:B	P	Seqs
RPL19	Hs.381061	NM_000981	5	56	60	193	8.14	0	N_Uncharacterised	1
MMP1	Hs.83169	NM_002421 NM_001145938	2	4	45	10	117.79	0	N_Uncharacterised	2
RPL36	Hs.408018	NM_015414 NM_033643	5	41	42	94	11.69	0	N_Uncharacterised	3
S100A6	Hs.275243	NM_014624	4	41	39	111	9.19	0	N_Uncharacterised	4
EFEMP1	Hs.76224	NM_004105 NM_001039348 NM_001039349	3	29	36	92	10.23	0	N_Uncharacterised	5
PTGDS	Hs.446429	NM_000954	2	31	32	83	10.08	0	N_Uncharacterised	6
IGL@	Hs.625768	BM918688	4	17	29	51	14.87	0	N_Uncharacterised	7
TXNDC5	Hs.150837	NM_030810 NM_001145549	2	33	24	60	10.45	0	N_Uncharacterised	8
KRT19	Hs.654568	NM_002276	5	16	18	28	16.8	0	N_Uncharacterised	9
VWF	Hs.440848	NM_000552	3	21	18	57	8.25	0	N_Uncharacterised	10
-	Hs.632304	BQ050162	2	24	17	45	9.87	0	N_Uncharacterised	11
ANXA2	Hs.511605	NM_001136015 NM_001002857 NM_001002858 NM_004039	5	54	96	325	7.75	0	N_Uncharacterised	12
-	Hs.593044	BG178618	1	4	84	4	551.04	0	N_Uncharacterised	13
RPLP0	Hs.546285	NM_053275 NM_001002	6	84	62	398	4.08	0	N_Uncharacterised	14
RPL31	Hs.469473	NM_001098577 NM_001099693 NM_000993	4	57	61	373	4.28	0	N_Uncharacterised	15
RPS24	Hs.280130	NM_001142285 NM_001142283 NM_001142284 NM_001142282 NM_033022 NM_001026	3	61	54	290	4.87	0	N_Uncharacterised	16
RPS3A	Hs.356572	NM_001006	5	69	50	358	3.65	0	N_Uncharacterised	17
RPS4X	Hs.118076	NM_001007	6	73	49	375	3.42	0	N_Uncharacterised	18
-	Hs.719941	BQ055066	6	40	44	147	7.83	0	N_Uncharacterised	19
RPS3	Hs.546286	NM_001005	6	68	44	254	4.53	0	N_Uncharacterised	20
IGL@	Hs.719643	AK057174	4	24	44	268	4.29	0	N_Uncharacterised	21
RPS8	Hs.512675	NM_001012	4	54	42	218	5.04	0	N_Uncharacterised	22
RPSA	Hs.449909	NM_002295 NM_001012321	4	61	42	304	3.61	0	N_Uncharacterised	23
ANXA2P2	Hs.534301	BF670622	3	44	41	323	3.32	0	N_Uncharacterised	24
RPLP1	Hs.356502	NM_001003 NM_213725	10	67	41	333	3.22	0	N_Uncharacterised	25
RPS6	Hs.408073	NM_001010	4	79	41	403	2.66	0	N_Uncharacterised	26
RPS2	Hs.498569	BF972117	3	50	39	202	5.05	0	N_Uncharacterised	27
SERPINE1	Hs.414795	NM_000602	3	27	38	187	5.31	0	N_Uncharacterised	28
RPL27A	Hs.523463	NM_000990	4	53	37	157	6.16	0	N_Uncharacterised	29
RPS18	Hs.627414	NM_022551	7	48	36	196	4.8	0	N_Uncharacterised	30

## Sheet: N_Vascular
Total sequences in Pool A	25094
Total sequences in Pool B	400513
Total libraries in Pool A	9
Total libraries in Pool B	206
F (expression factor)	1X
P (significance filter)	0.2
Symbol	Cluster	Accession	Libs: A	Libs: B	Seqs: A	Seqs: B	Seq Odds A:B	P	Seqs
RGS5	Hs.24950	NM_003617	4	32	189	101	30.09	0	N_Vascular	1
MGP	Hs.365706	NM_000900	5	29	145	88	26.45	0	N_Vascular	2
FABP4	Hs.391561	NM_001442	3	17	65	35	29.72	0	N_Vascular	3
OGN	Hs.109439	NM_033014 NM_014057	4	15	65	62	16.77	0	N_Vascular	4
-	Hs.714673	DB272800	2	1	33	2	263.69	0	N_Vascular	5
TMEM135	Hs.188591	NM_022918	2	4	33	6	87.9	0	N_Vascular	6
C12orf23	Hs.257664	NM_152261	3	15	32	28	18.26	0	N_Vascular	7
-	Hs.5724	BX641108	5	17	27	25	17.25	0	N_Vascular	8
-	Hs.715270	BU521978	3	9	24	11	34.86	0	N_Vascular	9
ASPN	Hs.435655	NM_017680	3	7	23	15	24.49	0	N_Vascular	10
TTR	Hs.427202	NM_000371	1	18	1501	222	114.72	0	N_Vascular	11
ANXA2P2	Hs.534301	BF670622	4	43	91	273	5.34	0	N_Vascular	12
ITM2B	Hs.643683	NM_021999	6	59	78	308	4.05	0	N_Vascular	13
ACTA2	Hs.500483	NM_001141945 NM_001613	6	52	75	238	5.04	0	N_Vascular	14
RPL31	Hs.469473	NM_001098577 NM_001099693 NM_000993	7	54	69	365	3.02	0	N_Vascular	15
FOS	Hs.707896	NM_005252	2	26	58	66	14.06	0	N_Vascular	16
SPARCL1	Hs.62886	NM_001128310 NM_004684	4	39	58	144	6.44	0	N_Vascular	17
RPLP1	Hs.356502	NM_001003 NM_213725	7	70	52	322	2.58	0	N_Vascular	18
RPL41	Hs.157160	NM_001035267 NM_021104	5	40	51	172	4.74	0	N_Vascular	19
RPL23	Hs.406300	NM_000978	6	51	49	198	3.96	0	N_Vascular	20
RPL38	Hs.380953	NM_000999 NM_001035258	5	39	48	164	4.68	0	N_Vascular	21
RPL30	Hs.400295	NM_000989	5	66	48	287	2.67	0	N_Vascular	22
RPL39	Hs.300141	CD556052	7	31	47	96	7.83	0	N_Vascular	23
RPS19	Hs.438429	NM_001022	6	53	47	249	3.02	0	N_Vascular	24
RPL23A	Hs.419463	NM_000984	7	67	47	252	2.98	0	N_Vascular	25
TMSB10	Hs.446574	NM_021103	5	43	46	139	5.29	0	N_Vascular	26
RPL34	Hs.438227	NM_033625 NM_000995	6	33	46	164	4.48	0	N_Vascular	27
TMSB4X	Hs.703237	BG697868	7	31	45	95	7.57	0	N_Vascular	28
ANXA2	Hs.511605	NM_001136015 NM_001002857 NM_001002858 NM_004039	6	53	45	376	1.91	0	N_Vascular	29
LDHB	Hs.446149	NM_002300	5	48	43	215	3.2	0	N_Vascular	30

## Sheet: C_Uterus
Total sequences in Pool A	60757
Total sequences in Pool B	230964
Total libraries in Pool A	7
Total libraries in Pool B	99
F (expression factor)	1X
P (significance filter)	0.2
Symbol	Cluster	Accession	Libs: A	Libs: B	Seqs: A	Seqs: B	Seq Odds A:B	P	Seqs
CFB	Hs.69771	NM_001710	5	12	71	50	5.4	0	C_Uterus	1
AMY1C	Hs.655232	NM_004038 NM_001008219 NM_001008218 NM_001008221	3	4	67	7	36.42	0	C_Uterus	2
-	Hs.380803	AK091626	5	2	64	2	121.77	0	C_Uterus	3
SLC40A1	Hs.643005	NM_014585	5	19	63	27	8.88	0	C_Uterus	4
EPCAM	Hs.542050	NM_002354	4	15	53	45	4.48	0	C_Uterus	5
OLFM4	Hs.508113	NM_006418	2	10	48	30	6.09	0	C_Uterus	6
CAPS	Hs.584744	NM_004058 NM_080590	5	3	35	3	44.38	0	C_Uterus	7
CP	Hs.558314	NM_000096	3	8	35	21	6.34	0	C_Uterus	8
ESR1	Hs.208124	NM_001122742 NM_001122740 NM_000125 NM_001122741	5	7	32	13	9.36	0	C_Uterus	9
DNAJC10	Hs.516632	NM_018981	4	13	32	25	4.87	0	C_Uterus	10
UBC	Hs.520348	NM_021009	7	59	133	399	1.27	0	C_Uterus	11
TPT1	Hs.374596	NM_003295	6	62	125	417	1.14	0	C_Uterus	12
EEF1G	Hs.144835	NM_022830 NM_001404	6	60	120	364	1.25	0	C_Uterus	13
KRT8	Hs.533782	NM_002273	5	28	119	196	2.31	0	C_Uterus	14
PSAP	Hs.523004	NM_001042465 NM_001042466 NM_002778	6	49	109	327	1.27	0	C_Uterus	15
GNAS	Hs.125898	NM_001077490 NM_080425 NM_016592 NM_000516 NM_080426 NM_001077489 NM_001077488	4	58	106	311	1.3	0	C_Uterus	16
RPLP0	Hs.546285	NM_053275 NM_001002	7	67	106	458	0.88	0	C_Uterus	17
HLA-A	Hs.181244	NM_002116	6	54	104	360	1.1	0	C_Uterus	18
ENO1	Hs.517145	NM_001428	6	59	102	378	1.03	0	C_Uterus	19
HSP90AB1	Hs.509736	NM_007355	5	52	101	221	1.74	0	C_Uterus	20
RPS6	Hs.408073	NM_001010	6	60	100	354	1.07	0	C_Uterus	21
HSPA8	Hs.180414	NM_006597 NM_153201	6	50	96	258	1.42	0	C_Uterus	22
-	Hs.444467	BM473292	7	58	96	401	0.91	0.001	C_Uterus	23
RPS2	Hs.498569	BF972117	4	63	95	433	0.83	0	C_Uterus	24
PABPC1	Hs.387804	NM_002568	4	52	92	289	1.21	0	C_Uterus	25
RPL4	Hs.186350	CR615743	5	60	90	337	1.02	0	C_Uterus	26
HLA-B	Hs.654404	NM_002117	5	44	86	267	1.22	0	C_Uterus	27
RPS4X	Hs.118076	NM_001007	7	61	85	337	0.96	0.009	C_Uterus	28
IGHA1	Hs.699841	AK128652	4	28	84	308	1.04	0	C_Uterus	29
DDX5	Hs.279806	NM_004396	6	43	83	195	1.62	0	C_Uterus	30

## Sheet: N_Uterus
Total sequences in Pool A	2846
Total sequences in Pool B	422761
Total libraries in Pool A	4
Total libraries in Pool B	211
F (expression factor)	1X
P (significance filter)	0.2
Symbol	Cluster	Accession	Libs: A	Libs: B	Seqs: A	Seqs: B	Seq Odds A:B	P	Seqs
SFRP4	Hs.658169	NM_003014	2	10	17	19	133.7	0	N_Uterus	1
ODC1	Hs.467701	NM_002539	3	22	5	40	18.6	0	N_Uterus	2
GOLM1	Hs.494337	NM_016548 NM_177937	2	25	4	37	16.08	0	N_Uterus	3
ESR1	Hs.208124	NM_001122742 NM_001122740 NM_000125 NM_001122741	3	2	3	2	223.05	0.008	N_Uterus	4
APCDD1	Hs.293274	NM_153000	2	14	3	19	23.48	0.008	N_Uterus	5
PAPSS1	Hs.368610	NM_005443	3	17	3	21	21.24	0.008	N_Uterus	6
EPCAM	Hs.542050	NM_002354	3	14	3	23	19.39	0.008	N_Uterus	7
CLDN4	Hs.647036	AK126462	2	7	3	27	16.52	0.008	N_Uterus	8
CFI	Hs.312485	NM_000204	2	9	3	33	13.52	0.008	N_Uterus	9
YIPF3	Hs.440950	NM_015388	2	21	3	36	12.39	0.008	N_Uterus	10
-	Hs.682003	BF685851	2	22	3	36	12.39	0.008	N_Uterus	11
HLA-B	Hs.654404	NM_002117	2	64	13	350	5.54	0	N_Uterus	12
LAPTM4A	Hs.467807	NM_014713	3	54	8	234	5.09	0	N_Uterus	13
ITM2B	Hs.643683	NM_021999	3	62	8	378	3.15	0	N_Uterus	14
VIM	Hs.455493	BM458017	2	22	7	92	11.33	0	N_Uterus	15
ILF2	Hs.75117	NM_004515	2	39	7	105	9.92	0	N_Uterus	16
-	Hs.706070	BM907837	3	57	7	247	4.22	0	N_Uterus	17
KDELR2	Hs.654552	NM_006854 NM_001100603	3	42	6	104	8.59	0	N_Uterus	18
HNRNPA1	Hs.546261	NM_031157 NM_002136	2	67	6	220	4.06	0	N_Uterus	19
HLA-A	Hs.181244	NM_002116	3	58	6	304	2.94	0	N_Uterus	20
ACTG2	Hs.516105	NM_001615	2	22	5	88	8.45	0	N_Uterus	21
CBX3	Hs.381189	NM_016587 NM_007276	3	42	5	94	7.91	0	N_Uterus	22
EIF3D	Hs.55682	NM_003753	4	49	5	95	7.83	0	N_Uterus	23
CALU	Hs.718425	NM_001219 NM_001130674	3	39	5	106	7.02	0	N_Uterus	24
2002-09-01	Hs.712994	NM_001008491 NM_006155 NM_001008492 NM_004404	2	43	5	114	6.52	0	N_Uterus	25
HMGN2	Hs.181163	NM_005517	2	48	5	116	6.41	0	N_Uterus	26
-	Hs.533977	CR620402	2	52	5	135	5.51	0	N_Uterus	27
HNRNPU	Hs.106212	NM_031844 NM_004501	2	60	5	136	5.47	0	N_Uterus	28
-	Hs.35052	CR624817	3	68	5	179	4.15	0	N_Uterus	29
EIF4A2	Hs.518475	NM_001967	2	70	5	264	2.82	0	N_Uterus	30

## Sheet: C_Thyroid
Total sequences in Pool A	1822
Total sequences in Pool B	289899
Total libraries in Pool A	3
Total libraries in Pool B	103
F (expression factor)	1X
P (significance filter)	0.2
Symbol	Cluster	Accession	Libs: A	Libs: B	Seqs: A	Seqs: B	Seq Odds A:B	P	Seqs
TG	Hs.654591	NM_003235	2	1	41	2	3336.83	0	C_Thyroid	1
MALAT1	Hs.621695	EF177381	2	44	8	142	9	0	C_Thyroid	2
SSR2	Hs.74564	NM_003145	2	42	5	73	10.93	0	C_Thyroid	3
FOS	Hs.707896	NM_005252	2	32	5	98	8.14	0	C_Thyroid	4
SHOC2	Hs.104315	NM_007373	2	9	4	16	39.86	0	C_Thyroid	5
RAC1	Hs.413812	NM_018890 NM_006908	2	38	4	90	7.08	0	C_Thyroid	6
INPP5K	Hs.632238	NM_001135642 NM_130766 NM_016532	2	7	3	7	68.3	0.008	C_Thyroid	7
USP24	Hs.477009	NM_015306	2	12	3	18	26.56	0.008	C_Thyroid	8
BOC	Hs.591318	NM_033254	2	16	3	24	19.92	0.008	C_Thyroid	9
BUD31	Hs.380233	NM_003910	2	23	3	36	13.28	0.008	C_Thyroid	10
JUN	Hs.525704	NM_002228	2	22	3	63	7.59	0.008	C_Thyroid	11
TPO	Hs.467554	NM_000547 NM_175719 NM_175721 NM_175722	1	1	7	1	1118.06	0	C_Thyroid	12
ANXA1	Hs.494173	NM_000700	1	27	7	108	10.35	0	C_Thyroid	13
IGFBP5	Hs.607212	NM_000599	1	30	7	121	9.24	0	C_Thyroid	14
RPL7A	Hs.499839	NM_000972	2	57	6	279	3.43	0	C_Thyroid	15
MGST1	Hs.389700	NM_145791 NM_020300 NM_145764 NM_145792	1	13	5	22	36.26	0	C_Thyroid	16
PEBP1	Hs.433863	NM_002567	1	38	5	88	9.06	0	C_Thyroid	17
CTSB	Hs.520898	NM_147780 NM_147781 NM_147782 NM_147783 NM_001908	2	44	5	158	5.05	0	C_Thyroid	18
RPL8	Hs.178551	NM_033301 NM_000973	2	61	5	236	3.38	0	C_Thyroid	19
-	Hs.659893	N88312	1	0	4	0	NaN	0	C_Thyroid	20
RPL23AP32	Hs.657366	AL390140	1	1	4	1	637.84	0	C_Thyroid	21
TYR	Hs.503555	NM_000372	1	1	4	1	637.84	0	C_Thyroid	22
ABCA1	Hs.429294	NM_005502	1	6	4	8	79.73	0	C_Thyroid	23
INSR	Hs.465744	NM_000208 NM_001079817	1	7	4	9	70.87	0	C_Thyroid	24
LOC100287239	Hs.657308	XM_002342751	1	7	4	21	30.37	0	C_Thyroid	25
TMSB10	Hs.446574	NM_021103	1	35	4	84	7.59	0	C_Thyroid	26
CAPNS1	Hs.515371	NM_001749 NM_001003962	2	45	4	107	5.96	0	C_Thyroid	27
-	Hs.649037	AW971234	1	0	3	0	NaN	0.008	C_Thyroid	28
-	Hs.663000	AA493642	1	0	3	0	NaN	0.008	C_Thyroid	29
-	Hs.653584	AW970027	1	0	3	0	NaN	0.008	C_Thyroid	30

## Sheet: N_Thyroid
Total sequences in Pool A	8820
Total sequences in Pool B	416787
Total libraries in Pool A	3
Total libraries in Pool B	212
F (expression factor)	1X
P (significance filter)	0.2
Symbol	Cluster	Accession	Libs: A	Libs: B	Seqs: A	Seqs: B	Seq Odds A:B	P	Seqs
TG	Hs.654591	NM_003235	3	0	69	0	NaN	0	N_Thyroid	1
HLA-DRA	Hs.520048	NM_019111	2	33	33	125	12.52	0	N_Thyroid	2
TPO	Hs.467554	NM_000547 NM_175719 NM_175721 NM_175722	2	0	11	0	NaN	0	N_Thyroid	3
CD46	Hs.510402	NM_002389 NM_172354 NM_172351 NM_172355 NM_172352 NM_172359 NM_172357 NM_172360 NM_153826 NM_172358 NM_172356 NM_172353 NM_172361 NM_172350	2	36	9	80	5.32	0	N_Thyroid	4
CD24	Hs.644105	NM_013230	2	31	8	62	6.1	0	N_Thyroid	5
TFF3	Hs.82961	NM_003226	3	6	6	16	17.73	0	N_Thyroid	6
HLA-DQA1	Hs.387679	NM_002122	2	21	6	51	5.56	0	N_Thyroid	7
DIO2	Hs.202354	NM_013989 NM_000793 NM_001007023	2	10	5	18	13.13	0	N_Thyroid	8
KRT7	Hs.411501	NM_005556	2	16	5	35	6.75	0	N_Thyroid	9
ATRX	Hs.533526	NM_000489 NM_138270	2	24	5	45	5.25	0	N_Thyroid	10
TAF9	Hs.653163	NM_001015892 NM_003187 NM_001015891 NM_016283	2	24	5	47	5.03	0	N_Thyroid	11
HTN3	Hs.654442	NM_000200	1	5	847	32	1383.54	0	N_Thyroid	12
STATH	Hs.654495	NM_003154 NM_001009181	1	3	367	31	583.68	0	N_Thyroid	13
HTN1	Hs.250959	NM_002159	1	4	364	16	1121.28	0	N_Thyroid	14
B2M	Hs.534255	NM_004048	2	59	324	831	19.09	0	N_Thyroid	15
AMY1C	Hs.655232	NM_004038 NM_001008219 NM_001008218 NM_001008221	1	2	183	4	2207.69	0	N_Thyroid	16
SMR3B	Hs.650650	NM_006685	1	0	181	0	NaN	0	N_Thyroid	17
IGJ	Hs.643431	NM_144646	1	14	93	107	41.5	0	N_Thyroid	18
NTN3	Hs.703932	BQ707388	1	8	89	23	184.71	0	N_Thyroid	19
-	Hs.701775	AK092753	1	3	62	8	368.81	0	N_Thyroid	20
C20orf70	Hs.125960	NM_080574	1	0	47	0	NaN	0	N_Thyroid	21
-	Hs.662103	CB958228	1	3	40	4	474.7	0	N_Thyroid	22
-	Hs.709368	BQ708355	1	5	32	13	116.74	0	N_Thyroid	23
-	Hs.592929	BM804833	1	4	32	14	108.4	0	N_Thyroid	24
SAT1	Hs.28491	NM_002970	2	49	32	314	4.83	0	N_Thyroid	25
PRR4	Hs.408153	NM_006250 NM_001098538 NM_007244	1	9	29	12	114.57	0	N_Thyroid	26
PIP	Hs.99949	NM_002652	1	5	22	10	104.22	0	N_Thyroid	27
MUC7	Hs.631946	NM_001145006 NM_001145007 NM_152291	1	1	20	3	315.75	0	N_Thyroid	28
PRDX1	Hs.180909	NM_002574 NM_181696 NM_181697	2	59	20	283	3.34	0	N_Thyroid	29
ANXA2P2	Hs.534301	BF670622	2	45	19	345	2.61	0	N_Thyroid	30

## Sheet: C_Thymus
Total sequences in Pool A	114
Total sequences in Pool B	291607
Total libraries in Pool A	2
Total libraries in Pool B	104
F (expression factor)	1X
P (significance filter)	0.2
Symbol	Cluster	Accession	Libs: A	Libs: B	Seqs: A	Seqs: B	Seq Odds A:B	P	Seqs
HBG2	Hs.302145	NM_000184	2	1	18	1	54676.1	0	C_Thymus	1
HBG1	Hs.712539	NM_000559	2	0	10	0	NaN	0	C_Thymus	2
HBA2	Hs.654744	NM_000517	1	8	4	28	378.67	0	C_Thymus	3
HBE1	Hs.655195	NM_005330	1	2	3	3	2627.06	0.008	C_Thymus	4
HBA1	Hs.449630	NM_000558	2	5	3	10	788.1	0.008	C_Thymus	5
ETV5	Hs.43697	NM_004454	1	4	2	5	1041.44	0.063	C_Thymus	6
ASPSCR1	Hs.298351	NM_024083	1	4	2	6	867.86	0.063	C_Thymus	7
UCK1	Hs.9597	NM_031432 NM_001135954	1	7	2	9	578.57	0.063	C_Thymus	8
SPRY4	Hs.323308	NM_030964 NM_001127496	1	7	2	10	520.71	0.063	C_Thymus	9
C9orf3	Hs.434253	NM_032823	1	11	2	20	260.35	0.063	C_Thymus	10
KEAP1	Hs.465870	NM_203500 NM_012289	1	18	2	29	179.54	0.063	C_Thymus	11
NDUFV1	Hs.7744	NM_007103	2	27	4	67	158.23	0	C_Thymus	12
-	Hs.519738	BU564279	1	45	3	142	55.47	0.008	C_Thymus	13
C19orf63	Hs.515550	NM_175063 NM_206538	1	19	2	38	137.02	0.063	C_Thymus	14
ZYX	Hs.490415	NM_003461 NM_001010972	1	32	2	74	70.35	0.063	C_Thymus	15
SERPINF1	Hs.532768	NM_002615	1	29	2	74	70.35	0.063	C_Thymus	16
RPS14	Hs.381126	NM_001025071 NM_001025070 NM_005617	2	53	3	197	39.98	0.008	C_Thymus	17
H19	Hs.533566	BC040073	1	32	2	123	42.32	0.063	C_Thymus	18
TUBA1A	Hs.654422	NM_006009	1	32	2	145	35.89	0.063	C_Thymus	19
COL3A1	Hs.443625	NM_000090	1	49	2	451	11.53	0.063	C_Thymus	20

## Sheet: N_Thymus
Total sequences in Pool A	970
Total sequences in Pool B	424637
Total libraries in Pool A	4
Total libraries in Pool B	211
F (expression factor)	1X
P (significance filter)	0.2
Symbol	Cluster	Accession	Libs: A	Libs: B	Seqs: A	Seqs: B	Seq Odds A:B	P	Seqs
IL23A	Hs.382212	AK128384	4	14	8	16	220.7	0	N_Thymus	1
RPL28	Hs.652114	NM_001136134 NM_000991 NM_001136135 NM_001136137 NM_001136136	3	68	6	222	11.9	0	N_Thymus	2
CALML3	Hs.239600	NM_005185	2	2	4	19	92.54	0	N_Thymus	3
ARHGDIB	Hs.504877	NM_001175	3	35	4	92	19.11	0	N_Thymus	4
RPS27	Hs.546291	NM_001030	2	37	4	185	9.5	0	N_Thymus	5
RPS18	Hs.627414	NM_022551	2	53	4	228	7.71	0	N_Thymus	6
CD52	Hs.276770	NM_001803	2	11	3	24	54.89	0.008	N_Thymus	7
RPL35	Hs.182825	NM_007209	2	45	3	146	9.02	0.008	N_Thymus	8
RPL9	Hs.513083	BQ057285	2	49	3	163	8.08	0.008	N_Thymus	9
IGHA1	Hs.699841	AK128652	2	28	3	172	7.66	0.008	N_Thymus	10
CFL1	Hs.170622	NM_005507	2	67	3	187	7.04	0.008	N_Thymus	11
-	Hs.707514	CR598031	1	19	7	45	68.59	0	N_Thymus	12
EIF4G2	Hs.183684	NM_001418 NM_001042559	1	75	7	280	11.02	0	N_Thymus	13
CAPZA1	Hs.514934	NM_006135	1	25	5	43	51.16	0	N_Thymus	14
CCL25	Hs.310511	NM_005624	1	0	4	0	NaN	0	N_Thymus	15
RAG1	Hs.73958	NM_000448	1	1	4	1	1758.33	0	N_Thymus	16
-	Hs.654977	BF214688	1	1	4	1	1758.33	0	N_Thymus	17
CD1E	Hs.249217	NM_030893 NM_001042583 NM_001042584 NM_001042585 NM_001042586 NM_001042587	1	1	4	2	879.16	0	N_Thymus	18
-	Hs.356096	BF691569	1	3	4	5	351.66	0	N_Thymus	19
CYP26B1	Hs.91546	NM_019885	1	5	4	7	251.19	0	N_Thymus	20
P4HA1	Hs.500047	NM_001142595 NM_000917 NM_001017962 NM_001142596	1	19	4	25	70.33	0	N_Thymus	21
ATP6V0D1	Hs.106876	NM_004691	1	28	4	45	39.07	0	N_Thymus	22
LAMP1	Hs.494419	NM_005561	1	27	4	64	27.47	0	N_Thymus	23
MGEA5	Hs.500842	NM_012215 NM_001142434	1	27	4	67	26.24	0	N_Thymus	24
RPL10A	Hs.546269	NM_007104	1	50	4	122	14.41	0	N_Thymus	25
RPS14	Hs.381126	NM_001025071 NM_001025070 NM_005617	1	59	4	238	7.38	0	N_Thymus	26
TUBB	Hs.636480	NM_178014	2	76	4	389	4.52	0	N_Thymus	27
SH2D1A	Hs.349094	NM_002351 NM_001114937	1	1	3	1	1317.38	0.008	N_Thymus	28
SP4	Hs.88013	NM_003112	1	2	3	2	658.69	0.008	N_Thymus	29
-	Hs.707587	BF982015	1	4	3	4	329.34	0.008	N_Thymus	30

## Sheet: C_Testis
Total sequences in Pool A	5755
Total sequences in Pool B	285966
Total libraries in Pool A	3
Total libraries in Pool B	103
F (expression factor)	1X
P (significance filter)	0.2
Symbol	Cluster	Accession	Libs: A	Libs: B	Seqs: A	Seqs: B	Seq Odds A:B	P	Seqs
TUBA1B	Hs.524390	NM_006082	3	51	41	202	10.15	0	C_Testis	1
LDHB	Hs.446149	NM_002300	2	47	29	144	10.05	0	C_Testis	2
-	Hs.706070	BM907837	3	18	17	62	13.66	0	C_Testis	3
MYBL2	Hs.179718	NM_002466	2	23	9	35	12.8	0	C_Testis	4
CS	Hs.430606	NM_004077	2	22	9	41	10.92	0	C_Testis	5
CCT8	Hs.125113	NM_006585	2	30	8	44	9.05	0	C_Testis	6
NLRP2	Hs.369279	NM_017852	2	5	7	6	58.04	0	C_Testis	7
LOC100289173	Hs.592455	BM912683	2	5	7	7	49.75	0	C_Testis	8
IGF2BP1	Hs.144936	NM_006546 NM_001160423	2	3	6	3	99.48	0	C_Testis	9
PRPF3	Hs.11776	NM_004698	2	20	6	24	12.43	0	C_Testis	10
GNL3	Hs.313544	NM_206825 NM_014366 NM_206826	2	20	6	32	9.33	0	C_Testis	11
TPI1	Hs.524219	NM_001159287 NM_000365	3	55	35	244	7.17	0	C_Testis	12
TUBA1B	Hs.676750	BM553973	3	53	31	280	5.53	0	C_Testis	13
-	Hs.696761	AF114835	1	2	20	23	43.36	0	C_Testis	14
RPSAP58	Hs.560655	XR_079400	2	50	20	210	4.75	0	C_Testis	15
-	Hs.479728	BQ067508	2	45	20	271	3.68	0	C_Testis	16
HMGA1	Hs.518805	NM_145901 NM_145902 NM_145899 NM_002131 NM_145905 NM_145903	1	15	19	43	22.03	0	C_Testis	17
-	Hs.696773	AA075413	1	3	18	25	35.89	0	C_Testis	18
-	Hs.696679	AA075732	1	3	16	20	39.86	0	C_Testis	19
STRAP	Hs.504895	NM_007178	1	26	16	39	20.44	0	C_Testis	20
TPM3	Hs.644306	NM_152263 NM_001043353 NM_001043352 NM_001043351 NM_153649	2	38	16	104	7.66	0	C_Testis	21
EIF4A1	Hs.129673	NM_001416	2	58	16	253	3.15	0	C_Testis	22
ATP5A1	Hs.298280	NM_001001937 NM_004046	2	41	15	106	7.05	0	C_Testis	23
-	Hs.702598	AA113910	1	1	14	1	697.35	0	C_Testis	24
TMBIM6	Hs.708025	NM_001098576 NM_003217	2	42	14	119	5.86	0	C_Testis	25
SLC25A6	Hs.350927	NM_001636	2	53	13	207	3.13	0	C_Testis	26
-	Hs.696766	BG311073	1	3	12	20	29.87	0	C_Testis	27
FAM60A	Hs.505154	NM_001135811 NM_021238 NM_001135812	1	14	12	36	16.6	0	C_Testis	28
XRCC5	Hs.388739	NM_021141	3	26	12	75	7.96	0	C_Testis	29
PPIA	Hs.356331	NM_021130	3	51	12	148	4.04	0	C_Testis	30

[truncated: 71 more sheets: N_Testis, C_Synovium, N_Synovium, C_Stomach, N_Spleen, C_SoftTissue, N_SoftTissue, C_Skin, N_Skin, N_Salivary, N_Retina, C_Prostate, N_Prostate, C_Placenta, N_Placenta, C_PituitaryGland, N_PituitaryGland, N_PinealGland, C_PeripheralNerve, N_PeripheralNerve …]
