# Supplementary material for: The Use of EST Expression Matrixes for the Quality Control of Gene Expression Data
Source: PLoS One. 2012 Mar 8;7(3):e32966. doi: 10.1371/journal.pone.0032966 (PMC3297614; doi:10.1371/journal.pone.0032966)
Supplement: Dataset S2 — All the selected UniGene IDs and the non-redundant collection. All the selected UniGene IDs are combined, sorted (to show differences in the expression of any duplicated IDs in different tissues) and the duplicated UniGene IDs are removed. Tissue identities for the redundant UniGene IDs were assigned based on the highest recorded expression odds ratio. (XLS) [file pone.0032966.s003.xls]

## Sheet: All selected (<30 per tissue)
Symbol	Cluster	Accession	Libs: A	Libs: B	Seqs: A	Seqs: B	Seq Odds A:B	P	Tissue
RPLP2	Hs.437594	NM_001004	3	65	12	306	9.29	0	N_Adipose	1
PLA2G2A	Hs.466804	NM_000300 NM_001161727 NM_001161729 NM_001161728	2	15	8	47	40.27	0	N_Adipose	2
FABP4	Hs.391561	NM_001442	3	17	8	92	20.57	0	N_Adipose	3
RNF149	Hs.142074	NM_173647	2	25	7	45	36.78	0	N_Adipose	4
GSN	Hs.522373	NM_001127663 NM_001127664 NM_001127665 NM_001127666 NM_001127667 NM_000177 NM_198252 NM_001127662	3	49	7	162	10.22	0	N_Adipose	5
APOD	Hs.522555	NM_001647	2	33	5	100	11.81	0	N_Adipose	6
IGF2R	Hs.487062	NM_000876	2	20	4	27	34.98	0	N_Adipose	7
EIF3K	Hs.314359	NM_013234	2	26	4	72	13.11	0	N_Adipose	8
TSC22D3	Hs.522074	NM_198057 NM_004089 NM_001015881	2	32	4	77	12.26	0	N_Adipose	9
MGST3	Hs.191734	NM_004528	2	37	4	99	9.54	0	N_Adipose	10
RPS4X	Hs.118076	NM_001007	3	76	9	415	5.13	0	N_Adipose	11
HSP90AA1	Hs.525600	NM_001017963 NM_005348	2	75	8	312	6.06	0	N_Adipose	12
FTL	Hs.713706	BM918687	1	56	7	167	9.91	0	N_Adipose	13
IFITM3	Hs.374650	NM_021034	1	60	7	175	9.46	0	N_Adipose	14
-	Hs.719941	BQ055066	2	44	7	184	8.99	0	N_Adipose	15
CST3	Hs.304682	NM_000099	1	46	6	124	11.43	0	N_Adipose	16
NACA	Hs.505735	NM_001113203 NM_001113201 NM_005594 NM_001113202	3	60	6	199	7.12	0	N_Adipose	17
EIF1	Hs.150580	NM_005801	3	90	6	314	4.51	0	N_Adipose	18
SERPING1	Hs.384598	NM_000062 NM_001032295	3	45	5	244	4.84	0	N_Adipose	19
ACOT4	Hs.49433	NM_152331	1	2	4	2	472.21	0	N_Adipose	20
EDC3	Hs.96852	NM_001142443 NM_001142444 NM_025083	1	7	4	15	62.96	0	N_Adipose	21
RPS10	Hs.645317	NM_001014	1	31	4	69	13.69	0	N_Adipose	22
PCBP1	Hs.2853	NM_006196	2	47	4	110	8.58	0	N_Adipose	23
-	Hs.632573	AK094885	2	42	4	118	8	0	N_Adipose	24
RPL35	Hs.182825	NM_007209	2	45	4	145	6.51	0	N_Adipose	25
RPS9	Hs.546288	NM_001013	3	54	4	159	5.94	0	N_Adipose	26
CTGF	Hs.410037	NM_001901	2	36	4	214	4.41	0	N_Adipose	27
RPS18	Hs.627414	NM_022551	2	53	4	228	4.14	0	N_Adipose	28
SAA1	Hs.632144	NM_000331 NM_199161	2	10	4	286	3.3	0	N_Adipose	29
FTL	Hs.433670	NM_000146	3	64	14	1316	2.52	0	N_Adipose	30
IGL@	Hs.719643	AK057174	1	46	21	459	18.99	0	C_Adipose	1
LOC100287927	Hs.449585	AK097040	1	10	7	30	95.09	0	C_Adipose	2
CAV1	Hs.74034	NM_001753	1	15	6	38	64.25	0	C_Adipose	3
S100A6	Hs.275243	NM_014624	1	33	6	93	26.25	0	C_Adipose	4
MALAT1	Hs.621695	EF177381	1	45	5	145	14.01	0	C_Adipose	5
-	Hs.663146	AW970944	1	1	3	1	1215.87	0.008	C_Adipose	6
CKAP2	Hs.712592	BF975285	1	5	3	5	243.17	0.008	C_Adipose	7
S100A4	Hs.654444	NM_019554 NM_002961	1	12	3	14	86.84	0.008	C_Adipose	8
GSN	Hs.522373	NM_001127663 NM_001127664 NM_001127665 NM_001127666 NM_001127667 NM_000177 NM_198252 NM_001127662	1	37	3	136	8.94	0.008	C_Adipose	9
RPS14	Hs.381126	NM_001025071 NM_001025070 NM_005617	1	54	3	197	6.17	0.008	C_Adipose	10
IGHG1	Hs.510635	AK090461	1	51	32	882	15.28	0	C_Adipose	11
IGKC	Hs.449621	AK128524	1	45	19	654	12.02	0	C_Adipose	12
RPS20	Hs.8102	NM_001146227 NM_001023	1	58	4	311	5.21	0	C_Adipose	13
FTL	Hs.433670	NM_000146	1	56	3	399	3.04	0.008	C_Adipose	14
-	Hs.675598	AW970963	1	0	2	0	NaN	0.063	C_Adipose	15
-	Hs.687818	AW974076	1	0	2	0	NaN	0.063	C_Adipose	16
-	Hs.404608	AW974124	1	0	2	0	NaN	0.063	C_Adipose	17
-	Hs.663122	CB119557	1	0	2	0	NaN	0.063	C_Adipose	18
-	Hs.663153	AA515443	1	0	2	0	NaN	0.063	C_Adipose	19
-	Hs.712895	AA568876	1	0	2	0	NaN	0.063	C_Adipose	20
-	Hs.663171	CN359771	1	0	2	0	NaN	0.063	C_Adipose	21
-	Hs.625845	AA569202	1	0	2	0	NaN	0.063	C_Adipose	22
-	Hs.655573	BC041959	1	0	2	0	NaN	0.063	C_Adipose	23
-	Hs.689948	CB991352	1	0	2	0	NaN	0.063	C_Adipose	24
-	Hs.275545	AW974106	1	0	2	0	NaN	0.063	C_Adipose	25
LOC644253	Hs.631751	XM_001719157	1	0	2	0	NaN	0.063	C_Adipose	26
EGOT	Hs.663059	BC039547	1	0	2	0	NaN	0.063	C_Adipose	27
-	Hs.587819	N80739	1	0	2	0	NaN	0.063	C_Adipose	28
-	Hs.662949	AA492138	1	0	2	0	NaN	0.063	C_Adipose	29
-	Hs.663123	AW970927	1	0	2	0	NaN	0.063	C_Adipose	30
AKR1B1	Hs.521212	NM_001628	1	18	9	38	27.45	0	C_AdrCortex	1
CCT3	Hs.491494	NM_005998 NM_001008883 NM_001008800	1	41	9	127	8.21	0	C_AdrCortex	2
PRELP	Hs.632481	NM_002725 NM_201348	1	11	8	37	25.05	0	C_AdrCortex	3
MCM7	Hs.438720	NM_182776 NM_005916	1	30	8	71	13.05	0	C_AdrCortex	4
STAR	Hs.521535	NM_000349 NM_001007243	1	3	6	6	115.78	0	C_AdrCortex	5
COL11A2	Hs.390171	NM_080680 NM_080681 NM_080679	1	4	5	22	26.3	0	C_AdrCortex	6
-	Hs.448226	BQ278477	1	28	5	64	9.04	0	C_AdrCortex	7
EIF3L	Hs.446852	NM_016091	1	42	5	93	6.22	0	C_AdrCortex	8
C1orf21	Hs.719188	NM_030806	1	9	4	12	38.56	0	C_AdrCortex	9
PDK4	Hs.8364	NM_002612	1	10	4	28	16.53	0	C_AdrCortex	10
TUBB	Hs.636480	NM_178014	1	57	24	337	8.3	0	C_AdrCortex	11
C3	Hs.529053	NM_000064	1	32	8	182	5.09	0	C_AdrCortex	12
SQSTM1	Hs.437277	NM_001142298 NM_003900 NM_001142299	1	47	8	219	4.23	0	C_AdrCortex	13
EIF4A1	Hs.129673	NM_001416	1	59	7	262	3.09	0	C_AdrCortex	14
-	Hs.479728	BQ067508	1	46	7	284	2.85	0	C_AdrCortex	15
IGFBP5	Hs.607212	NM_000599	1	30	6	122	5.69	0	C_AdrCortex	16
GLUL	Hs.518525	NM_002065 NM_001033056 NM_001033044	1	46	5	134	4.32	0	C_AdrCortex	17
A2M	Hs.212838	NM_000014	1	32	5	166	3.48	0	C_AdrCortex	18
CALM2	Hs.468442	NM_001743	1	48	5	204	2.83	0	C_AdrCortex	19
DDX5	Hs.279806	NM_004396	1	48	5	273	2.12	0	C_AdrCortex	20
RPL7A	Hs.499839	NM_000972	1	58	5	280	2.06	0	C_AdrCortex	21
COL1A1	Hs.172928	NM_000088	1	47	5	282	2.05	0	C_AdrCortex	22
CD74	Hs.436568	NM_001025159 NM_004355 NM_001025158	1	35	5	285	2.03	0	C_AdrCortex	23
FKBP1A	Hs.471933	NM_000801 NM_054014	1	37	4	98	4.72	0	C_AdrCortex	24
UBA1	Hs.533273	NM_003334 NM_153280	1	41	4	124	3.73	0	C_AdrCortex	25
HSPD1	Hs.632539	NM_002156 NM_199440	1	35	4	124	3.73	0	C_AdrCortex	26
EIF4B	Hs.648394	NM_001417	1	44	4	133	3.48	0	C_AdrCortex	27
PGK1	Hs.78771	NM_000291	1	45	4	156	2.96	0	C_AdrCortex	28
RPSAP58	Hs.560655	XR_079400	1	51	4	226	2.05	0	C_AdrCortex	29
RPS2	Hs.356366	NM_002952	1	54	4	260	1.78	0	C_AdrCortex	30
LOC100286895	Hs.672498	XR_078609	1	3	4	4	1004.91	0	C_AdrMedula	1
PYGB	Hs.368157	NM_002862	1	14	3	34	88.35	0.008	C_AdrMedula	2
-	Hs.692759	AA584568	1	0	2	0	NaN	0.063	C_AdrMedula	3
RASSF1	Hs.476270	NM_170714 NM_007182 NM_170713 NM_170712	1	5	2	7	285.15	0.063	C_AdrMedula	4
FKBP10	Hs.463035	NM_021939	1	26	2	47	42.46	0.063	C_AdrMedula	5
-	Hs.697218	BQ940633	2	19	141	58	55.99	0	N_Bone	1
COL1A1	Hs.681002	BG113870	3	17	66	73	20.74	0	N_Bone	2
THBS1	Hs.164226	NM_003246	2	27	58	55	24.18	0	N_Bone	3
COMP	Hs.1584	NM_000095	2	3	49	5	224.59	0	N_Bone	4
GREM1	Hs.40098	NM_013372	2	6	47	13	82.84	0	N_Bone	5
COL6A3	Hs.233240	NM_004369 NM_057167 NM_057166 NM_057165 NM_057164	2	26	47	46	23.41	0	N_Bone	6
COL6A1	Hs.474053	NM_001848	3	28	45	53	19.45	0	N_Bone	7
KIAA1199	Hs.459088	NM_018689	2	10	40	15	61.08	0	N_Bone	8
-	Hs.720028	BG619973	3	15	39	42	21.27	0	N_Bone	9
TNC	Hs.143250	NM_002160	3	16	31	27	26.28	0	N_Bone	10
FN1	Hs.203717	NM_212482 NM_212475 NM_002026 NM_212478 NM_212476 NM_212474 NM_054034	4	58	516	361	33.61	0	N_Bone	11
COL1A1	Hs.172928	NM_000088	4	48	393	290	31.65	0	N_Bone	12
-	Hs.714487	CD521245	2	39	78	174	10.29	0	N_Bone	13
TAGLN	Hs.410977	NM_001001522 NM_003186	3	52	68	197	7.92	0	N_Bone	14
CTGF	Hs.410037	NM_001901	3	35	67	151	10.18	0	N_Bone	15
COL6A2	Hs.420269	NM_058175 NM_001849 NM_058174	3	21	57	79	16.54	0	N_Bone	16
TGFBI	Hs.369397	NM_000358	3	38	51	116	10.07	0	N_Bone	17
IGFBP4	Hs.462998	NM_001552	3	47	46	122	8.64	0	N_Bone	18
-	Hs.479728	BQ067508	3	33	43	175	5.63	0	N_Bone	19
BGN	Hs.821	NM_001711	3	21	42	68	14.15	0	N_Bone	20
CALD1	Hs.490203	NM_033138 NM_033157 NM_004342 NM_033139 NM_033140	4	45	37	155	5.46	0	N_Bone	21
RPL6	Hs.528668	BQ278439	2	37	36	162	5.09	0	N_Bone	22
RPL38	Hs.380953	NM_000999 NM_001035258	2	42	34	178	4.37	0	N_Bone	23
TIMP1	Hs.522632	NM_003254	3	50	33	131	5.77	0	N_Bone	24
MMP2	Hs.513617	NM_004530 NM_001127891	3	27	31	49	14.48	0	N_Bone	25
COL1A2	Hs.489142	NM_000089	4	53	258	410	14.58	0	N_Bone	26
SPARC	Hs.111779	NM_003118	4	81	220	726	7	0	N_Bone	27
FTH1	Hs.524910	NM_002032	3	100	128	700	4.2	0	N_Bone	28
ACTB	Hs.520640	NM_001101	3	106	125	1182	2.43	0	N_Bone	29
ACTG1	Hs.514581	NM_001614	3	81	104	611	3.91	0	N_Bone	30
DCN	Hs.156316	NM_001920 NM_133503 NM_133504 NM_133505 NM_133506 NM_133507	4	30	109	158	11.48	0	C_Bone	1
COL2A1	Hs.408182	NM_001844 NM_033150	2	3	62	7	147.02	0	C_Bone	2
HBB	Hs.523443	NM_000518	3	14	58	39	24.68	0	C_Bone	3
FMOD	Hs.705207	NM_002023	3	14	44	31	23.53	0	C_Bone	4
ITM2A	Hs.17109	NM_004867	3	8	32	11	48.2	0	C_Bone	5
ACAN	Hs.2159	NM_013227 NM_001135	2	5	26	9	47.85	0	C_Bone	6
COL11A1	Hs.523446	NM_080629 NM_001854 NM_080630	2	9	24	13	30.57	0	C_Bone	7
COMP	Hs.1584	NM_000095	2	3	23	8	47.61	0	C_Bone	8
CAV1	Hs.74034	NM_001753	3	13	21	23	15.12	0	C_Bone	9
HAPLN1	Hs.2799	NM_001884	2	4	20	5	66.23	0	C_Bone	10
SFTPC	Hs.1074	NM_003018	1	3	255	27	158.6	0	C_Bone	11
FN1	Hs.203717	NM_212482 NM_212475 NM_002026 NM_212478 NM_212476 NM_212474 NM_054034	4	39	130	254	8.52	0	C_Bone	12
CTGF	Hs.410037	NM_001901	3	27	89	140	10.56	0	C_Bone	13
SFTPA2	Hs.535295	NM_006926 NM_001098668	1	4	72	8	149.48	0	C_Bone	14
SFTPA1	Hs.523084	NM_001093770 NM_005411	1	1	66	5	219.16	0	C_Bone	15
HLA-DRA	Hs.520048	NM_019111	3	35	42	265	2.63	0	C_Bone	16
COL1A1	Hs.172928	NM_000088	3	45	38	249	2.53	0	C_Bone	17
TAGLN	Hs.410977	NM_001001522 NM_003186	3	33	35	154	3.76	0	C_Bone	18
RPL6	Hs.546283	NM_001024662 NM_000970	4	46	34	252	2.23	0	C_Bone	19
-	Hs.479728	BQ067508	3	44	34	257	2.19	0	C_Bone	20
RPL31	Hs.469473	NM_001098577 NM_001099693 NM_000993	3	47	30	177	2.81	0	C_Bone	21
A2M	Hs.212838	NM_000014	3	30	27	144	3.1	0	C_Bone	22
LUM	Hs.406475	NM_002345	3	26	27	165	2.71	0	C_Bone	23
-	Hs.387576	BM918217	4	37	26	111	3.88	0	C_Bone	24
RPL32	Hs.265174	NM_001007074 NM_001007073 NM_000994	2	45	26	119	3.62	0	C_Bone	25
CALM2	Hs.468442	NM_001743	4	45	26	183	2.35	0	C_Bone	26
RPS8	Hs.512675	NM_001012	3	52	26	202	2.13	0	C_Bone	27
BGN	Hs.821	NM_001711	3	28	23	120	3.17	0	C_Bone	28
RPL12	Hs.408054	NM_000976	3	47	23	166	2.29	0	C_Bone	29
RPL5	Hs.532359	NM_000969	4	51	23	209	1.82	0	C_Bone	30
RPL6	Hs.528668	BQ278439	2	37	36	162	15.96	0	N_BoneMarrow	1
RPL14	Hs.446522	NM_001034996 NM_003973	2	45	19	128	10.63	0	N_BoneMarrow	2
-	Hs.661894	CD050805	2	2	12	2	429.24	0	N_BoneMarrow	3
EEF1D	Hs.333388	NM_032378 NM_001130054 NM_001130053 NM_001130055 NM_001960 NM_001130057 NM_001130056	2	50	12	104	8.25	0	N_BoneMarrow	4
RNF4	Hs.66394	NM_002938	2	16	5	21	17.01	0	N_BoneMarrow	5
COPB2	Hs.75724	NM_004766	2	32	5	61	5.86	0	N_BoneMarrow	6
GLT8D1	Hs.297304	NM_001010983 NM_018446 NM_152932	2	24	4	36	7.94	0	N_BoneMarrow	7
C22orf25	Hs.474233	NM_152906	2	10	3	11	19.48	0.008	N_BoneMarrow	8
APRT	Hs.28914	NM_000485 NM_001030018	2	7	3	12	17.86	0.008	N_BoneMarrow	9
IMMT	Hs.148559	NM_006839 NM_001100169 NM_001100170	2	17	3	33	6.49	0.008	N_BoneMarrow	10
ARPC1B	Hs.489284	NM_005720	2	20	3	42	5.1	0.008	N_BoneMarrow	11
CTGF	Hs.410037	NM_001901	1	37	45	173	18.71	0	N_BoneMarrow	12
GREM1	Hs.40098	NM_013372	1	7	42	18	167.78	0	N_BoneMarrow	13
TGFBI	Hs.369397	NM_000358	1	40	37	130	20.44	0	N_BoneMarrow	14
RPL38	Hs.380953	NM_000999 NM_001035258	1	43	32	180	12.76	0	N_BoneMarrow	15
-	Hs.479728	BQ067508	1	35	31	187	11.89	0	N_BoneMarrow	16
-	Hs.567699	BG165625 BQ716296	1	16	26	20	93.22	0	N_BoneMarrow	17
SERPINE1	Hs.414795	NM_000602	1	29	23	202	8.16	0	N_BoneMarrow	18
IGFBP4	Hs.462998	NM_001552	1	49	22	146	10.79	0	N_BoneMarrow	19
ENO1	Hs.517145	NM_001428	2	69	22	310	5.08	0	N_BoneMarrow	20
CALU	Hs.718425	NM_001219 NM_001130674	1	41	17	94	12.95	0	N_BoneMarrow	21
POSTN	Hs.136348	NM_006475 NM_001135935 NM_001135934 NM_001135936	1	24	16	95	12.05	0	N_BoneMarrow	22
CALD1	Hs.490203	NM_033138 NM_033157 NM_004342 NM_033139 NM_033140	1	48	16	176	6.51	0	N_BoneMarrow	23
COL12A1	Hs.101302	NM_004370 NM_080645	1	16	15	40	26.84	0	N_BoneMarrow	24
COL5A2	Hs.445827	NM_000393	1	30	14	74	13.54	0	N_BoneMarrow	25
COL6A3	Hs.233240	NM_004369 NM_057167 NM_057166 NM_057165 NM_057164	1	27	14	79	12.68	0	N_BoneMarrow	26
EIF3K	Hs.314359	NM_013234	1	27	13	63	14.76	0	N_BoneMarrow	27
RPS10	Hs.406620	AK025353	1	36	13	90	10.33	0	N_BoneMarrow	28
SERPINH1	Hs.596449	NM_001235	1	30	13	99	9.39	0	N_BoneMarrow	29
TIMP1	Hs.522632	NM_003254	1	52	13	151	6.16	0	N_BoneMarrow	30
HTN3	Hs.654442	NM_000200	2	4	848	31	213.63	0	N_Brain	1
STATH	Hs.654495	NM_003154 NM_001009181	2	2	369	29	98.39	0	N_Brain	2
MBP	Hs.551713	NM_001025100 NM_001025101 NM_001025081 NM_002385 NM_001025090 NM_001025092	12	21	327	194	13.02	0	N_Brain	3
SNAP25	Hs.167317	NM_003081 NM_130811	13	12	84	24	26.91	0	N_Brain	4
LOC100289104	Hs.702404	BI083878	10	14	84	27	23.92	0	N_Brain	5
TUBB3	Hs.511743	NM_006086	7	11	64	33	14.9	0	N_Brain	6
FABP4	Hs.391561	NM_001442	2	18	64	36	13.66	0	N_Brain	7
ALDOC	Hs.155247	NM_005165	6	13	56	43	10.01	0	N_Brain	8
TUBB2A	Hs.654543	NM_001069	9	14	52	39	10.24	0	N_Brain	9
RTN1	Hs.368626	NM_021136 NM_206857 NM_206852	8	10	50	11	34.92	0	N_Brain	10
TTR	Hs.427202	NM_000371	1	18	1501	222	53.5	0	N_Brain	11
HTN1	Hs.250959	NM_002159	1	4	364	16	175.91	0	N_Brain	12
AMY1C	Hs.655232	NM_004038 NM_001008219 NM_001008218 NM_001008221	1	2	183	4	352.44	0	N_Brain	13
SMR3B	Hs.650650	NM_006685	1	0	181	0	NaN	0	N_Brain	14
TUBA1A	Hs.654422	NM_006009	11	35	143	123	8.95	0	N_Brain	15
TUBA1B	Hs.524390	NM_006082	13	60	107	320	2.57	0	N_Brain	16
TUBB	Hs.636480	NM_178014	10	68	106	287	2.84	0	N_Brain	17
NTN3	Hs.703932	BQ707388	1	8	89	23	29.75	0	N_Brain	18
CLU	Hs.436657	NM_203339 NM_001831	13	53	82	369	1.71	0	N_Brain	19
-	Hs.713158	BF344012	11	31	68	59	8.86	0	N_Brain	20
UCHL1	Hs.518731	NM_004181	9	25	65	79	6.32	0	N_Brain	21
PEBP1	Hs.433863	NM_002567	6	53	63	190	2.55	0	N_Brain	22
-	Hs.701775	AK092753	1	3	62	8	59.56	0	N_Brain	23
CKB	Hs.173724	NM_001823	9	20	58	76	5.86	0	N_Brain	24
ANXA2P2	Hs.534301	BF670622	3	44	57	307	1.43	0	N_Brain	25
RPS24	Hs.280130	NM_001142285 NM_001142283 NM_001142284 NM_001142282 NM_033022 NM_001026	4	60	53	291	1.4	0	N_Brain	26
GFAP	Hs.514227	NM_002055 NM_001131019	11	9	52	83	4.81	0	N_Brain	27
-	Hs.716131	BF686833	9	49	51	173	2.26	0	N_Brain	28
IGKC	Hs.449621	AK128524	2	38	518	582	6.89	0	N_Brain	29
B2M	Hs.534255	NM_004048	3	58	354	801	3.41	0	N_Brain	30
GFAP	Hs.514227	NM_002055 NM_001131019	10	0	483	0	NaN	0	C_Brain	1
BCAN	Hs.516904	NM_021948 NM_198427	7	4	297	5	389.53	0	C_Brain	2
-	Hs.567699	BG165625 BQ716296	4	10	96	12	52.19	0	C_Brain	3
FXYD6	Hs.713034	NM_022003	8	9	88	19	30.21	0	C_Brain	4
PCDHG@	Hs.368160	NM_032088 NM_018914 NM_018915 NM_003735 NM_018927 NM_002588 NM_018929 NM_018928 NM_018913 NM_018920 NM_018919 NM_018916 NM_018921 NM_018918 NM_018917 NM_018912 NM_018923 NM_018926 NM_018924 NM_018922 NM_018925 NM_003736 NM_032092 NM_014004 NM_032091 NM_032402 NM_032087 NM_032101 NM_032009 NM_032407 NM_032094 NM_032406 NM_032090 NM_032053 NM_032011 NM_032089 NM_031993 NM_032100 NM_032099 NM_032086…	6	19	75	28	17.46	0	C_Brain	5
-	Hs.661894	CD050805	2	1	73	1	475.96	0	C_Brain	6
SOX8	Hs.243678	NM_014587	6	0	58	0	NaN	0	C_Brain	7
NDRG2	Hs.525205	NM_201535 NM_201540 NM_016250 NM_201541 NM_201537 NM_201539 NM_201536 NM_201538	8	10	50	19	17.15	0	C_Brain	8
TUBB2B	Hs.703971	NM_178012	5	3	49	3	106.43	0	C_Brain	9
FCGRT	Hs.111903	NM_001136019 NM_004107	8	14	49	21	15.2	0	C_Brain	10
RPL6	Hs.528668	BQ278439	7	31	117	102	7.48	0	C_Brain	11
RPS2	Hs.506997	BM423570	6	36	94	117	5.24	0	C_Brain	12
RPL37A	Hs.433701	NM_000998	5	37	90	148	3.96	0	C_Brain	13
RPL14	Hs.446522	NM_001034996 NM_003973	8	37	81	112	4.71	0	C_Brain	14
EEF1D	Hs.333388	NM_032378 NM_001130054 NM_001130053 NM_001130055 NM_001960 NM_001130057 NM_001130056	6	39	79	84	6.13	0	C_Brain	15
RPL38	Hs.380953	NM_000999 NM_001035258	4	20	78	37	13.74	0	C_Brain	16
RPS10	Hs.406620	AK025353	4	22	75	45	10.87	0	C_Brain	17
PTGDS	Hs.446429	NM_000954	8	15	74	44	10.96	0	C_Brain	18
TUBA1A	Hs.654422	NM_006009	8	25	74	73	6.61	0	C_Brain	19
RPL13	Hs.410817	NM_033251 NM_000977	11	51	72	223	2.1	0	C_Brain	20
CKB	Hs.173724	NM_001823	9	25	68	39	11.36	0	C_Brain	21
ALDOA	Hs.513490	NM_000034 NM_184043 NM_184041 NM_001127617	7	44	68	173	2.56	0	C_Brain	22
RPLP2	Hs.437594	NM_001004	6	32	67	76	5.75	0	C_Brain	23
CHI3L1	Hs.382202	NM_001276	2	14	66	36	11.95	0	C_Brain	24
ATP6V0E1	Hs.484188	NM_003945	5	19	61	28	14.2	0	C_Brain	25
SQSTM1	Hs.437277	NM_001142298 NM_003900 NM_001142299	11	37	59	168	2.29	0	C_Brain	26
RPS3	Hs.546286	NM_001005	8	49	57	213	1.74	0	C_Brain	27
RPS11	Hs.433529	NM_001015	9	51	56	186	1.96	0	C_Brain	28
RPS24	Hs.280130	NM_001142285 NM_001142283 NM_001142284 NM_001142282 NM_033022 NM_001026	7	42	55	154	2.33	0	C_Brain	29
TPI1	Hs.524219	NM_001159287 NM_000365	10	48	54	225	1.56	0	C_Brain	30
C7	Hs.78065	NM_000587	1	19	5	33	260.9	0	N_Breast	1
IGHA1	Hs.699841	AK128652	1	29	5	170	50.63	0	N_Breast	2
-	Hs.687625	BX118019	1	0	4	0	NaN	0	N_Breast	3
-	Hs.203621	BX116145 AI732950	1	0	3	0	NaN	0.008	N_Breast	4
KRT15	Hs.654570	NM_002275	1	5	3	31	165.3	0.008	N_Breast	5
-	Hs.666224	AI732979	1	0	2	0	NaN	0.063	N_Breast	6
-	Hs.192132	BE798870	1	0	2	0	NaN	0.063	N_Breast	7
KIAA1009	Hs.485865	NM_014895	1	7	2	10	340.28	0.063	N_Breast	8
WIZ	Hs.442138	NM_021241	1	8	2	10	340.28	0.063	N_Breast	9
ELP2	Hs.8739	NM_018255	1	10	2	17	200.16	0.063	N_Breast	10
IRF1	Hs.436061	NM_002198	1	11	2	20	170.13	0.063	N_Breast	11
PIP	Hs.99949	NM_002652	1	5	2	30	113.42	0.063	N_Breast	12
MGP	Hs.365706	NM_000900	1	33	5	228	37.74	0	N_Breast	13
TXNIP	Hs.715525	NM_006472	1	48	3	181	28.3	0.008	N_Breast	14
HNRNPU	Hs.106212	NM_031844 NM_004501	1	61	2	139	24.47	0.063	N_Breast	15
EEF1A1	Hs.535192	NM_001402	1	122	3	2442	2.09	0.008	N_Breast	16
RPL13	Hs.410817	NM_033251 NM_000977	1	60	2	221	15.39	0.063	N_Breast	17
RPL13A	Hs.523185	NM_012423	1	88	2	494	6.88	0.063	N_Breast	18
VIM	Hs.628678	NM_003380	1	69	2	643	5.28	0.063	N_Breast	19
EEF1A1	Hs.586423	AK292639	1	115	2	2364	1.43	0.063	N_Breast	20
APOE	Hs.654439	NM_000041	2	22	13	65	13.92	0	C_Breast	1
SCGB2A2	Hs.46452	NM_002411	2	0	6	0	NaN	0	C_Breast	2
-	Hs.655579	BF030952	2	8	5	11	31.59	0	C_Breast	3
MT1E	Hs.534330	NM_175617	2	7	5	11	31.59	0	C_Breast	4
RPS26	Hs.567235	NM_001029	2	16	5	24	14.48	0	C_Breast	5
GATA3	Hs.524134	NM_001002295 NM_002051	2	2	4	3	92.64	0	C_Breast	6
ANAPC11	Hs.534456	NM_001002244 NM_001002249 NM_016476 NM_001002248 NM_001002246 NM_001002247 NM_001002245	2	12	4	18	15.44	0	C_Breast	7
ADNP	Hs.570355	NM_015339 NM_181442	2	11	4	20	13.9	0	C_Breast	8
NDUFAB1	Hs.189716	NM_005003	3	16	4	21	13.23	0	C_Breast	9
UNG	Hs.191334	NM_003362 NM_080911	2	19	4	25	11.12	0	C_Breast	10
-	Hs.719941	BQ055066	3	48	12	193	4.33	0	C_Breast	11
KRT19	Hs.654568	NM_002276	3	28	11	92	8.32	0	C_Breast	12
RPS19	Hs.438429	NM_001022	2	35	11	123	6.22	0	C_Breast	13
RPL31	Hs.469473	NM_001098577 NM_001099693 NM_000993	3	47	11	196	3.9	0	C_Breast	14
RPS2	Hs.356366	NM_002952	4	51	11	253	3.02	0	C_Breast	15
FAU	Hs.387208	NM_001997	2	41	10	119	5.84	0	C_Breast	16
AKR1B1	Hs.521212	NM_001628	1	18	9	38	16.47	0	C_Breast	17
TMSB10	Hs.446574	NM_021103	3	33	9	79	7.92	0	C_Breast	18
PPIA	Hs.356331	NM_021130	3	51	9	151	4.14	0	C_Breast	19
RPL12	Hs.408054	NM_000976	4	46	9	180	3.48	0	C_Breast	20
MYL6	Hs.632717	NM_021019 NM_079423	2	52	9	186	3.36	0	C_Breast	21
CYP17A1	Hs.438016	NM_000102	1	0	8	0	NaN	0	C_Breast	22
RPL10A	Hs.148340	BM554127	3	40	8	119	4.67	0	C_Breast	23
RPL30	Hs.400295	NM_000989	2	35	8	121	4.6	0	C_Breast	24
TIMP1	Hs.522632	NM_003254	3	38	8	157	3.54	0	C_Breast	25
TAGLN2	Hs.517168	NM_003564	2	41	8	189	2.94	0	C_Breast	26
RPS8	Hs.512675	NM_001012	4	51	8	220	2.53	0	C_Breast	27
RPL7A	Hs.499839	NM_000972	3	56	8	277	2.01	0	C_Breast	28
LGALS1	Hs.445351	NM_002305	1	22	7	40	12.17	0	C_Breast	29
RPL18	Hs.515517	NM_000979	4	53	7	187	2.6	0	C_Breast	30
EPAS1	Hs.468410	NM_001430	2	17	15	33	15.31	0	C_Cartilage	1
PRELP	Hs.632481	NM_002725 NM_201348	2	10	14	31	15.21	0	C_Cartilage	2
FMOD	Hs.705207	NM_002023	2	15	14	61	7.73	0	C_Cartilage	3
CAV1	Hs.74034	NM_001753	2	14	13	31	14.12	0	C_Cartilage	4
BTG2	Hs.519162	NM_006763	2	24	12	48	8.42	0	C_Cartilage	5
GPNMB	Hs.190495	NM_001005340 NM_002510	2	20	12	54	7.48	0	C_Cartilage	6
FOSB	Hs.590958	NM_006732 NM_001114171	2	10	11	17	21.79	0	C_Cartilage	7
ZFP36L2	Hs.503093	NM_006887	2	18	8	30	8.98	0	C_Cartilage	8
TGFBR2	Hs.82028	NM_001024847 NM_003242	2	17	7	30	7.85	0	C_Cartilage	9
VCAN	Hs.643801	NM_004385 NM_001126336	2	14	7	30	7.85	0	C_Cartilage	10
SFTPC	Hs.1074	NM_003018	1	3	255	27	327.5	0	C_Cartilage	11
SFTPA2	Hs.535295	NM_006926 NM_001098668	1	4	72	8	305.27	0	C_Cartilage	12
SFTPA1	Hs.523084	NM_001093770 NM_005411	1	1	66	5	447.41	0	C_Cartilage	13
HBB	Hs.523443	NM_000518	1	16	56	41	46.23	0	C_Cartilage	14
HLA-DRA	Hs.520048	NM_019111	2	36	40	267	5.06	0	C_Cartilage	15
TAGLN	Hs.410977	NM_001001522 NM_003186	2	34	26	163	5.38	0	C_Cartilage	16
A2M	Hs.212838	NM_000014	2	31	25	146	5.77	0	C_Cartilage	17
CTGF	Hs.410037	NM_001901	2	28	24	205	3.95	0	C_Cartilage	18
DCN	Hs.156316	NM_001920 NM_133503 NM_133504 NM_133505 NM_133506 NM_133507	2	32	24	243	3.33	0	C_Cartilage	19
COL2A1	Hs.408182	NM_001844 NM_033150	1	4	23	46	16.86	0	C_Cartilage	20
COL1A1	Hs.172928	NM_000088	2	46	23	264	2.94	0	C_Cartilage	21
SFTPB	Hs.512690	NM_198843 NM_000542	1	4	22	10	74.18	0	C_Cartilage	22
ACAN	Hs.2159	NM_013227 NM_001135	1	6	20	15	44.94	0	C_Cartilage	23
LYZ	Hs.524579	NM_000239	1	17	20	77	8.75	0	C_Cartilage	24
COMP	Hs.1584	NM_000095	1	4	17	14	40.92	0	C_Cartilage	25
TXNIP	Hs.715525	NM_006472	2	39	17	126	4.54	0	C_Cartilage	26
-	Hs.479728	BQ067508	2	45	17	274	2.09	0	C_Cartilage	27
-	Hs.387576	BM918217	2	39	16	121	4.45	0	C_Cartilage	28
HBA2	Hs.654744	NM_000517	1	8	15	17	29.72	0	C_Cartilage	29
SERPING1	Hs.384598	NM_000062 NM_001032295	2	31	15	111	4.55	0	C_Cartilage	30
MBP	Hs.551713	NM_001025100 NM_001025101 NM_001025081 NM_002385 NM_001025090 NM_001025092	1	32	106	415	25.64	0	N_Cerebellum	1
SNAP25	Hs.167317	NM_003081 NM_130811	1	24	36	72	49.41	0	N_Cerebellum	2
ALDOC	Hs.155247	NM_005165	1	18	27	72	36.98	0	N_Cerebellum	3
SNRPN	Hs.564847	NM_022807 NM_022808 NM_022806 NM_022805 NM_003097 NM_005678 NM_022804	1	50	20	85	23.16	0	N_Cerebellum	4
STXBP1	Hs.288229	NM_003165 NM_001032221	1	20	11	45	24.01	0	N_Cerebellum	5
TSPAN7	Hs.441664	NM_004615	1	24	11	60	18.01	0	N_Cerebellum	6
TUBB4	Hs.110837	NM_006087	1	11	10	32	30.69	0	N_Cerebellum	7
38231	Hs.287518	NM_080415 NM_004574 NM_080416	1	15	9	25	35.35	0	N_Cerebellum	8
SPOCK2	Hs.523009	NM_014767 NM_001134434	1	13	9	45	19.64	0	N_Cerebellum	9
TUBA4A	Hs.75318	NM_006000	1	18	9	46	19.21	0	N_Cerebellum	10
TUBA1B	Hs.524390	NM_006082	1	72	25	402	6.12	0	N_Cerebellum	11
GFAP	Hs.514227	NM_002055 NM_001131019	1	19	15	120	12.29	0	N_Cerebellum	12
ENO2	Hs.511915	NM_001975	1	24	12	84	14.04	0	N_Cerebellum	13
TUBB	Hs.636480	NM_178014	1	77	11	382	2.83	0	N_Cerebellum	14
TPI1	Hs.524219	NM_001159287 NM_000365	1	65	10	224	4.38	0	N_Cerebellum	15
PKM2	Hs.534770	NM_182470 NM_182471 NM_002654	1	65	10	251	3.91	0	N_Cerebellum	16
ENO1	Hs.517145	NM_001428	1	70	10	322	3.05	0	N_Cerebellum	17
GAPDH	Hs.544577	NM_002046	1	98	33	820	3.97	0	N_Cerebellum	18
ACTB	Hs.520640	NM_001101	1	108	14	1293	1.06	0	N_Cerebellum	19
RPL3	Hs.119598	NM_000967 NM_001033853	1	101	13	767	1.66	0	N_Cerebellum	20
CLU	Hs.436657	NM_203339 NM_001831	1	65	11	440	2.45	0	N_Cerebellum	21
-	Hs.444467	BM473292	1	90	10	435	2.26	0	N_Cerebellum	22
MAPK8IP2	Hs.558180	NM_012324 NM_016431	1	4	8	5	157.09	0	N_Cerebellum	23
CLSTN3	Hs.535378	NM_014718	1	7	8	17	46.2	0	N_Cerebellum	24
CBX7	Hs.356416	NM_175709	1	11	8	20	39.27	0	N_Cerebellum	25
PKD1	Hs.75813	NM_001009944 NM_000296	1	15	8	30	26.18	0	N_Cerebellum	26
JMJD7	Hs.198161	NM_005090 NM_001114633 NM_001114632	1	5	7	6	114.52	0	N_Cerebellum	27
CA11	Hs.428446	NM_001217	1	8	7	11	62.46	0	N_Cerebellum	28
FAIM2	Hs.567424	NM_012306	1	9	7	12	57.26	0	N_Cerebellum	29
PISD	Hs.420559	NM_014338	1	19	7	36	19.09	0	N_Cerebellum	30
IGKC	Hs.449621	AK128524	2	38	518	582	46.86	0	N_Cerebrum	1
MBP	Hs.551713	NM_001025100 NM_001025101 NM_001025081 NM_002385 NM_001025090 NM_001025092	5	28	95	426	11.15	0	N_Cerebrum	2
SKP1	Hs.171626	NM_006930 NM_170679	2	51	12	244	2.44	0	N_Cerebrum	3
ANXA1	Hs.494173	NM_000700	2	36	12	247	2.41	0	N_Cerebrum	4
NEAT1	Hs.523789	AF001893	2	48	9	186	2.4	0	N_Cerebrum	5
GPM6A	Hs.75819	NM_201591 NM_005277 NM_201592	2	18	7	39	8.89	0	N_Cerebrum	6
CANX	Hs.567968	NM_001746 NM_001024649	3	55	7	164	2.11	0	N_Cerebrum	7
APOD	Hs.522555	NM_001647	2	33	6	99	3	0	N_Cerebrum	8
ATP5F1	Hs.514870	NM_001688	2	37	6	145	2.05	0	N_Cerebrum	9
HTN3	Hs.654442	NM_000200	1	5	847	32	1456.06	0	N_Cerebrum	10
STATH	Hs.654495	NM_003154 NM_001009181	1	3	367	31	612.49	0	N_Cerebrum	11
HTN1	Hs.250959	NM_002159	1	4	364	16	1176.59	0	N_Cerebrum	12
B2M	Hs.534255	NM_004048	1	60	321	834	19.76	0	N_Cerebrum	13
AMY1C	Hs.655232	NM_004038 NM_001008219 NM_001008218 NM_001008221	1	2	183	4	2314.26	0	N_Cerebrum	14
SMR3B	Hs.650650	NM_006685	1	0	181	0	NaN	0	N_Cerebrum	15
IGJ	Hs.643431	NM_144646	1	14	93	107	43.48	0	N_Cerebrum	16
NTN3	Hs.703932	BQ707388	1	8	89	23	193.53	0	N_Cerebrum	17
-	Hs.701775	AK092753	1	3	62	8	386.36	0	N_Cerebrum	18
C20orf70	Hs.125960	NM_080574	1	0	47	0	NaN	0	N_Cerebrum	19
-	Hs.662103	CB958228	1	3	40	4	497.23	0	N_Cerebrum	20
-	Hs.709368	BQ708355	1	5	32	13	122.27	0	N_Cerebrum	21
-	Hs.592929	BM804833	1	4	32	14	113.54	0	N_Cerebrum	22
HLA-DRA	Hs.520048	NM_019111	1	34	32	126	12.61	0	N_Cerebrum	23
SAT1	Hs.28491	NM_002970	1	50	30	316	4.71	0	N_Cerebrum	24
PRR4	Hs.408153	NM_006250 NM_001098538 NM_007244	1	9	29	12	120	0	N_Cerebrum	25
PIP	Hs.99949	NM_002652	1	5	22	10	109.15	0	N_Cerebrum	26
CALM2	Hs.468442	NM_001743	3	75	21	680	1.53	0	N_Cerebrum	27
MUC7	Hs.631946	NM_001145006 NM_001145007 NM_152291	1	1	20	3	330.7	0	N_Cerebrum	28
ANXA2P2	Hs.534301	BF670622	1	46	17	347	2.43	0	N_Cerebrum	29
PRDX1	Hs.180909	NM_002574 NM_181696 NM_181697	1	60	15	288	2.58	0	N_Cerebrum	30
IGHA1	Hs.699841	AK128652	3	27	56	119	32.77	0	N_Colon	1
LGALS4	Hs.5302	NM_006149	3	3	28	4	485.32	0	N_Colon	2
MYH11	Hs.460109	NM_001040113 NM_022844 NM_001040114 NM_002474	2	31	28	83	23.38	0	N_Colon	3
ACTG2	Hs.516105	NM_001615	2	22	22	71	21.46	0	N_Colon	4
RPL10A	Hs.148340	BM554127	2	31	15	68	15.26	0	N_Colon	5
PIGR	Hs.497589	NM_002644	2	7	14	12	80.7	0	N_Colon	6
FXYD3	Hs.301350	NM_001136007 NM_021910 NM_001136011 NM_001136012 NM_005971 NM_001136009 NM_001136008 NM_001136010	2	15	14	28	34.58	0	N_Colon	7
TFF3	Hs.82961	NM_003226	3	6	13	9	99.9	0	N_Colon	8
S100A10	Hs.143873	NM_002966	3	31	13	52	17.29	0	N_Colon	9
ZG16	Hs.632195	NM_152338	2	0	10	0	NaN	0	N_Colon	10
IGL@	Hs.719643	AK057174	3	25	38	274	9.63	0	N_Colon	11
RPS19	Hs.438429	NM_001022	2	57	34	262	9	0	N_Colon	12
RPL41	Hs.157160	NM_001035267 NM_021104	2	43	33	190	12.05	0	N_Colon	13
RPL30	Hs.400295	NM_000989	2	69	27	308	6.07	0	N_Colon	14
RPL28	Hs.652114	NM_001136134 NM_000991 NM_001136135 NM_001136137 NM_001136136	2	69	25	203	8.53	0	N_Colon	15
MYL6	Hs.632717	NM_021019 NM_079423	2	78	21	283	5.14	0	N_Colon	16
-	Hs.714487	CD521245	3	38	19	233	5.64	0	N_Colon	17
TAGLN	Hs.410977	NM_001001522 NM_003186	2	53	18	247	5.04	0	N_Colon	18
MYL9	Hs.504687	NM_006097 NM_181526	2	44	17	115	10.23	0	N_Colon	19
RPS26	Hs.567235	NM_001029	2	34	16	89	12.44	0	N_Colon	20
RPL15	Hs.381219	NM_002948	2	97	16	417	2.65	0	N_Colon	21
RPLP1	Hs.356502	NM_001003 NM_213725	2	75	15	359	2.89	0	N_Colon	22
S100A6	Hs.275243	NM_014624	2	43	14	136	7.12	0	N_Colon	23
UBA52	Hs.5308	NM_001033930 NM_003333	3	58	14	236	4.1	0	N_Colon	24
RPL32	Hs.265174	NM_001007074 NM_001007073 NM_000994	2	59	14	285	3.4	0	N_Colon	25
HLA-B	Hs.77961	NM_005514	3	69	14	333	2.91	0	N_Colon	26
LGALS3	Hs.531081	NM_002306	1	25	13	48	18.73	0	N_Colon	27
CKB	Hs.173724	NM_001823	2	27	13	121	7.43	0	N_Colon	28
RPL19	Hs.381061	NM_000981	2	59	13	240	3.74	0	N_Colon	29
RPLP2	Hs.437594	NM_001004	2	66	13	305	2.95	0	N_Colon	30
REG4	Hs.660883	NM_001159352 NM_032044 NM_001159353	4	2	28	17	22.32	0	C_Colon	1
REG1A	Hs.49407	NM_002909	4	5	28	64	5.93	0	C_Colon	2
AGR2	Hs.530009	NM_006408	7	7	26	55	6.41	0	C_Colon	3
IL8	Hs.624	NM_000584	3	6	18	17	14.34	0	C_Colon	4
ATP1B1	Hs.291196	NM_001677 NM_001001787	4	15	15	35	5.8	0	C_Colon	5
LGALS3	Hs.531081	NM_002306	6	21	15	37	5.49	0	C_Colon	6
NOTCH2	Hs.487360	NM_024408	2	12	13	16	11	0	C_Colon	7
ASS1	Hs.160786	NM_000050 NM_054012	3	13	13	33	5.33	0	C_Colon	8
TSPAN1	Hs.38972	NM_005727	6	11	12	28	5.8	0	C_Colon	9
C19orf21	Hs.439180	NM_173481	6	6	11	9	16.55	0	C_Colon	10
IER3	Hs.591785	NM_003897	7	13	11	23	6.48	0	C_Colon	11
KRT18	Hs.406013	NM_000224 NM_199187	8	24	51	137	5.05	0	C_Colon	12
RPS19	Hs.438429	NM_001022	6	31	22	112	2.66	0	C_Colon	13
KRT19	Hs.654568	NM_002276	7	24	20	83	3.26	0	C_Colon	14
TUBA1C	Hs.719091	NM_032704	7	33	20	99	2.74	0	C_Colon	15
CD46	Hs.510402	NM_002389 NM_172354 NM_172351 NM_172355 NM_172352 NM_172359 NM_172357 NM_172360 NM_153826 NM_172358 NM_172356 NM_172353 NM_172361 NM_172350	3	28	19	104	2.47	0	C_Colon	16
XBP1	Hs.437638	NM_005080 NM_001079539	5	31	19	120	2.14	0	C_Colon	17
REN	Hs.3210	NM_000537	1	0	18	0	NaN	0	C_Colon	18
LCN2	Hs.204238	NM_005564	4	14	16	47	4.61	0	C_Colon	19
CALD1	Hs.490203	NM_033138 NM_033157 NM_004342 NM_033139 NM_033140	3	27	16	95	2.28	0	C_Colon	20
BTF3	Hs.591768	NM_001037637 NM_001207	4	38	16	98	2.21	0	C_Colon	21
CCT3	Hs.491494	NM_005998 NM_001008883 NM_001008800	5	37	16	120	1.81	0	C_Colon	22
COL4A2	Hs.508716	NM_001846	3	33	16	126	1.72	0	C_Colon	23
TMEM59	Hs.523262	NM_004872	5	35	15	93	2.18	0	C_Colon	24
YWHAE	Hs.513851	NM_006761	4	41	15	106	1.92	0	C_Colon	25
-	Hs.696761	AF114835	1	2	14	29	6.54	0	C_Colon	26
RTN3	Hs.473761	NM_201428 NM_201429 NM_006054 NM_201430	5	20	14	49	3.87	0	C_Colon	27
LASP1	Hs.548018	NM_006148	7	25	14	62	3.06	0	C_Colon	28
EPCAM	Hs.542050	NM_002354	3	16	14	84	2.26	0	C_Colon	29
-	Hs.713764	BM563933	7	36	14	90	2.11	0	C_Colon	30
MYL7	Hs.75636	NM_021223	6	1	313	3	1381.42	0	N_Ear	1
-	Hs.669724	BX427588	4	38	145	161	11.85	0	N_Ear	2
ACTC1	Hs.118127	NM_005159	7	10	84	15	73.58	0	N_Ear	3
-	Hs.710015	BU732528	3	2	62	2	407.03	0	N_Ear	4
TNNT2	Hs.533613	NM_000364 NM_001001430 NM_001001431 NM_001001432	9	3	60	4	196.94	0	N_Ear	5
MON2	Hs.389378	NM_015026	2	13	56	17	43.24	0	N_Ear	6
NPPA	Hs.75640	NM_006172	5	2	54	6	118.14	0	N_Ear	7
LAMB1	Hs.650585	NM_002291	3	23	37	37	13.12	0	N_Ear	8
CSRP3	Hs.83577	NM_003476 NM_001127656	4	5	33	26	16.65	0	N_Ear	9
SORBS2	Hs.655143	NM_021069 NM_001145674 NM_001145673 NM_003603 NM_001145670 NM_001145671 NM_001145672 NM_001145675	7	17	31	29	14.02	0	N_Ear	10
COL3A1	Hs.443625	NM_000090	5	49	198	263	9.92	0	N_Ear	11
TPM1	Hs.133892	NM_001018020 NM_001018007 NM_001018006 NM_001018004 NM_001018008 NM_000366 NM_001018005	7	43	112	199	7.4	0	N_Ear	12
TTN	Hs.134602	NM_133378 NM_133437 NM_133432 NM_003319 NM_133379	7	15	91	359	3.33	0	N_Ear	13
RPLP0	Hs.546285	NM_053275 NM_001002	5	85	73	387	2.48	0	N_Ear	14
C5orf13	Hs.36053	NM_001142483 NM_001142476 NM_001142475 NM_001142474 NM_001142479 NM_001142480 NM_001142477 NM_001142478 NM_004772 NM_001142482 NM_001142481	4	31	68	88	10.15	0	N_Ear	15
RPS4X	Hs.118076	NM_001007	3	76	62	362	2.25	0	N_Ear	16
RPS3A	Hs.356572	NM_001006	3	71	58	350	2.17	0	N_Ear	17
RPS6	Hs.408073	NM_001010	4	79	55	389	1.85	0	N_Ear	18
RPL31	Hs.469473	NM_001098577 NM_001099693 NM_000993	2	59	53	381	1.82	0	N_Ear	19
TIMP2	Hs.633514	NM_003255	4	62	52	183	3.73	0	N_Ear	20
KCTD12	Hs.644125	NM_138444	3	32	51	68	9.84	0	N_Ear	21
EIF4G2	Hs.183684	NM_001418 NM_001042559	4	72	49	238	2.7	0	N_Ear	22
RPS24	Hs.280130	NM_001142285 NM_001142283 NM_001142284 NM_001142282 NM_033022 NM_001026	4	60	49	295	2.18	0	N_Ear	23
TNNC1	Hs.118845	NM_003280	2	7	48	82	7.68	0	N_Ear	24
POSTN	Hs.136348	NM_006475 NM_001135935 NM_001135934 NM_001135936	4	21	46	65	9.29	0	N_Ear	25
-	Hs.421257	BM913311	3	41	46	100	6.04	0	N_Ear	26
RPS23	Hs.527193	NM_001025	5	45	46	143	4.22	0	N_Ear	27
TUBB	Hs.636480	NM_178014	6	72	45	348	1.7	0	N_Ear	28
RPS25	Hs.512676	NM_001028	3	42	44	273	2.11	0	N_Ear	29
-	Hs.520703	CR599412	5	49	43	105	5.37	0	N_Ear	30
MSLN	Hs.408488	NM_013404 NM_005823	1	8	10	37	13.43	0	C_Ear	1
TM4SF1	Hs.351316	NM_014220	1	22	10	81	6.13	0	C_Ear	2
COL9A1	Hs.590892	NM_001851 NM_078485	1	5	8	18	22.08	0	C_Ear	3
BST2	Hs.118110	NM_004335	1	21	8	52	7.64	0	C_Ear	4
RBM38	Hs.236361	NM_017495 NM_183425	1	15	6	32	9.31	0	C_Ear	5
UQCRH	Hs.481571	NM_006004	1	18	6	32	9.31	0	C_Ear	6
DUT	Hs.527980	NM_001025248 NM_001948 NM_001025249	1	21	6	34	8.76	0	C_Ear	7
PPA1	Hs.437403	NM_021129	1	22	6	40	7.45	0	C_Ear	8
SPON1	Hs.643864	NM_006108	1	13	5	28	8.87	0	C_Ear	9
NSUN5B	Hs.436034	NM_001039575 NM_145645 NM_001039576	1	18	5	29	8.56	0	C_Ear	10
HERPUD1	Hs.146393	NM_014685 NM_001010989 NM_001010990	1	20	5	37	6.71	0	C_Ear	11
IER2	Hs.501629	NM_004907	1	19	5	37	6.71	0	C_Ear	12
RPS2	Hs.356366	NM_002952	1	54	18	246	3.64	0	C_Ear	13
RPSAP58	Hs.560655	XR_079400	1	51	17	213	3.97	0	C_Ear	14
IGFBP2	Hs.438102	NM_000597	1	22	12	103	5.79	0	C_Ear	15
EIF4A1	Hs.129673	NM_001416	1	59	12	257	2.32	0	C_Ear	16
RPS3	Hs.546286	NM_001005	1	56	11	259	2.11	0	C_Ear	17
RPL6	Hs.546283	NM_001024662 NM_000970	1	49	11	275	1.99	0	C_Ear	18
PDIA6	Hs.212102	NM_005742	1	34	10	103	4.82	0	C_Ear	19
ELF3	Hs.67928	NM_001114309 NM_004433	1	22	9	78	5.73	0	C_Ear	20
CFB	Hs.69771	NM_001710	1	16	9	112	3.99	0	C_Ear	21
BCAM	Hs.625725	NM_005581 NM_001013257	1	12	8	68	5.84	0	C_Ear	22
CALR	Hs.515162	NM_004343	1	40	8	149	2.67	0	C_Ear	23
EIF4A2	Hs.518475	NM_001967	1	47	8	173	2.3	0	C_Ear	24
MYL6	Hs.632717	NM_021019 NM_079423	1	53	8	187	2.12	0	C_Ear	25
RPL7	Hs.571841	NM_000971	1	43	8	189	2.1	0	C_Ear	26
HSPB1	Hs.520973	NM_001540	1	45	8	204	1.95	0	C_Ear	27
CFL1	Hs.170622	NM_005507	1	54	8	209	1.9	0	C_Ear	28
-	Hs.645344	BU956222	1	58	8	262	1.52	0	C_Ear	29
CCT5	Hs.720003	NM_012073	1	25	7	66	5.27	0	C_Ear	30
CSH2	Hs.654515	NM_022644 NM_020991 NM_022645	13	3	846	140	37.59	0	N_Embryonic	1
CSH1	Hs.654390	NM_022640 NM_001317 NM_022641	12	2	845	21	250.39	0	N_Embryonic	2
CGA	Hs.119689	NM_000735	12	6	561	52	66.8	0	N_Embryonic	3
TFPI2	Hs.438231	NM_006528	11	13	287	22	80.41	0	N_Embryonic	4
KISS1	Hs.95008	NM_002256	7	0	245	0	NaN	0	N_Embryonic	5
DLK1	Hs.533717	NM_003836	11	13	244	51	29.47	0	N_Embryonic	6
CYP19A1	Hs.260074	NM_031226 NM_000103	12	1	206	3	422.71	0	N_Embryonic	7
PSG1	Hs.709192	NM_006905	12	1	176	2	541.46	0	N_Embryonic	8
PAPPA	Hs.713596	XR_041636 XR_041634	8	3	173	8	133.05	0	N_Embryonic	9
CGB5	Hs.590955	NM_033043	7	1	142	1	873.22	0	N_Embryonic	10
FBLN1	Hs.24601	NM_006486 NM_006485 NM_006487 NM_001996	12	22	155	52	18.33	0	N_Embryonic	11
LUM	Hs.406475	NM_002345	10	29	153	144	6.53	0	N_Embryonic	12
ANXA1	Hs.494173	NM_000700	10	28	139	120	7.12	0	N_Embryonic	13
EEF1A1	Hs.586423	AK292639	16	100	470	1896	1.52	0	N_Embryonic	14
EEF1A1	Hs.535192	NM_001402	19	104	345	2100	1.01	0	N_Embryonic	15
ACTB	Hs.520640	NM_001101	17	92	289	1018	1.75	0	N_Embryonic	16
SPARC	Hs.111779	NM_003118	16	69	222	724	1.88	0	N_Embryonic	17
HBG2	Hs.302145	NM_000184	13	28	190	963	1.21	0	N_Embryonic	18
HBA2	Hs.654744	NM_000517	16	48	174	886	1.21	0	N_Embryonic	19
ACTG1	Hs.514581	NM_001614	12	72	169	546	1.9	0	N_Embryonic	20
SPP1	Hs.313	NM_001040058 NM_000582 NM_001040060	11	33	152	244	3.83	0	N_Embryonic	21
FN1	Hs.203717	NM_212482 NM_212475 NM_002026 NM_212478 NM_212476 NM_212474 NM_054034	19	43	145	732	1.22	0	N_Embryonic	22
MALAT1	Hs.621695	EF177381	7	68	139	2171	0.39	0	N_Embryonic	23
PRG2	Hs.512633	NM_002728	11	1	130	1	799.27	0	N_Embryonic	24
GDF15	Hs.616962	BU536291	8	4	122	13	57.69	0	N_Embryonic	25
CGB	Hs.446683	NM_000737	8	0	117	0	NaN	0	N_Embryonic	26
PSG2	Hs.709200	NM_031246	8	2	108	2	331.88	0	N_Embryonic	27
GNGT1	Hs.702084	NM_021955	13	10	97	22	27.09	0	N_Embryonic	28
CGB	Hs.172944	NM_033183	8	0	96	0	NaN	0	N_Embryonic	29
PSG3	Hs.654413	NM_021016	8	3	92	3	188.42	0	N_Embryonic	30
RPS25	Hs.512676	NM_001028	1	40	4	111	44.49	0	C_Embryonic	1
RPL8	Hs.178551	NM_033301 NM_000973	1	62	4	237	20.83	0	C_Embryonic	2
RPS11	Hs.433529	NM_001015	1	59	4	238	20.74	0	C_Embryonic	3
-	Hs.512542	CD556150	1	5	3	19	194.18	0.008	C_Embryonic	4
RPL27	Hs.514196	NM_000988	1	33	3	87	42.4	0.008	C_Embryonic	5
RPS15	Hs.406683	NM_001018	1	44	3	98	37.64	0.008	C_Embryonic	6
RPL23A	Hs.419463	NM_000984	1	41	3	136	27.12	0.008	C_Embryonic	7
RPL32	Hs.265174	NM_001007074 NM_001007073 NM_000994	1	46	3	142	25.97	0.008	C_Embryonic	8
-	Hs.719941	BQ055066	1	50	3	202	18.25	0.008	C_Embryonic	9
RPS8	Hs.512675	NM_001012	1	54	3	225	16.39	0.008	C_Embryonic	10
RPS20	Hs.8102	NM_001146227 NM_001023	1	58	4	311	15.87	0	C_Embryonic	11
RPS2	Hs.498569	BF972117	1	66	3	525	7.02	0.008	C_Embryonic	12
PBK	Hs.104741	NM_018492	1	4	2	6	408.23	0.063	C_Embryonic	13
MYST1	Hs.533803	NM_182958 NM_032188	1	6	2	10	244.93	0.063	C_Embryonic	14
CHAF1A	Hs.79018	NM_005483	1	11	2	14	174.95	0.063	C_Embryonic	15
SPINT1	Hs.233950	NM_181642 NM_003710 NM_001032367	1	14	2	27	90.71	0.063	C_Embryonic	16
EIF5A	Hs.534314	NM_001970 NM_001143762 NM_001143761 NM_001143760	1	22	2	42	58.31	0.063	C_Embryonic	17
FAM60A	Hs.505154	NM_001135811 NM_021238 NM_001135812	1	14	2	46	53.24	0.063	C_Embryonic	18
VDAC1	Hs.519320	NM_003374	1	23	2	55	44.53	0.063	C_Embryonic	19
-	Hs.718418	BQ942546	1	28	2	69	35.49	0.063	C_Embryonic	20
RPL17	Hs.374588	NM_000985	1	32	2	76	32.22	0.063	C_Embryonic	21
RPS16	Hs.397609	NM_001020	1	39	2	95	25.77	0.063	C_Embryonic	22
PGAM1	Hs.632918	NM_002629	1	38	2	108	22.67	0.063	C_Embryonic	23
-	Hs.567352	BM563814	1	41	2	116	21.11	0.063	C_Embryonic	24
RPL9	Hs.412370	NM_001024921 NM_000661	1	38	2	116	21.11	0.063	C_Embryonic	25
H19	Hs.533566	BC040073	1	32	2	123	19.91	0.063	C_Embryonic	26
-	Hs.387576	BM918217	1	40	2	135	18.14	0.063	C_Embryonic	27
H3F3B	Hs.180877	NM_005324	1	48	2	176	13.91	0.063	C_Embryonic	28
RPS14	Hs.381126	NM_001025071 NM_001025070 NM_005617	1	54	2	198	12.36	0.063	C_Embryonic	29
RPS24	Hs.280130	NM_001142285 NM_001142283 NM_001142284 NM_001142282 NM_033022 NM_001026	1	48	2	207	11.82	0.063	C_Embryonic	30
PRL	Hs.1905	NM_000948 NM_001163558	2	7	393	28	249.02	0	N_Endocrine	1
GH1	Hs.655229	NM_000515 NM_022559 NM_022560 NM_022561 NM_022562	2	4	353	28	223.29	0	N_Endocrine	2
POMC	Hs.1897	NM_001035256 NM_000939	2	2	333	21	280.6	0	N_Endocrine	3
TG	Hs.654591	NM_003235	3	0	69	0	NaN	0	N_Endocrine	4
LRTM1	Hs.591668	NM_020678	2	4	45	4	196.6	0	N_Endocrine	5
CHGB	Hs.516874	NM_001819	3	8	44	23	33.43	0	N_Endocrine	6
LOC728392	Hs.104305	NM_001162371	2	16	26	35	12.97	0	N_Endocrine	7
BSCL2	Hs.533709	NM_001130702 NM_001122955 NM_032667	3	23	20	47	7.43	0	N_Endocrine	8
LHB	Hs.154704	NM_000894	3	1	19	1	331.66	0	N_Endocrine	9
CRABP2	Hs.405662	NM_001878	2	7	17	8	37.09	0	N_Endocrine	10
HTN3	Hs.654442	NM_000200	1	5	847	32	479.2	0	N_Endocrine	11
IGKC	Hs.449621	AK128524	2	38	523	577	16.15	0	N_Endocrine	12
STATH	Hs.654495	NM_003154 NM_001009181	1	3	367	31	209.8	0	N_Endocrine	13
HTN1	Hs.250959	NM_002159	1	4	364	16	403.13	0	N_Endocrine	14
B2M	Hs.534255	NM_004048	3	58	332	823	7.12	0	N_Endocrine	15
AMY1C	Hs.655232	NM_004038 NM_001008219 NM_001008218 NM_001008221	1	2	183	4	804.31	0	N_Endocrine	16
SMR3B	Hs.650650	NM_006685	1	0	181	0	NaN	0	N_Endocrine	17
IGJ	Hs.643431	NM_144646	1	14	93	107	15.22	0	N_Endocrine	18
NTN3	Hs.703932	BQ707388	1	8	89	23	67.75	0	N_Endocrine	19
GNAS	Hs.125898	NM_001077490 NM_080425 NM_016592 NM_000516 NM_080426 NM_001077489 NM_001077488	6	79	88	366	4.21	0	N_Endocrine	20
-	Hs.701775	AK092753	1	3	62	8	135.53	0	N_Endocrine	21
CLU	Hs.436657	NM_203339 NM_001831	6	60	57	394	2.53	0	N_Endocrine	22
C20orf70	Hs.125960	NM_080574	1	0	47	0	NaN	0	N_Endocrine	23
RPL15	Hs.381219	NM_002948	7	92	46	387	2.08	0	N_Endocrine	24
-	Hs.706070	BM907837	5	55	41	213	3.36	0	N_Endocrine	25
-	Hs.662103	CB958228	1	3	40	4	174.71	0	N_Endocrine	26
HLA-DRA	Hs.520048	NM_019111	3	32	35	123	4.97	0	N_Endocrine	27
SAT1	Hs.28491	NM_002970	4	47	35	311	1.96	0	N_Endocrine	28
APLP2	Hs.370247	NM_001642 NM_001142276 NM_001142277 NM_001142278	4	50	34	175	3.39	0	N_Endocrine	29
-	Hs.709368	BQ708355	1	5	32	13	42.99	0	N_Endocrine	30
TG	Hs.654591	NM_003235	2	1	41	2	882.05	0	C_Endocrine	1
CHGB	Hs.516874	NM_001819	2	3	29	9	138.39	0	C_Endocrine	2
CHGA	Hs.150793	NM_001275	2	6	9	10	38.54	0	C_Endocrine	3
FAM46A	Hs.10784	NM_017633	2	10	5	14	15.28	0	C_Endocrine	4
TMEM130	Hs.270753	NM_001134450 NM_152913 NM_001134451	2	1	4	1	171.15	0	C_Endocrine	5
PTN	Hs.371249	NM_002825	2	2	4	2	85.58	0	C_Endocrine	6
AFF4	Hs.519313	NM_014423	2	9	4	12	14.26	0	C_Endocrine	7
-	Hs.715779	BM803000	2	11	4	15	11.41	0	C_Endocrine	8
SHOC2	Hs.104315	NM_007373	2	9	4	16	10.7	0	C_Endocrine	9
C9orf5	Hs.308074	NM_032012	3	12	4	17	10.07	0	C_Endocrine	10
RGS5	Hs.24950	NM_003617	1	15	26	38	29.37	0	C_Endocrine	11
CALM2	Hs.468442	NM_001743	3	46	19	190	4.29	0	C_Endocrine	12
IGFBP5	Hs.607212	NM_000599	3	28	14	114	5.26	0	C_Endocrine	13
MALAT1	Hs.621695	EF177381	4	42	13	137	4.06	0	C_Endocrine	14
SQSTM1	Hs.437277	NM_001142298 NM_003900 NM_001142299	3	45	12	215	2.39	0	C_Endocrine	15
RPL7A	Hs.499839	NM_000972	4	55	12	273	1.88	0	C_Endocrine	16
-	Hs.479728	BQ067508	4	43	12	279	1.84	0	C_Endocrine	17
RPL8	Hs.178551	NM_033301 NM_000973	5	58	11	230	2.05	0	C_Endocrine	18
MEG3	Hs.525589	AF447875	1	18	10	36	11.89	0	C_Endocrine	19
AKR1B1	Hs.521212	NM_001628	1	18	9	38	10.14	0	C_Endocrine	20
C3	Hs.529053	NM_000064	2	31	9	181	2.13	0	C_Endocrine	21
RPS24	Hs.280130	NM_001142285 NM_001142283 NM_001142284 NM_001142282 NM_033022 NM_001026	2	47	9	200	1.93	0	C_Endocrine	22
EIF4A1	Hs.129673	NM_001416	3	57	9	260	1.48	0	C_Endocrine	23
PEBP1	Hs.433863	NM_002567	3	36	8	85	4.03	0	C_Endocrine	24
ANXA1	Hs.494173	NM_000700	2	26	8	107	3.2	0	C_Endocrine	25
RPL15	Hs.381219	NM_002948	3	54	8	269	1.27	0	C_Endocrine	26
DDX5	Hs.279806	NM_004396	3	46	8	270	1.27	0	C_Endocrine	27
TPO	Hs.467554	NM_000547 NM_175719 NM_175721 NM_175722	1	1	7	1	299.65	0	C_Endocrine	28
PCSK1N	Hs.522640	NM_013271	1	4	7	8	37.46	0	C_Endocrine	29
EIF3L	Hs.446852	NM_016091	2	41	7	91	3.29	0	C_Endocrine	30
PGA3	Hs.601055	NM_001079807	1	6	45	17	28158.4	0	N_Esophagus	1
PGA4	Hs.661883	NM_001079808	1	1	13	1	76830.2	0	N_Esophagus	2
PGC	Hs.1867	NM_002630	1	3	11	6	10542.1	0	N_Esophagus	3
PGA5	Hs.432854	NM_014224	1	0	3	0	NaN	0.008	N_Esophagus	4
DUS1L	Hs.514599	NM_022156	1	13	2	30	341.76	0.063	N_Esophagus	5
KRT13	Hs.654550	NM_153490 NM_002274	2	5	20	32	64.57	0	C_Esophagus	1
CSTB	Hs.695	NM_000100	2	21	5	49	10.49	0	C_Esophagus	2
S100A16	Hs.515714	NM_080388	2	22	5	63	8.16	0	C_Esophagus	3
C1QA	Hs.632379	NM_015991	2	16	4	25	16.44	0	C_Esophagus	4
LAPTM5	Hs.371021	NM_006762	2	24	4	54	7.61	0	C_Esophagus	5
RPL23	Hs.406300	NM_000978	2	29	4	72	5.71	0	C_Esophagus	6
TFPT	Hs.590939	NM_013342	2	7	3	7	44.01	0.008	C_Esophagus	7
C22orf28	Hs.474643	NM_014306	2	16	3	23	13.4	0.008	C_Esophagus	8
HLA-DRB1	Hs.534322	NM_002125	2	18	3	35	8.8	0.008	C_Esophagus	9
PSMB1	Hs.352768	NM_002793	2	29	3	57	5.4	0.008	C_Esophagus	10
KRT17	Hs.2785	NM_000422	1	14	18	202	9.19	0	C_Esophagus	11
HSPB1	Hs.520973	NM_001540	1	45	14	198	7.29	0	C_Esophagus	12
KRT6A	Hs.700779	NM_005554	1	10	12	186	6.64	0	C_Esophagus	13
KRT4	Hs.654610	NM_002272	1	0	10	0	NaN	0	C_Esophagus	14
SFN	Hs.523718	NM_006142	1	11	8	50	16.46	0	C_Esophagus	15
NDRG1	Hs.372914	NM_001135242 NM_006096	1	34	7	113	6.37	0	C_Esophagus	16
RPL9	Hs.719072	CD388526	1	41	7	119	6.05	0	C_Esophagus	17
SPRR3	Hs.139322	NM_005416 NM_001097589	1	2	6	2	308.44	0	C_Esophagus	18
COL6A3	Hs.233240	NM_004369 NM_057167 NM_057166 NM_057165 NM_057164	1	17	6	82	7.52	0	C_Esophagus	19
PI3	Hs.112341	NM_002638	1	3	5	14	36.7	0	C_Esophagus	20
S100A8	Hs.416073	NM_002964	1	8	5	31	16.58	0	C_Esophagus	21
S100A9	Hs.112405	NM_002965	1	8	5	33	15.57	0	C_Esophagus	22
ARF5	Hs.653202	NM_001662	1	27	5	37	13.89	0	C_Esophagus	23
SLC25A6	Hs.350927	NM_001636	2	53	5	215	2.39	0	C_Esophagus	24
LY6D	Hs.415762	NM_003695	1	2	4	2	205.48	0	C_Esophagus	25
PROM2	Hs.469313	NM_144707	1	3	4	3	136.99	0	C_Esophagus	26
SH3PXD2B	Hs.285666	NM_001017995	1	3	4	5	82.19	0	C_Esophagus	27
RHCG	Hs.459284	NM_016321	1	4	4	7	58.71	0	C_Esophagus	28
MMP14	Hs.2399	NM_004995	1	8	4	10	41.09	0	C_Esophagus	29
AQP3	Hs.234642	NM_004925	1	8	4	17	24.17	0	C_Esophagus	30
RHO	Hs.247565	NM_000539	6	1	86	2	995.32	0	N_Eye	1
PDE6G	Hs.654482	NM_002602	5	2	78	6	300.77	0	N_Eye	2
DDX51	Hs.445168	NM_175066	2	5	48	6	184.78	0	N_Eye	3
PLEKHB1	Hs.445489	NM_021200 NM_001130033 NM_001130036 NM_001130034 NM_001130035	5	13	46	33	32.19	0	N_Eye	4
GNAT1	Hs.517978	NM_144499 NM_000172	6	1	44	2	508.02	0	N_Eye	5
SAG	Hs.32721	NM_000541	5	1	42	1	969.76	0	N_Eye	6
RCVRN	Hs.80539	NM_002903	4	4	40	11	83.95	0	N_Eye	7
PDE6A	Hs.567314	NM_000440	5	1	37	1	854.07	0	N_Eye	8
MFGE8	Hs.3745	NM_005928 NM_001114614	3	27	31	54	13.25	0	N_Eye	9
GUCA1A	Hs.92858	NM_000409	5	4	29	5	133.82	0	N_Eye	10
GPX3	Hs.386793	NM_002084	5	45	83	159	12.08	0	N_Eye	11
TF	Hs.518267	NM_001063	5	27	59	187	7.29	0	N_Eye	12
CCNI	Hs.518827	NM_006835	2	52	46	153	6.94	0	N_Eye	13
APP	Hs.434980	NM_000484 NM_201413 NM_001136130 NM_201414 NM_001136129	2	50	45	136	7.64	0	N_Eye	14
ALDOA	Hs.513490	NM_000034 NM_184043 NM_184041 NM_001127617	5	62	33	342	2.22	0	N_Eye	15
ENO2	Hs.511915	NM_001975	5	20	30	66	10.49	0	N_Eye	16
APLP2	Hs.370247	NM_001642 NM_001142276 NM_001142277 NM_001142278	6	48	30	179	3.87	0	N_Eye	17
GAPDH	Hs.544577	NM_002046	6	93	112	741	3.5	0	N_Eye	18
COL1A1	Hs.172928	NM_000088	2	50	80	603	3.07	0	N_Eye	19
EEF1A1	Hs.535192	NM_001402	5	118	54	2391	0.52	0	N_Eye	20
EEF1A1	Hs.586423	AK292639	5	111	43	2323	0.42	0	N_Eye	21
PPP1R3F	Hs.433652	NM_033215	2	4	28	4	161.5	0	N_Eye	22
-	Hs.714846	BU175313	3	17	28	32	20.19	0	N_Eye	23
ABCA4	Hs.416707	NM_000350	6	0	23	0	NaN	0	N_Eye	24
SLC12A5	Hs.21413	NM_020708 NM_001134771	2	5	23	6	88.41	0	N_Eye	25
PRDM8	Hs.373642	NM_020226 NM_001099403	2	1	21	1	484.3	0	N_Eye	26
DDIT3	Hs.505777	NM_004083	3	9	21	13	37.25	0	N_Eye	27
C7orf20	Hs.107387	NM_015949	2	11	21	16	30.27	0	N_Eye	28
CISD3	Hs.713595	NM_001136498	2	10	21	17	28.49	0	N_Eye	29
MSH6	Hs.445052	NM_000179	2	16	21	23	21.06	0	N_Eye	30
IGHA1	Hs.699841	AK128652	4	26	57	118	29.87	0	N_Gastrointestinal	1
LGALS4	Hs.5302	NM_006149	4	2	29	3	595.41	0	N_Gastrointestinal	2
MYH11	Hs.460109	NM_001040113 NM_022844 NM_001040114 NM_002474	2	31	28	83	20.77	0	N_Gastrointestinal	3
ACTG2	Hs.516105	NM_001615	2	22	22	71	19.06	0	N_Gastrointestinal	4
PIGR	Hs.497589	NM_002644	3	6	15	11	83.82	0	N_Gastrointestinal	5
FXYD3	Hs.301350	NM_001136007 NM_021910 NM_001136011 NM_001136012 NM_005971 NM_001136009 NM_001136008 NM_001136010	2	15	14	28	30.73	0	N_Gastrointestinal	6
LGALS3	Hs.531081	NM_002306	2	24	14	47	18.3	0	N_Gastrointestinal	7
TFF3	Hs.82961	NM_003226	3	6	13	9	88.76	0	N_Gastrointestinal	8
OLFM4	Hs.508113	NM_006418	5	6	11	7	96.53	0	N_Gastrointestinal	9
ANPEP	Hs.1239	NM_001150	2	15	11	34	19.87	0	N_Gastrointestinal	10
PGA3	Hs.601055	NM_001079807	1	6	45	17	163.42	0	N_Gastrointestinal	11
IGL@	Hs.719643	AK057174	3	25	38	274	8.55	0	N_Gastrointestinal	12
RPS19	Hs.438429	NM_001022	2	57	34	262	7.99	0	N_Gastrointestinal	13
RPL41	Hs.157160	NM_001035267 NM_021104	2	43	33	190	10.7	0	N_Gastrointestinal	14
RPL30	Hs.400295	NM_000989	2	69	27	308	5.39	0	N_Gastrointestinal	15
RPL28	Hs.652114	NM_001136134 NM_000991 NM_001136135 NM_001136137 NM_001136136	2	69	25	203	7.58	0	N_Gastrointestinal	16
ALDOB	Hs.530274	NM_000035	2	12	22	93	14.55	0	N_Gastrointestinal	17
RPS4X	Hs.118076	NM_001007	2	77	22	402	3.36	0	N_Gastrointestinal	18
MYL6	Hs.632717	NM_021019 NM_079423	2	78	21	283	4.56	0	N_Gastrointestinal	19
-	Hs.714487	CD521245	4	37	20	232	5.3	0	N_Gastrointestinal	20
TAGLN	Hs.410977	NM_001001522 NM_003186	2	53	18	247	4.48	0	N_Gastrointestinal	21
MYL9	Hs.504687	NM_006097 NM_181526	2	44	17	115	9.09	0	N_Gastrointestinal	22
EIF1	Hs.150580	NM_005801	2	91	17	303	3.45	0	N_Gastrointestinal	23
RPS26	Hs.567235	NM_001029	2	34	16	89	11.05	0	N_Gastrointestinal	24
RPL15	Hs.381219	NM_002948	2	97	16	417	2.36	0	N_Gastrointestinal	25
RPL10A	Hs.148340	BM554127	2	31	15	68	13.56	0	N_Gastrointestinal	26
HLA-B	Hs.77961	NM_005514	4	68	15	332	2.77	0	N_Gastrointestinal	27
RPLP1	Hs.356502	NM_001003 NM_213725	2	75	15	359	2.57	0	N_Gastrointestinal	28
S100A10	Hs.143873	NM_002966	4	30	14	51	16.87	0	N_Gastrointestinal	29
CKB	Hs.173724	NM_001823	3	26	14	120	7.17	0	N_Gastrointestinal	30
AGR2	Hs.530009	NM_006408	8	6	52	29	11.07	0	C_Gastrointestinal	1
CALD1	Hs.490203	NM_033138 NM_033157 NM_004342 NM_033139 NM_033140	5	25	45	66	4.21	0	C_Gastrointestinal	2
REG4	Hs.660883	NM_001159352 NM_032044 NM_001159353	5	1	42	3	86.41	0	C_Gastrointestinal	3
REG1A	Hs.49407	NM_002909	5	4	41	51	4.96	0	C_Gastrointestinal	4
MYH11	Hs.460109	NM_001040113 NM_022844 NM_001040114 NM_002474	2	12	33	44	4.63	0	C_Gastrointestinal	5
TPM1	Hs.133892	NM_001018020 NM_001018007 NM_001018006 NM_001018004 NM_001018008 NM_000366 NM_001018005	5	26	27	54	3.08	0	C_Gastrointestinal	6
GREM1	Hs.40098	NM_013372	2	7	26	12	13.37	0	C_Gastrointestinal	7
TPM2	Hs.300772	NM_003289 NM_213674 NM_001145822	5	17	24	48	3.08	0	C_Gastrointestinal	8
ATP1B1	Hs.291196	NM_001677 NM_001001787	6	13	23	27	5.25	0	C_Gastrointestinal	9
TSPAN8	Hs.170563	NM_004616	5	4	22	29	4.68	0	C_Gastrointestinal	10
PGA3	Hs.601055	NM_001079807	1	0	117	0	NaN	0	C_Gastrointestinal	11
KRT8	Hs.533782	NM_002273	10	23	86	229	2.32	0	C_Gastrointestinal	12
KRT18	Hs.406013	NM_000224 NM_199187	9	23	60	128	2.89	0	C_Gastrointestinal	13
A2M	Hs.212838	NM_000014	6	27	48	123	2.41	0	C_Gastrointestinal	14
CTGF	Hs.410037	NM_001901	6	24	48	181	1.64	0	C_Gastrointestinal	15
RPS2	Hs.356366	NM_002952	8	47	48	216	1.37	0	C_Gastrointestinal	16
LMNA	Hs.594444	NM_170707 NM_170708 NM_005572	9	35	47	144	2.01	0	C_Gastrointestinal	17
FLNA	Hs.195464	NM_001110556 NM_001456	6	29	46	106	2.68	0	C_Gastrointestinal	18
DDX5	Hs.279806	NM_004396	4	45	43	235	1.13	0	C_Gastrointestinal	19
TAGLN	Hs.410977	NM_001001522 NM_003186	5	31	42	147	1.76	0	C_Gastrointestinal	20
SQSTM1	Hs.437277	NM_001142298 NM_003900 NM_001142299	6	42	41	186	1.36	0	C_Gastrointestinal	21
EIF4A1	Hs.129673	NM_001416	11	49	41	228	1.11	0	C_Gastrointestinal	22
COL1A1	Hs.172928	NM_000088	6	42	41	246	1.03	0	C_Gastrointestinal	23
HDLBP	Hs.471851	NM_005336 NM_203346	6	36	37	152	1.5	0	C_Gastrointestinal	24
ARF1	Hs.286221	NM_001024227 NM_001024228 NM_001024226 NM_001658	7	43	37	178	1.28	0	C_Gastrointestinal	25
NEAT1	Hs.523789	AF001893	6	33	36	83	2.68	0	C_Gastrointestinal	26
ACTA2	Hs.500483	NM_001141945 NM_001613	5	27	36	92	2.41	0	C_Gastrointestinal	27
ATP1A1	Hs.371889	NM_001160233 NM_000701 NM_001160234	7	33	36	133	1.67	0	C_Gastrointestinal	28
P4HB	Hs.464336	NM_000918	10	47	36	190	1.17	0	C_Gastrointestinal	29
MALAT1	Hs.621695	EF177381	6	40	35	115	1.88	0	C_Gastrointestinal	30
LDHB	Hs.446149	NM_002300	4	45	34	139	7.13	0	C_GermCells	1
FAM60A	Hs.505154	NM_001135811 NM_021238 NM_001135812	2	13	14	34	11.98	0	C_GermCells	2
POU5F1	Hs.249184	NM_002701 NM_203289	2	2	12	3	116.34	0	C_GermCells	3
LIN28	Hs.86154	NM_024674	2	0	11	0	NaN	0	C_GermCells	4
SLC2A3	Hs.419240	NM_006931	2	12	10	18	16.15	0	C_GermCells	5
TACC3	Hs.104019	NM_006342	2	8	9	14	18.69	0	C_GermCells	6
NASP	Hs.319334	NM_172164 NM_002482 NM_152298	2	15	9	24	10.9	0	C_GermCells	7
MYBL2	Hs.179718	NM_002466	3	22	9	35	7.48	0	C_GermCells	8
TRIM44	Hs.192103	NM_017583	2	8	8	10	23.26	0	C_GermCells	9
PAICS	Hs.518774	NM_006452 NM_001079525 NM_001079524	2	15	8	20	11.63	0	C_GermCells	10
TUBA1B	Hs.524390	NM_006082	4	50	38	205	5.4	0	C_GermCells	11
TPI1	Hs.524219	NM_001159287 NM_000365	6	52	38	241	4.59	0	C_GermCells	12
TUBA1B	Hs.676750	BM553973	5	51	38	273	4.06	0	C_GermCells	13
RPSAP58	Hs.560655	XR_079400	4	48	26	204	3.71	0	C_GermCells	14
-	Hs.479728	BQ067508	3	44	25	266	2.73	0	C_GermCells	15
ATP5A1	Hs.298280	NM_001001937 NM_004046	5	38	22	99	6.47	0	C_GermCells	16
RPS19	Hs.438429	NM_001022	3	34	22	112	5.72	0	C_GermCells	17
EIF4A1	Hs.129673	NM_001416	5	55	22	247	2.59	0	C_GermCells	18
-	Hs.719941	BQ055066	4	47	21	184	3.32	0	C_GermCells	19
-	Hs.696761	AF114835	1	2	20	23	25.31	0	C_GermCells	20
PPIA	Hs.356331	NM_021130	5	49	20	140	4.16	0	C_GermCells	21
HMGA1	Hs.518805	NM_145901 NM_145902 NM_145899 NM_002131 NM_145905 NM_145903	1	15	19	43	12.86	0	C_GermCells	22
-	Hs.696773	AA075413	1	3	18	25	20.95	0	C_GermCells	23
RPS24	Hs.280130	NM_001142285 NM_001142283 NM_001142284 NM_001142282 NM_033022 NM_001026	3	46	18	191	2.74	0	C_GermCells	24
PGAM1	Hs.632918	NM_002629	3	36	17	93	5.32	0	C_GermCells	25
TPM3	Hs.644306	NM_152263 NM_001043353 NM_001043352 NM_001043351 NM_153649	3	37	17	103	4.8	0	C_GermCells	26
-	Hs.696679	AA075732	1	3	16	20	23.28	0	C_GermCells	27
STRAP	Hs.504895	NM_007178	1	26	16	39	11.94	0	C_GermCells	28
TKT	Hs.89643	NM_001135055 NM_001064 NM_001135056	2	28	16	91	5.11	0	C_GermCells	29
SLC25A6	Hs.350927	NM_001636	4	51	16	204	2.28	0	C_GermCells	30
TG	Hs.654591	NM_003235	2	1	41	2	1378.84	0	C_HeadNeck	1
S100A9	Hs.112405	NM_002965	2	7	18	20	60.21	0	C_HeadNeck	2
-	Hs.632112	BU533839	2	2	4	2	133.37	0	C_HeadNeck	3
CSTA	Hs.518198	NM_005213	2	2	4	2	133.37	0	C_HeadNeck	4
HMP19	Hs.559412	NM_015980	2	2	4	6	44.45	0	C_HeadNeck	5
POLR2J	Hs.654952	NM_006234	2	7	4	12	22.23	0	C_HeadNeck	6
-	Hs.697218	BQ940633	2	8	4	14	19.05	0	C_HeadNeck	7
-	Hs.715779	BM803000	2	11	4	15	17.78	0	C_HeadNeck	8
SHOC2	Hs.104315	NM_007373	2	9	4	16	16.67	0	C_HeadNeck	9
KIAA0323	Hs.713590	NM_015299	2	13	4	17	15.69	0	C_HeadNeck	10
CARKD	Hs.408324	NM_018210	3	15	4	26	10.26	0	C_HeadNeck	11
PI3	Hs.112341	NM_002638	1	3	12	7	114.52	0	C_HeadNeck	12
LOC729009	Hs.449153	BG282738	1	3	11	3	244.9	0	C_HeadNeck	13
S100A7	Hs.112408	NM_002963	1	3	11	4	183.68	0	C_HeadNeck	14
GSTP1	Hs.523836	NM_000852	3	38	11	106	6.93	0	C_HeadNeck	15
RPL28	Hs.652114	NM_001136134 NM_000991 NM_001136135 NM_001136137 NM_001136136	3	46	11	137	5.36	0	C_HeadNeck	16
MALAT1	Hs.621695	EF177381	4	42	11	139	5.28	0	C_HeadNeck	17
RPL12	Hs.408054	NM_000976	3	47	11	178	4.13	0	C_HeadNeck	18
KRT5	Hs.433845	NM_000424	2	6	11	214	3.43	0	C_HeadNeck	19
RPL8	Hs.178551	NM_033301 NM_000973	5	58	11	230	3.19	0	C_HeadNeck	20
S100A8	Hs.416073	NM_002964	1	8	10	26	25.68	0	C_HeadNeck	21
RPL18A	Hs.337766	NM_000980	3	33	10	92	7.26	0	C_HeadNeck	22
RPL19	Hs.381061	NM_000981	2	42	10	108	6.18	0	C_HeadNeck	23
RPL37A	Hs.433701	NM_000998	2	40	10	228	2.93	0	C_HeadNeck	24
RPS24	Hs.280130	NM_001142285 NM_001142283 NM_001142284 NM_001142282 NM_033022 NM_001026	3	46	9	200	3	0	C_HeadNeck	25
RPL13	Hs.410817	NM_033251 NM_000977	2	60	9	286	2.1	0	C_HeadNeck	26
ANXA1	Hs.494173	NM_000700	2	26	8	107	4.99	0	C_HeadNeck	27
IGFBP5	Hs.607212	NM_000599	2	29	8	120	4.45	0	C_HeadNeck	28
RPLP2	Hs.437594	NM_001004	2	36	8	135	3.95	0	C_HeadNeck	29
CTSB	Hs.520898	NM_147780 NM_147781 NM_147782 NM_147783 NM_001908	3	43	8	155	3.44	0	C_HeadNeck	30
MYL7	Hs.75636	NM_021223	6	1	313	3	2475.44	0	N_Heart	1
TPM1	Hs.133892	NM_001018020 NM_001018007 NM_001018006 NM_001018004 NM_001018008 NM_000366 NM_001018005	6	44	107	204	12.29	0	N_Heart	2
ACTC1	Hs.118127	NM_005159	7	10	84	15	131.12	0	N_Heart	3
-	Hs.710015	BU732528	3	2	62	2	724.94	0	N_Heart	4
TNNT2	Hs.533613	NM_000364 NM_001001430 NM_001001431 NM_001001432	9	3	60	4	350.73	0	N_Heart	5
NPPA	Hs.75640	NM_006172	5	2	54	6	210.37	0	N_Heart	6
TNNC1	Hs.118845	NM_003280	2	7	48	82	13.68	0	N_Heart	7
CSRP3	Hs.83577	NM_003476 NM_001127656	4	5	33	26	29.63	0	N_Heart	8
SORBS2	Hs.655143	NM_021069 NM_001145674 NM_001145673 NM_003603 NM_001145670 NM_001145671 NM_001145672 NM_001145675	6	18	30	30	23.34	0	N_Heart	9
NEBL	Hs.5025	NM_006393 NM_213569	6	11	26	22	27.58	0	N_Heart	10
TTN	Hs.134602	NM_133378 NM_133437 NM_133432 NM_003319 NM_133379	7	15	91	359	5.93	0	N_Heart	11
RPLP0	Hs.546285	NM_053275 NM_001002	4	86	72	388	4.34	0	N_Heart	12
COL3A1	Hs.443625	NM_000090	4	50	55	406	3.16	0	N_Heart	13
RPS6	Hs.408073	NM_001010	3	80	45	399	2.63	0	N_Heart	14
MYL2	Hs.75535	NM_000432	6	12	43	126	7.97	0	N_Heart	15
-	Hs.421257	BM913311	2	42	42	104	9.43	0	N_Heart	16
MYH7	Hs.678918	NM_000257	4	8	42	335	2.93	0	N_Heart	17
RPS3A	Hs.356572	NM_001006	2	72	42	366	2.68	0	N_Heart	18
MYL3	Hs.517939	NM_000258	4	4	38	158	5.61	0	N_Heart	19
RPS25	Hs.512676	NM_001028	2	43	38	279	3.18	0	N_Heart	20
RPS24	Hs.280130	NM_001142285 NM_001142283 NM_001142284 NM_001142282 NM_033022 NM_001026	3	61	38	306	2.9	0	N_Heart	21
RPS8	Hs.512675	NM_001012	3	55	36	224	3.75	0	N_Heart	22
TIMP2	Hs.633514	NM_003255	3	63	35	200	4.08	0	N_Heart	23
PLN	Hs.170839	NM_002667	3	15	32	145	5.15	0	N_Heart	24
-	Hs.520703	CR599412	4	50	31	117	6.18	0	N_Heart	25
LOC100289173	Hs.592455	BM912683	3	56	30	121	5.79	0	N_Heart	26
RPL6	Hs.546283	NM_001024662 NM_000970	2	57	30	202	3.46	0	N_Heart	27
RPL30	Hs.400295	NM_000989	3	68	30	305	2.29	0	N_Heart	28
TNNI1	Hs.320890	NM_003281	4	10	29	250	2.71	0	N_Heart	29
TUBB	Hs.636480	NM_178014	5	73	29	364	1.86	0	N_Heart	30
LDHB	Hs.446149	NM_002300	2	51	59	199	13.78	0	N_Kidney	1
SEPP1	Hs.275775	NM_001093726 NM_001085486 NM_005410	2	53	46	280	7.63	0	N_Kidney	2
UMOD	Hs.654425	NM_003361 NM_001008389	2	0	28	0	NaN	0	N_Kidney	3
GLYATL1	Hs.38085	NM_080661	2	3	20	6	154.38	0	N_Kidney	4
DAZAP2	Hs.369761	NM_014764 NM_001136264 NM_001136266 NM_001136267 NM_001136268 NM_001136269	3	43	18	107	7.79	0	N_Kidney	5
SLC12A1	Hs.123116	NM_000338	2	0	15	0	NaN	0	N_Kidney	6
CYP17A1	Hs.438016	NM_000102	3	5	10	14	33.04	0	N_Kidney	7
TINF2	Hs.496191	NM_012461 NM_001099274	2	18	10	36	12.85	0	N_Kidney	8
-	Hs.655424	BF214507	2	29	10	54	8.57	0	N_Kidney	9
CUBN	Hs.166206	NM_001081	2	3	9	3	138.77	0	N_Kidney	10
SPP1	Hs.313	NM_001040058 NM_000582 NM_001040060	1	43	139	257	25.37	0	N_Kidney	11
PRDX3	Hs.523302	NM_006793 NM_014098	1	38	71	240	13.77	0	N_Kidney	12
SUCLG1	Hs.270428	NM_003849	1	25	52	53	45.6	0	N_Kidney	13
GATM	Hs.75335	NM_001482	1	20	46	49	43.6	0	N_Kidney	14
SDHD	Hs.356270	NM_003002	1	33	39	197	9.18	0	N_Kidney	15
BHMT	Hs.80756	NM_001713	1	3	36	10	167.02	0	N_Kidney	16
RTN4	Hs.429581	NM_020532 NM_207521 NM_207520 NM_153828 NM_007008	3	62	35	396	4.1	0	N_Kidney	17
SCP2	Hs.476365	NM_002979 NM_001007098 NM_001007099 NM_001007100 NM_001007250	1	38	31	151	9.52	0	N_Kidney	18
ITM2B	Hs.643683	NM_021999	2	63	30	356	3.9	0	N_Kidney	19
TMEM27	Hs.129614	NM_020665	1	2	29	3	448.14	0	N_Kidney	20
GHITM	Hs.352656	NM_014394	1	51	26	150	8.03	0	N_Kidney	21
PDZK1	Hs.444751	NM_002614	1	3	24	4	278	0	N_Kidney	22
ATP5C1	Hs.271135	NM_001001973 NM_005174	2	50	21	177	5.49	0	N_Kidney	23
NPM1	Hs.557550	NM_002520 NM_199185 NM_001037738	2	62	21	289	3.36	0	N_Kidney	24
PAH	Hs.603740	NM_000277	1	8	20	41	22.59	0	N_Kidney	25
NDUFA5	Hs.651219	NM_005000	1	30	20	128	7.23	0	N_Kidney	26
GLYAT	Hs.145384	NM_201648 NM_005838	1	1	19	4	219.96	0	N_Kidney	27
HIBCH	Hs.656685	NM_014362 NM_198047	1	21	19	30	29.33	0	N_Kidney	28
ENO1	Hs.517145	NM_001428	2	69	19	313	2.81	0	N_Kidney	29
PCK1	Hs.1872	NM_002591	1	3	18	4	208.36	0	N_Kidney	30
IGF2	Hs.272259	NM_000612 NM_001007139 NM_001127598 NM_001042376 NM_000207	3	21	42	160	4.35	0	C_Kidney	1
LGMN	Hs.719135	NM_001008530 NM_005606	3	25	31	52	9.89	0	C_Kidney	2
-	Hs.421257	BM913311	2	27	23	74	5.15	0	C_Kidney	3
FKBP10	Hs.463035	NM_021939	4	23	13	36	5.98	0	C_Kidney	4
RNF4	Hs.66394	NM_002938	2	17	11	27	6.75	0	C_Kidney	5
EFTUD2	Hs.151787	NM_004247 NM_001142605	5	21	11	38	4.8	0	C_Kidney	6
NUP133	Hs.12457	NM_018230	3	9	10	17	9.75	0	C_Kidney	7
RPL4	Hs.644628	NM_000968	4	24	10	37	4.48	0	C_Kidney	8
ANKRD17	Hs.719092	NM_032217 NM_198889	3	13	9	15	9.94	0	C_Kidney	9
LYPD1	Hs.719231	NM_144586 NM_001077427	3	11	9	18	8.28	0	C_Kidney	10
PPP2CA	Hs.105818	NM_002715	3	18	9	34	4.38	0	C_Kidney	11
MEG3	Hs.525589	AF447875	3	16	9	37	4.03	0	C_Kidney	12
GPX3	Hs.386793	NM_002084	1	21	75	37	33.71	0	C_Kidney	13
RPL7A	Hs.499839	NM_000972	4	55	34	251	2.25	0	C_Kidney	14
RPL6	Hs.546283	NM_001024662 NM_000970	3	47	33	253	2.16	0	C_Kidney	15
HNRNPA1	Hs.546261	NM_031157 NM_002136	4	50	32	208	2.55	0	C_Kidney	16
CTSK	Hs.632466	NM_000396	1	19	31	36	14.28	0	C_Kidney	17
NPM1	Hs.557550	NM_002520 NM_199185 NM_001037738	4	51	31	237	2.17	0	C_Kidney	18
RPL5	Hs.532359	NM_000969	5	50	30	202	2.46	0	C_Kidney	19
-	Hs.645344	BU956222	3	56	26	244	1.77	0	C_Kidney	20
NAP1L1	Hs.524599	NM_004537 NM_139207	4	43	25	120	3.45	0	C_Kidney	21
-	Hs.519738	BU564279	5	41	25	120	3.45	0	C_Kidney	22
RPSAP58	Hs.560655	XR_079400	4	48	25	205	2.02	0	C_Kidney	23
TPI1	Hs.524219	NM_001159287 NM_000365	4	54	24	255	1.56	0	C_Kidney	24
RPL13	Hs.410817	NM_033251 NM_000977	4	58	24	271	1.47	0	C_Kidney	25
-	Hs.719941	BQ055066	4	47	23	182	2.09	0	C_Kidney	26
RPL8	Hs.178551	NM_033301 NM_000973	5	58	23	218	1.75	0	C_Kidney	27
EIF4A1	Hs.129673	NM_001416	4	56	23	246	1.55	0	C_Kidney	28
ACTC1	Hs.118127	NM_005159	1	0	22	0	NaN	0	C_Kidney	29
RPLP1	Hs.356502	NM_001003 NM_213725	4	52	22	163	2.24	0	C_Kidney	30
FGG	Hs.546255	NM_021870 NM_000509	9	12	1042	78	188.24	0	N_Liver	1
SERPINA1	Hs.525557	NM_001127701 NM_001002236 NM_001127705 NM_001127703 NM_001127704 NM_001127702 NM_001127706 NM_001127707 NM_001127700 NM_000295 NM_001002235	9	25	690	153	62.75	0	N_Liver	2
FGA	Hs.351593	NM_000508 NM_021871	10	7	563	30	260.04	0	N_Liver	3
HP	Hs.513711	NM_005143 NM_001126102	7	4	496	20	342.85	0	N_Liver	4
FGB	Hs.300774	NM_005141	10	6	486	11	610.59	0	N_Liver	5
ORM1	Hs.522356	NM_000607	7	5	411	42	134.87	0	N_Liver	6
SERPINA3	Hs.534293	NM_001085	6	19	283	72	53.93	0	N_Liver	7
APOH	Hs.445358	NM_000042	5	4	244	19	175.99	0	N_Liver	8
APOA1	Hs.93194	NM_000039	6	6	235	32	100.6	0	N_Liver	9
GC	Hs.418497	NM_000583	7	3	153	4	522.56	0	N_Liver	10
AHSG	Hs.324746	NM_001622	8	4	149	8	254.41	0	N_Liver	11
SAA1	Hs.632144	NM_000331 NM_199161	4	8	259	31	114.55	0	N_Liver	12
TF	Hs.518267	NM_001063	8	24	156	90	23.68	0	N_Liver	13
SAA2	Hs.1955	NM_001127380 NM_030754	4	3	153	15	139.34	0	N_Liver	14
C3	Hs.529053	NM_000064	8	24	150	76	26.96	0	N_Liver	15
FTL	Hs.433670	NM_000146	5	62	242	1088	3.04	0	N_Liver	16
EEF1A1	Hs.586423	AK292639	7	109	170	2196	1.05	0	N_Liver	17
HBA2	Hs.654744	NM_000517	6	58	160	900	2.42	0	N_Liver	18
CP	Hs.558314	NM_000096	6	12	124	26	65.09	0	N_Liver	19
HPX	Hs.426485	NM_000613	5	3	102	4	347.76	0	N_Liver	20
FGL1	Hs.491143	NM_201553 NM_201552 NM_147203 NM_004467	5	3	102	7	198.72	0	N_Liver	21
CFB	Hs.69771	NM_001710	6	11	94	11	116.51	0	N_Liver	22
AMBP	Hs.436911	NM_001633	6	3	68	8	115.78	0	N_Liver	23
PLG	Hs.143436	NM_000301	6	3	40	7	77.76	0	N_Liver	24
APOA1	Hs.633003	XM_002343131	5	3	37	7	71.92	0	N_Liver	25
ITIH3	Hs.76716	NM_002217	5	2	30	2	204.06	0	N_Liver	26
LBP	Hs.154078	NM_004139	6	0	27	0	NaN	0	N_Liver	27
ITIH1	Hs.420257	NM_002215	6	2	26	4	88.41	0	N_Liver	28
CPB2	Hs.512937	NM_001872 NM_016413	5	3	19	3	86.13	0	N_Liver	29
SERPINF2	Hs.159509	NM_000934	5	4	17	4	57.79	0	N_Liver	30
ALB	Hs.418167	NM_000477	1	1	15	3	4745.86	0	C_Liver	1
FGB	Hs.300774	NM_005141	1	1	6	1	5532.87	0	C_Liver	2
FGA	Hs.351593	NM_000508 NM_021871	1	1	3	1	2740.42	0.008	C_Liver	3
PZP	Hs.707491	NM_002864	1	1	3	1	2740.42	0.008	C_Liver	4
ARHGAP25	Hs.531807	NM_001007231 NM_014882	1	7	3	9	304.48	0.008	C_Liver	5
ABAT	Hs.336768	NM_000663 NM_001127448 NM_020686	1	13	3	21	130.49	0.008	C_Liver	6
C7	Hs.78065	NM_000587	1	13	3	30	91.34	0.008	C_Liver	7
-	Hs.670344	BX093073	1	0	2	0	NaN	0.063	C_Liver	8
MASP2	Hs.655645	NM_006610 NM_139208	1	0	2	0	NaN	0.063	C_Liver	9
-	Hs.504422	AI799014	1	0	2	0	NaN	0.063	C_Liver	10
CHRNA4	Hs.10734	NM_000744	1	1	2	1	1821.24	0.063	C_Liver	11
-	Hs.658868	AL109667	1	2	2	2	910.62	0.063	C_Liver	12
CPS1	Hs.149252	NM_001875 NM_001122633 NM_001122634	1	1	2	2	910.62	0.063	C_Liver	13
-	Hs.117183	CD556226	1	3	2	3	607.08	0.063	C_Liver	14
FST	Hs.9914	NM_006350 NM_013409	1	3	2	3	607.08	0.063	C_Liver	15
GADD45G	Hs.9701	NM_006705	1	3	2	4	455.3	0.063	C_Liver	16
DNASE1L3	Hs.476453	NM_004944	1	4	2	5	364.24	0.063	C_Liver	17
-	Hs.98445	AK025305	1	5	2	5	364.24	0.063	C_Liver	18
PPARGC1A	Hs.527078	NM_013261	1	5	2	6	303.53	0.063	C_Liver	19
RAB11FIP3	Hs.531642	NM_014700 NM_001142272	1	5	2	6	303.53	0.063	C_Liver	20
LSM7	Hs.512610	NM_016199	1	6	2	7	260.17	0.063	C_Liver	21
MCEE	Hs.94949	NM_032601	1	7	2	8	227.65	0.063	C_Liver	22
CLIP4	Hs.122927	NM_024692	1	7	2	9	202.35	0.063	C_Liver	23
C14orf179	Hs.532626	NM_052873 NM_001102564	1	9	2	13	140.09	0.063	C_Liver	24
FERMT2	Hs.509343	NM_001134999 NM_006832 NM_001135000	1	12	2	17	107.13	0.063	C_Liver	25
SLC37A4	Hs.719203	NM_001467	1	15	2	22	82.78	0.063	C_Liver	26
PCMT1	Hs.279257	NM_005389	1	17	2	27	67.45	0.063	C_Liver	27
GSK3A	Hs.466828	NM_019884	1	15	2	29	62.8	0.063	C_Liver	28
CDIPT	Hs.719143	NM_006319	1	20	2	58	31.39	0.063	C_Liver	29
SERPINA1	Hs.525557	NM_001127701 NM_001002236 NM_001127705 NM_001127703 NM_001127704 NM_001127702 NM_001127706 NM_001127707 NM_001127700 NM_000295 NM_001002235	1	23	5	105	43.76	0	C_Liver	30
SFTPC	Hs.1074	NM_003018	6	2	293	4	1127.38	0	N_Lung	1
UBE2R2	Hs.643648	NM_017811	2	30	132	40	50.47	0	N_Lung	2
SFTPB	Hs.512690	NM_198843 NM_000542	6	2	92	4	351.27	0	N_Lung	3
RAD23B	Hs.521640	NM_002874	3	25	89	53	25.64	0	N_Lung	4
HLA-DRB1	Hs.701691	NM_002124 NM_022555	2	29	71	72	15.05	0	N_Lung	5
SFTPA2	Hs.535295	NM_006926 NM_001098668	3	1	57	3	289.79	0	N_Lung	6
SFTPA1	Hs.523084	NM_001093770 NM_005411	5	0	55	0	NaN	0	N_Lung	7
PLEK	Hs.468840	NM_002664	2	10	46	12	58.44	0	N_Lung	8
HLA-DRB1	Hs.534322	NM_002125	2	17	40	38	16.04	0	N_Lung	9
HLA-DMA	Hs.351279	NM_006120	2	14	36	38	14.44	0	N_Lung	10
ANXA2P2	Hs.534301	BF670622	4	43	88	276	4.87	0	N_Lung	11
IGJ	Hs.643431	NM_144646	2	13	79	121	9.96	0	N_Lung	12
A2M	Hs.212838	NM_000014	5	52	79	191	6.31	0	N_Lung	13
CD74	Hs.436568	NM_001025159 NM_004355 NM_001025158	4	49	64	343	2.84	0	N_Lung	14
IGL@	Hs.719643	AK057174	2	26	56	256	3.33	0	N_Lung	15
ANXA2	Hs.511605	NM_001136015 NM_001002857 NM_001002858 NM_004039	4	55	55	366	2.29	0	N_Lung	16
HLA-DRA	Hs.520048	NM_019111	2	33	51	107	7.27	0	N_Lung	17
HLA-E	Hs.650174	NM_005516	4	56	48	191	3.83	0	N_Lung	18
LUM	Hs.406475	NM_002345	2	37	48	249	2.94	0	N_Lung	19
-	Hs.714487	CD521245	2	39	44	208	3.22	0	N_Lung	20
H3F3B	Hs.180877	NM_005324	4	61	42	188	3.4	0	N_Lung	21
UBB	Hs.356190	NM_018955	4	50	42	192	3.33	0	N_Lung	22
ITM2B	Hs.643683	NM_021999	2	63	42	344	1.86	0	N_Lung	23
NPM1	Hs.557550	NM_002520 NM_199185 NM_001037738	6	58	41	269	2.32	0	N_Lung	24
HLA-DPA1	Hs.347270	NM_033554	3	26	40	66	9.24	0	N_Lung	25
RPSA	Hs.449909	NM_002295 NM_001012321	4	61	40	306	1.99	0	N_Lung	26
TM4SF1	Hs.351316	NM_014220	4	44	38	128	4.52	0	N_Lung	27
RPS3	Hs.546286	NM_001005	6	68	38	260	2.23	0	N_Lung	28
SEPP1	Hs.275775	NM_001093726 NM_001085486 NM_005410	4	51	38	288	2.01	0	N_Lung	29
SRGN	Hs.1908	NM_002727	3	23	36	60	9.14	0	N_Lung	30
NDRG1	Hs.372914	NM_001135242 NM_006096	2	33	22	98	10.63	0	C_Lung	1
SFTPB	Hs.512690	NM_198843 NM_000542	3	2	8	24	15.75	0	C_Lung	2
FLOT1	Hs.179986	NM_005803	2	22	8	49	7.72	0	C_Lung	3
S100A10	Hs.143873	NM_002966	2	21	6	33	8.59	0	C_Lung	4
NFKBIA	Hs.81328	NM_020529	2	20	6	35	8.1	0	C_Lung	5
EGFR	Hs.488293	NM_005228 NM_201284 NM_201282 NM_201283	2	7	5	10	23.62	0	C_Lung	6
PDE4DIP	Hs.568247	NM_014644 NM_001002811 NM_001002812 NM_022359 NM_001002810	2	7	5	16	14.76	0	C_Lung	7
SOX4	Hs.643910	NM_003107	3	20	5	27	8.75	0	C_Lung	8
FSCN1	Hs.118400	NM_003088	2	19	5	29	8.14	0	C_Lung	9
CAPG	Hs.516155	NM_001747	2	16	5	30	7.87	0	C_Lung	10
SFTPC	Hs.1074	NM_003018	3	1	27	255	5.02	0	C_Lung	11
-	Hs.605083	AK026818	1	8	13	16	38.43	0	C_Lung	12
HLA-DRB1	Hs.701691	NM_002124 NM_022555	3	35	13	172	3.57	0	C_Lung	13
LMNA	Hs.594444	NM_170707 NM_170708 NM_005572	3	41	13	178	3.45	0	C_Lung	14
CSTB	Hs.695	NM_000100	1	22	11	43	12.1	0	C_Lung	15
RPL18	Hs.515517	NM_000979	3	54	11	183	2.84	0	C_Lung	16
COL1A1	Hs.172928	NM_000088	3	45	11	276	1.88	0	C_Lung	17
S100A8	Hs.416073	NM_002964	1	8	10	26	18.18	0	C_Lung	18
DDIT4	Hs.719970	NM_019058	3	25	10	88	5.37	0	C_Lung	19
RPS27A	Hs.311640	BU588489	2	33	10	111	4.26	0	C_Lung	20
LGALS3BP	Hs.514535	NM_005567	2	38	9	191	2.23	0	C_Lung	21
TUBA1B	Hs.524390	NM_006082	3	51	9	234	1.82	0	C_Lung	22
SEC61G	Hs.488282	NM_014302 NM_001012456	1	8	8	10	37.81	0	C_Lung	23
TACSTD2	Hs.23582	NM_002353	1	13	8	44	8.59	0	C_Lung	24
WDR1	Hs.128548	NM_017491 NM_005112	2	28	8	69	5.48	0	C_Lung	25
TGFBI	Hs.369397	NM_000358	2	29	8	110	3.44	0	C_Lung	26
LDHA	Hs.2795	NM_005566 NM_001135239	2	40	8	129	2.93	0	C_Lung	27
GLTSCR2	Hs.421907	NM_015710	4	38	8	134	2.82	0	C_Lung	28
OAZ1	Hs.446427	NM_004152	3	48	8	142	2.66	0	C_Lung	29
FLNA	Hs.195464	NM_001110556 NM_001456	2	33	8	144	2.62	0	C_Lung	30
-	Hs.662053	AI953022	1	0	4	0	NaN	0	N_LymphNode	1
AP2M1	Hs.518460	NM_004068 NM_001025205	1	57	4	162	118.01	0	N_LymphNode	2
CDC14A	Hs.127411	NM_003672 NM_033313 NM_033312	1	4	2	4	2337.97	0.063	N_LymphNode	3
NDUFA12	Hs.506374	NM_018838	1	10	2	12	779.31	0.063	N_LymphNode	4
CCL21	Hs.57907	NM_002989	1	11	2	23	406.58	0.063	N_LymphNode	5
TMEM43	Hs.517817	NM_024334	1	31	2	49	190.83	0.063	N_LymphNode	6
S100A10	Hs.143873	NM_002966	1	33	2	63	148.42	0.063	N_LymphNode	7
-	Hs.356799	BM913189	1	40	2	126	74.2	0.063	N_LymphNode	8
FAU	Hs.387208	NM_001997	1	52	2	182	51.36	0.063	N_LymphNode	9
SLC25A6	Hs.350927	NM_001636	1	68	2	207	45.16	0.063	N_LymphNode	10
RPLP2	Hs.437594	NM_001004	1	67	3	315	44.99	0.008	N_LymphNode	11
RPS18	Hs.627414	NM_022551	1	54	2	230	40.64	0.063	N_LymphNode	12
TAGLN	Hs.410977	NM_001001522 NM_003186	1	54	2	263	35.54	0.063	N_LymphNode	13
IGL@	Hs.719643	AK057174	1	27	2	310	30.15	0.063	N_LymphNode	14
IGKC	Hs.449621	AK128524	1	39	3	1097	12.9	0.008	N_LymphNode	15
RPS20	Hs.8102	NM_001146227 NM_001023	1	78	2	483	19.34	0.063	N_LymphNode	16
RPL3	Hs.119598	NM_000967 NM_001033853	1	101	2	778	12	0.063	N_LymphNode	17
IGHG1	Hs.510635	AK090461	1	36	2	1362	6.84	0.063	N_LymphNode	18
HLA-DRA	Hs.520048	NM_019111	4	34	117	190	15.84	0	C_LymphNode	1
HLA-DPB1	Hs.485130	NM_002121	3	31	35	74	12.08	0	C_LymphNode	2
HLA-DPA1	Hs.347270	NM_033554	2	35	31	82	9.65	0	C_LymphNode	3
CD79B	Hs.89575	NM_001039933 NM_000626 NM_021602	3	3	28	3	238.32	0	C_LymphNode	4
HLA-DQA1	Hs.387679	NM_002122	2	17	25	40	15.95	0	C_LymphNode	5
PTPRC	Hs.654514	NM_002838 NM_080922 NM_080921 NM_080923	3	13	22	18	31.19	0	C_LymphNode	6
HLA-DRB4	Hs.696211	NM_021983	2	7	18	9	51.02	0	C_LymphNode	7
MS4A1	Hs.712553	NM_152866 NM_021950	3	2	17	6	72.27	0	C_LymphNode	8
CD53	Hs.443057	NM_001040033 NM_000560	2	10	14	16	22.31	0	C_LymphNode	9
ARHGDIB	Hs.504877	NM_001175	3	21	14	36	9.92	0	C_LymphNode	10
LRMP	Hs.124922	NM_006152	2	2	13	2	165.75	0	C_LymphNode	11
TMSB4X	Hs.522584	NM_021109	4	47	71	237	7.67	0	C_LymphNode	12
RPL6	Hs.546283	NM_001024662 NM_000970	3	47	31	255	3.1	0	C_LymphNode	13
HLA-DRB1	Hs.701691	NM_002124 NM_022555	2	36	29	156	4.74	0	C_LymphNode	14
-	Hs.645344	BU956222	3	56	28	242	2.95	0	C_LymphNode	15
CD74	Hs.436568	NM_001025159 NM_004355 NM_001025158	2	34	23	267	2.2	0	C_LymphNode	16
RPL9	Hs.719072	CD388526	2	40	22	104	5.4	0	C_LymphNode	17
RPL12	Hs.408054	NM_000976	2	48	20	169	3.02	0	C_LymphNode	18
-	Hs.719941	BQ055066	3	48	19	186	2.6	0	C_LymphNode	19
-	Hs.448879	BQ055284	3	43	18	122	3.76	0	C_LymphNode	20
RPSAP58	Hs.560655	XR_079400	2	50	18	212	2.16	0	C_LymphNode	21
RPL7A	Hs.499839	NM_000972	4	55	18	267	1.72	0	C_LymphNode	22
BTG1	Hs.255935	NM_001731	2	30	17	76	5.7	0	C_LymphNode	23
RPLP1	Hs.356502	NM_001003 NM_213725	3	53	17	168	2.58	0	C_LymphNode	24
RPL13	Hs.410817	NM_033251 NM_000977	2	60	17	278	1.56	0	C_LymphNode	25
-	Hs.480743	GD153878	4	27	16	88	4.64	0	C_LymphNode	26
RPL23A	Hs.419463	NM_000984	2	40	16	123	3.32	0	C_LymphNode	27
RPS2	Hs.356366	NM_002952	2	53	16	248	1.64	0	C_LymphNode	28
DDX5	Hs.279806	NM_004396	2	47	16	262	1.56	0	C_LymphNode	29
RPS7	Hs.546287	NM_001011	2	31	15	69	5.54	0	C_LymphNode	30
IGHG1	Hs.510635	AK090461	8	29	1027	337	76.9	0	N_Lymphoreticular	1
HBG1	Hs.712539	NM_000559	3	34	302	268	27.22	0	N_Lymphoreticular	2
HBA1	Hs.449630	NM_000558	4	23	183	172	25.53	0	N_Lymphoreticular	3
CD74	Hs.436568	NM_001025159 NM_004355 NM_001025158	6	47	138	269	12.27	0	N_Lymphoreticular	4
APOA2	Hs.237658	NM_001643	2	8	65	105	14.75	0	N_Lymphoreticular	5
SKAP2	Hs.610137	BQ708363	2	5	49	6	194.49	0	N_Lymphoreticular	6
LOC100288908	Hs.719992	XM_002343046	2	14	28	30	22.2	0	N_Lymphoreticular	7
TLN1	Hs.471014	NM_006289	3	18	25	34	17.49	0	N_Lymphoreticular	8
IGL@	Hs.625768	BM918688	5	16	25	55	10.81	0	N_Lymphoreticular	9
C1QB	Hs.8986	NM_000491	4	17	19	39	11.58	0	N_Lymphoreticular	10
HBG2	Hs.302145	NM_000184	2	39	691	462	36.96	0	N_Lymphoreticular	11
HBA2	Hs.654744	NM_000517	5	59	480	580	20.19	0	N_Lymphoreticular	12
IGHV1-69	Hs.721174	BQ706543	1	4	85	4	507.14	0	N_Lymphoreticular	13
HLA-B	Hs.654404	NM_002117	6	60	82	281	6.96	0	N_Lymphoreticular	14
IGL@	Hs.719643	AK057174	5	23	78	234	7.95	0	N_Lymphoreticular	15
HLA-A	Hs.181244	NM_002116	4	57	53	257	4.91	0	N_Lymphoreticular	16
H19	Hs.533566	BC040073	2	34	42	220	4.54	0	N_Lymphoreticular	17
-	Hs.720859	BQ898691	1	4	35	5	166.57	0	N_Lymphoreticular	18
IGHA1	Hs.699841	AK128652	4	26	34	141	5.74	0	N_Lymphoreticular	19
HLA-E	Hs.650174	NM_005516	5	55	33	206	3.81	0	N_Lymphoreticular	20
RPS5	Hs.378103	NM_001009	7	62	30	204	3.5	0	N_Lymphoreticular	21
SPTLC1	Hs.90458	NM_006415 NM_178324	1	20	28	28	23.78	0	N_Lymphoreticular	22
RPS2	Hs.498569	BF972117	3	50	28	213	3.13	0	N_Lymphoreticular	23
RPS3	Hs.546286	NM_001005	4	70	28	270	2.47	0	N_Lymphoreticular	24
APOA1	Hs.93194	NM_000039	2	10	27	240	2.67	0	N_Lymphoreticular	25
HLA-B	Hs.77961	NM_005514	6	66	27	320	2.01	0	N_Lymphoreticular	26
RPL15	Hs.381219	NM_002948	7	92	26	407	1.52	0	N_Lymphoreticular	27
AFP	Hs.518808	NM_001134	3	8	25	114	5.21	0	N_Lymphoreticular	28
CTSD	Hs.654447	NM_001909	2	22	24	94	6.07	0	N_Lymphoreticular	29
RPL28	Hs.652114	NM_001136134 NM_000991 NM_001136135 NM_001136137 NM_001136136	7	64	24	204	2.8	0	N_Lymphoreticular	30
HLA-DRA	Hs.520048	NM_019111	4	34	117	190	15.67	0	C_Lymphoreticular	1
HLA-DPB1	Hs.485130	NM_002121	3	31	35	74	11.95	0	C_Lymphoreticular	2
CD79B	Hs.89575	NM_001039933 NM_000626 NM_021602	3	3	28	3	235.78	0	C_Lymphoreticular	3
HLA-DQA1	Hs.387679	NM_002122	2	17	25	40	15.78	0	C_Lymphoreticular	4
PTPRC	Hs.654514	NM_002838 NM_080922 NM_080921 NM_080923	3	13	22	18	30.86	0	C_Lymphoreticular	5
HBG2	Hs.302145	NM_000184	3	0	19	0	NaN	0	C_Lymphoreticular	6
HLA-DRB4	Hs.696211	NM_021983	2	7	18	9	50.48	0	C_Lymphoreticular	7
MS4A1	Hs.712553	NM_152866 NM_021950	3	2	17	6	71.5	0	C_Lymphoreticular	8
CD53	Hs.443057	NM_001040033 NM_000560	2	10	14	16	22.08	0	C_Lymphoreticular	9
LRMP	Hs.124922	NM_006152	2	2	13	2	163.98	0	C_Lymphoreticular	10
TMSB4X	Hs.522584	NM_021109	4	47	71	237	7.59	0	C_Lymphoreticular	11
HLA-DPA1	Hs.347270	NM_033554	2	35	31	82	9.55	0	C_Lymphoreticular	12
RPL6	Hs.546283	NM_001024662 NM_000970	3	47	31	255	3.07	0	C_Lymphoreticular	13
HLA-DRB1	Hs.701691	NM_002124 NM_022555	2	36	29	156	4.69	0	C_Lymphoreticular	14
-	Hs.645344	BU956222	4	55	29	241	3.04	0	C_Lymphoreticular	15
CD74	Hs.436568	NM_001025159 NM_004355 NM_001025158	2	34	23	267	2.17	0	C_Lymphoreticular	16
RPL9	Hs.719072	CD388526	2	40	22	104	5.34	0	C_Lymphoreticular	17
RPL12	Hs.408054	NM_000976	2	48	20	169	2.99	0	C_Lymphoreticular	18
-	Hs.719941	BQ055066	3	48	19	186	2.58	0	C_Lymphoreticular	19
-	Hs.448879	BQ055284	3	43	18	122	3.72	0	C_Lymphoreticular	20
RPLP1	Hs.356502	NM_001003 NM_213725	4	52	18	167	2.72	0	C_Lymphoreticular	21
RPSAP58	Hs.560655	XR_079400	2	50	18	212	2.14	0	C_Lymphoreticular	22
RPL7A	Hs.499839	NM_000972	4	55	18	267	1.7	0	C_Lymphoreticular	23
BTG1	Hs.255935	NM_001731	2	30	17	76	5.64	0	C_Lymphoreticular	24
RPL13	Hs.410817	NM_033251 NM_000977	2	60	17	278	1.54	0	C_Lymphoreticular	25
-	Hs.480743	GD153878	4	27	16	88	4.59	0	C_Lymphoreticular	26
RPL23A	Hs.419463	NM_000984	2	40	16	123	3.28	0	C_Lymphoreticular	27
RPS2	Hs.356366	NM_002952	2	53	16	248	1.63	0	C_Lymphoreticular	28
DDX5	Hs.279806	NM_004396	2	47	16	262	1.54	0	C_Lymphoreticular	29
RPS7	Hs.546287	NM_001011	2	31	15	69	5.48	0	C_Lymphoreticular	30
LOC100287143	Hs.720235	XM_002343650	2	2	369	2	2682	0	N_Muscle	1
TNNT1	Hs.631558	NM_003283 NM_001126132 NM_001126133	3	5	358	6	866.99	0	N_Muscle	2
MYH7	Hs.678918	NM_000257	4	8	319	58	79.79	0	N_Muscle	3
TPM2	Hs.300772	NM_003289 NM_213674 NM_001145822	3	36	310	70	64.23	0	N_Muscle	4
MYL1	Hs.187338	NM_079420 NM_079422	3	6	288	18	231.89	0	N_Muscle	5
LOC100289664	Hs.517586	BP264968	2	3	265	6	639.6	0	N_Muscle	6
TNNI1	Hs.320890	NM_003281	4	10	238	41	83.97	0	N_Muscle	7
TNNC2	Hs.182421	NM_003279	3	7	182	11	238.88	0	N_Muscle	8
MYL3	Hs.517939	NM_000258	4	4	158	38	59.97	0	N_Muscle	9
MYLPF	Hs.50889	NM_013292	4	9	143	14	147.26	0	N_Muscle	10
CKM	Hs.334347	NM_001824	4	13	143	34	60.63	0	N_Muscle	11
FHL1	Hs.435369	NM_001159704 NM_001449 NM_001159702 NM_001159699 NM_001159700 NM_001159703 NM_001159701	4	29	174	63	39.86	0	N_Muscle	12
COX6A2	Hs.250760	NM_005205	1	1	155	1	2235.69	0	N_Muscle	13
DES	Hs.594952	NM_001927	4	21	145	58	36.04	0	N_Muscle	14
TTN	Hs.134602	NM_133378 NM_133437 NM_133432 NM_003319 NM_133379	4	18	331	119	40.37	0	N_Muscle	15
MALAT1	Hs.621695	EF177381	3	72	172	2138	1.15	0	N_Muscle	16
RTN4	Hs.429581	NM_020532 NM_207521 NM_207520 NM_153828 NM_007008	3	62	169	262	9.3	0	N_Muscle	17
MYL12A	Hs.190086	NM_006471	3	41	154	120	18.5	0	N_Muscle	18
ENO3	Hs.224171	NM_001976 NM_053013	4	11	133	26	73.72	0	N_Muscle	19
TRDN	Hs.654601	NM_006073	3	7	132	9	211.37	0	N_Muscle	20
TCAP	Hs.514146	NM_003673	3	4	131	5	377.57	0	N_Muscle	21
TNNI2	Hs.523403	NM_001145829 NM_003282 NM_001145841	2	2	123	2	886.04	0	N_Muscle	22
NEB	Hs.588655	NM_004543	4	7	119	10	171.42	0	N_Muscle	23
MYBPC1	Hs.654589	NM_002465 NM_206819 NM_206820 NM_206821	4	8	117	22	76.6	0	N_Muscle	24
MYOT	Hs.84665	NM_006790 NM_001135940	4	7	107	13	118.51	0	N_Muscle	25
XIRP2	Hs.73680	NM_152381 NM_001079810	4	4	101	6	242.32	0	N_Muscle	26
KBTBD10	Hs.50550	NM_006063	4	7	99	15	95	0	N_Muscle	27
MYH2	Hs.699445	NM_017534 NM_001100112	4	3	82	3	393.21	0	N_Muscle	28
TNNT3	Hs.73454	NM_006757 NM_001042781 NM_001042782 NM_001042780	4	5	81	5	233.04	0	N_Muscle	29
MYOZ1	Hs.238756	NM_021245	3	2	78	5	224.38	0	N_Muscle	30
RPL37	Hs.558601	CD387687	3	10	28	40	31.81	0	C_Muscle	1
RPL39	Hs.300141	CD556052	3	14	19	34	25.36	0	C_Muscle	2
-	Hs.644659	BF969672	2	5	18	10	81.67	0	C_Muscle	3
-	Hs.632891	CF780565	2	16	17	21	36.72	0	C_Muscle	4
-	Hs.655348	BU588139	2	17	17	31	24.88	0	C_Muscle	5
-	Hs.380956	BM809932	2	10	16	24	30.24	0	C_Muscle	6
RPL9	Hs.513083	BQ057285	4	18	14	27	23.51	0	C_Muscle	7
-	Hs.707347	BM466949	2	8	12	19	28.63	0	C_Muscle	8
RPS12	Hs.546289	NM_001016	2	16	11	30	16.62	0	C_Muscle	9
FHL1	Hs.435369	NM_001159704 NM_001449 NM_001159702 NM_001159699 NM_001159700 NM_001159703 NM_001159701	2	16	9	28	14.56	0	C_Muscle	10
RPL31	Hs.469473	NM_001098577 NM_001099693 NM_000993	3	47	46	161	13.02	0	C_Muscle	11
RPL37A	Hs.433701	NM_000998	2	40	45	193	10.62	0	C_Muscle	12
RPS20	Hs.8102	NM_001146227 NM_001023	5	54	43	272	7.2	0	C_Muscle	13
RPL32	Hs.265174	NM_001007074 NM_001007073 NM_000994	3	44	33	112	13.4	0	C_Muscle	14
RPS15A	Hs.370504	NM_001019 NM_001030009	3	36	25	87	13.05	0	C_Muscle	15
-	Hs.645344	BU956222	4	55	25	245	4.63	0	C_Muscle	16
RPL21	Hs.381123	NM_000982	2	34	24	84	12.97	0	C_Muscle	17
RPS7	Hs.534346	BM478334	1	34	23	70	14.92	0	C_Muscle	18
RPS24	Hs.280130	NM_001142285 NM_001142283 NM_001142284 NM_001142282 NM_033022 NM_001026	2	47	22	187	5.34	0	C_Muscle	19
RPS3	Hs.546286	NM_001005	5	52	18	252	3.24	0	C_Muscle	20
RPL34	Hs.438227	NM_033625 NM_000995	1	25	17	51	15.12	0	C_Muscle	21
UBA52	Hs.5308	NM_001033930 NM_003333	2	34	17	94	8.2	0	C_Muscle	22
RPL7	Hs.571841	NM_000971	4	40	17	180	4.28	0	C_Muscle	23
RPL41	Hs.157160	NM_001035267 NM_021104	3	21	16	63	11.52	0	C_Muscle	24
RPL27	Hs.514196	NM_000988	2	32	16	74	9.81	0	C_Muscle	25
NACA	Hs.505735	NM_001113203 NM_001113201 NM_005594 NM_001113202	2	38	16	108	6.72	0	C_Muscle	26
RPS11	Hs.433529	NM_001015	3	57	16	226	3.21	0	C_Muscle	27
RPL6	Hs.546283	NM_001024662 NM_000970	3	47	16	270	2.69	0	C_Muscle	28
-	Hs.519520	BU589190	1	12	15	24	28.34	0	C_Muscle	29
RPL37	Hs.80545	NM_000997	3	31	15	68	10	0	C_Muscle	30
HTN3	Hs.654442	NM_000200	2	4	848	31	134.4	0	N_Nervous	1
MBP	Hs.551713	NM_001025100 NM_001025101 NM_001025081 NM_002385 NM_001025090 NM_001025092	17	16	450	71	30.97	0	N_Nervous	2
STATH	Hs.654495	NM_003154 NM_001009181	2	2	369	29	62.1	0	N_Nervous	3
TUBA1A	Hs.654422	NM_006009	14	32	183	83	10.73	0	N_Nervous	4
GFAP	Hs.514227	NM_002055 NM_001131019	14	6	97	38	12.41	0	N_Nervous	5
PLP1	Hs.1787	NM_001128834 NM_000533 NM_199478	12	9	93	41	11.03	0	N_Nervous	6
SNAP25	Hs.167317	NM_003081 NM_130811	15	10	90	18	24.31	0	N_Nervous	7
TUBB3	Hs.511743	NM_006086	10	8	88	9	47.54	0	N_Nervous	8
LOC100289104	Hs.702404	BI083878	12	12	87	24	17.62	0	N_Nervous	9
MPZ	Hs.591486	NM_000530	5	3	76	4	92.37	0	N_Nervous	10
TTR	Hs.427202	NM_000371	1	18	1501	222	33.51	0	N_Nervous	11
HTN1	Hs.250959	NM_002159	1	4	364	16	111.04	0	N_Nervous	12
AMY1C	Hs.655232	NM_004038 NM_001008219 NM_001008218 NM_001008221	1	2	183	4	222.74	0	N_Nervous	13
SMR3B	Hs.650650	NM_006685	1	0	181	0	NaN	0	N_Nervous	14
CLU	Hs.436657	NM_203339 NM_001831	17	49	175	276	3.08	0	N_Nervous	15
TUBA1B	Hs.524390	NM_006082	17	56	150	277	2.63	0	N_Nervous	16
TUBB	Hs.636480	NM_178014	14	64	137	256	2.6	0	N_Nervous	17
HLA-B	Hs.654404	NM_002117	9	57	94	269	1.7	0	N_Nervous	18
NTN3	Hs.703932	BQ707388	1	8	89	23	18.81	0	N_Nervous	19
-	Hs.716131	BF686833	12	46	86	138	3.03	0	N_Nervous	20
HLA-B	Hs.77961	NM_005514	9	63	85	262	1.58	0	N_Nervous	21
UCHL1	Hs.518731	NM_004181	12	22	83	61	6.61	0	N_Nervous	22
SPARCL1	Hs.62886	NM_001128310 NM_004684	16	27	81	121	3.25	0	N_Nervous	23
HLA-A	Hs.181244	NM_002116	9	52	80	230	1.69	0	N_Nervous	24
HSPA1A	Hs.702139	AK304652	8	20	79	51	7.53	0	N_Nervous	25
PSAP	Hs.523004	NM_001042465 NM_001042466 NM_002778	13	47	78	201	1.89	0	N_Nervous	26
EEF1A1	Hs.535192	NM_001402	17	106	542	1903	1.39	0	N_Nervous	27
IGKC	Hs.449621	AK128524	2	38	518	582	4.35	0	N_Nervous	28
EEF1A1	Hs.586423	AK292639	19	97	482	1884	1.24	0	N_Nervous	29
B2M	Hs.534255	NM_004048	6	55	368	787	2.28	0	N_Nervous	30
GFAP	Hs.514227	NM_002055 NM_001131019	10	0	483	0	NaN	0	C_Nervous	1
BCAN	Hs.516904	NM_021948 NM_198427	7	4	297	5	381.92	0	C_Nervous	2
-	Hs.567699	BG165625 BQ716296	4	10	96	12	51.17	0	C_Nervous	3
FXYD6	Hs.713034	NM_022003	8	9	88	19	29.62	0	C_Nervous	4
RPL38	Hs.380953	NM_000999 NM_001035258	4	20	78	37	13.48	0	C_Nervous	5
PCDHG@	Hs.368160	NM_032088 NM_018914 NM_018915 NM_003735 NM_018927 NM_002588 NM_018929 NM_018928 NM_018913 NM_018920 NM_018919 NM_018916 NM_018921 NM_018918 NM_018917 NM_018912 NM_018923 NM_018926 NM_018924 NM_018922 NM_018925 NM_003736 NM_032092 NM_014004 NM_032091 NM_032402 NM_032087 NM_032101 NM_032009 NM_032407 NM_032094 NM_032406 NM_032090 NM_032053 NM_032011 NM_032089 NM_031993 NM_032100 NM_032099 NM_032086…	6	19	75	28	17.12	0	C_Nervous	6
-	Hs.661894	CD050805	2	1	73	1	466.7	0	C_Nervous	7
ATP6V0E1	Hs.484188	NM_003945	5	19	61	28	13.92	0	C_Nervous	8
SOX8	Hs.243678	NM_014587	6	0	58	0	NaN	0	C_Nervous	9
NDRG2	Hs.525205	NM_201535 NM_201540 NM_016250 NM_201541 NM_201537 NM_201539 NM_201536 NM_201538	8	10	50	19	16.81	0	C_Nervous	10
TUBB2B	Hs.703971	NM_178012	5	3	49	3	104.36	0	C_Nervous	11
FCGRT	Hs.111903	NM_001136019 NM_004107	8	14	49	21	14.91	0	C_Nervous	12
RPL6	Hs.528668	BQ278439	7	31	117	102	7.34	0	C_Nervous	13
RPS2	Hs.506997	BM423570	6	36	94	117	5.14	0	C_Nervous	14
RPL37A	Hs.433701	NM_000998	5	37	90	148	3.89	0	C_Nervous	15
RPL14	Hs.446522	NM_001034996 NM_003973	9	36	82	111	4.72	0	C_Nervous	16
EEF1D	Hs.333388	NM_032378 NM_001130054 NM_001130053 NM_001130055 NM_001960 NM_001130057 NM_001130056	7	38	80	83	6.16	0	C_Nervous	17
RPS10	Hs.406620	AK025353	4	22	75	45	10.65	0	C_Nervous	18
PTGDS	Hs.446429	NM_000954	8	15	74	44	10.75	0	C_Nervous	19
TUBA1A	Hs.654422	NM_006009	8	25	74	73	6.48	0	C_Nervous	20
RPL13	Hs.410817	NM_033251 NM_000977	11	51	72	223	2.06	0	C_Nervous	21
CKB	Hs.173724	NM_001823	9	25	68	39	11.14	0	C_Nervous	22
ALDOA	Hs.513490	NM_000034 NM_184043 NM_184041 NM_001127617	7	44	68	173	2.51	0	C_Nervous	23
RPLP2	Hs.437594	NM_001004	6	32	67	76	5.63	0	C_Nervous	24
CHI3L1	Hs.382202	NM_001276	2	14	66	36	11.72	0	C_Nervous	25
SQSTM1	Hs.437277	NM_001142298 NM_003900 NM_001142299	11	37	59	168	2.24	0	C_Nervous	26
RPS3	Hs.546286	NM_001005	8	49	57	213	1.71	0	C_Nervous	27
RPS11	Hs.433529	NM_001015	9	51	56	186	1.92	0	C_Nervous	28
RPS24	Hs.280130	NM_001142285 NM_001142283 NM_001142284 NM_001142282 NM_033022 NM_001026	7	42	55	154	2.28	0	C_Nervous	29
TPI1	Hs.524219	NM_001159287 NM_000365	10	48	54	225	1.53	0	C_Nervous	30
RPS3A	Hs.356572	NM_001006	3	71	43	365	16.74	0	N_Ovary	1
RPS3	Hs.546286	NM_001005	3	71	23	275	11.81	0	N_Ovary	2
RPL9	Hs.513083	BQ057285	3	48	22	144	21.56	0	N_Ovary	3
RPL9	Hs.412370	NM_001024921 NM_000661	2	51	18	154	16.48	0	N_Ovary	4
RPS27A	Hs.311640	BU588489	3	44	18	196	12.94	0	N_Ovary	5
-	Hs.709251	BG390343	2	32	9	58	21.81	0	N_Ovary	6
IGFBP5	Hs.607212	NM_000599	3	34	9	96	13.18	0	N_Ovary	7
HTRA1	Hs.501280	NM_002775	2	37	8	94	11.96	0	N_Ovary	8
-	Hs.700206	BQ218689	2	24	6	55	15.32	0	N_Ovary	9
HNRNPR	Hs.373763	NM_001102398 NM_005826 NM_001102399 NM_001102397	2	24	4	44	12.76	0	N_Ovary	10
RPS4X	Hs.118076	NM_001007	3	76	23	401	8.09	0	N_Ovary	11
RPLP2	Hs.437594	NM_001004	2	66	15	303	6.97	0	N_Ovary	12
RPS19	Hs.438429	NM_001022	3	56	14	282	6.99	0	N_Ovary	13
-	Hs.645344	BU956222	3	76	14	282	6.99	0	N_Ovary	14
RPL18	Hs.515517	NM_000979	2	52	13	191	9.58	0	N_Ovary	15
RPL21	Hs.381123	NM_000982	2	53	13	203	9.01	0	N_Ovary	16
TAGLN	Hs.410977	NM_001001522 NM_003186	2	53	13	252	7.26	0	N_Ovary	17
LOC100130107	Hs.710718	BM911048	1	26	12	56	30.15	0	N_Ovary	18
RPS27	Hs.546291	NM_001030	3	36	12	177	9.54	0	N_Ovary	19
RPL23	Hs.406300	NM_000978	2	55	12	235	7.18	0	N_Ovary	20
RPL7	Hs.571841	NM_000971	2	58	12	251	6.72	0	N_Ovary	21
RPL31	Hs.469473	NM_001098577 NM_001099693 NM_000993	3	58	12	422	4	0	N_Ovary	22
-	Hs.387576	BM918217	1	33	11	89	17.38	0	N_Ovary	23
RPL17	Hs.374588	NM_000985	1	34	11	92	16.82	0	N_Ovary	24
RPL34	Hs.438227	NM_033625 NM_000995	2	37	10	200	7.03	0	N_Ovary	25
-	Hs.655549	AF147382	1	0	9	0	NaN	0	N_Ovary	26
RPL24	Hs.477028	NM_000986	1	33	9	91	13.9	0	N_Ovary	27
RPS10	Hs.406620	AK025353	1	36	9	94	13.46	0	N_Ovary	28
RPS18	Hs.627414	NM_022551	3	52	9	223	5.67	0	N_Ovary	29
EIF1	Hs.150580	NM_005801	4	89	9	311	4.07	0	N_Ovary	30
LY6E	Hs.521903	NM_002346 NM_001127213	2	27	68	67	7.9	0	C_Ovary	1
WFDC2	Hs.2719	NM_006103	5	4	41	18	17.72	0	C_Ovary	2
BCAM	Hs.625725	NM_005581 NM_001013257	3	10	36	40	7	0	C_Ovary	3
ITGB4	Hs.632226	NM_000213 NM_001005731 NM_001005619	2	10	35	31	8.78	0	C_Ovary	4
CRABP2	Hs.405662	NM_001878	2	14	32	27	9.22	0	C_Ovary	5
MSLN	Hs.408488	NM_013404 NM_005823	3	6	30	17	13.73	0	C_Ovary	6
TACSTD2	Hs.23582	NM_002353	2	12	30	22	10.61	0	C_Ovary	7
H2AFX	Hs.477879	NM_002105	2	12	25	12	16.2	0	C_Ovary	8
CLNS1A	Hs.430733	NM_001293	5	13	23	16	11.18	0	C_Ovary	9
PRKAR1B	Hs.520851	NM_002735	2	13	21	19	8.59	0	C_Ovary	10
NOL6	Hs.493709	NM_022917 NM_139235	2	8	20	13	11.96	0	C_Ovary	11
ARFGAP1	Hs.25584	NM_175609 NM_018209	2	15	20	20	7.78	0	C_Ovary	12
CD74	Hs.436568	NM_001025159 NM_004355 NM_001025158	5	31	108	182	4.62	0	C_Ovary	13
RPS20	Hs.8102	NM_001146227 NM_001023	6	53	97	218	3.47	0	C_Ovary	14
-	Hs.479728	BQ067508	4	43	83	208	3.11	0	C_Ovary	15
LGALS3BP	Hs.514535	NM_005567	4	36	80	120	5.19	0	C_Ovary	16
HSPB1	Hs.520973	NM_001540	3	43	77	135	4.44	0	C_Ovary	17
C3	Hs.529053	NM_000064	2	31	59	131	3.5	0	C_Ovary	18
TIMP1	Hs.522632	NM_003254	2	39	46	119	3.01	0	C_Ovary	19
RPS11	Hs.433529	NM_001015	4	56	46	196	1.83	0	C_Ovary	20
MYL6	Hs.632717	NM_021019 NM_079423	5	49	44	151	2.27	0	C_Ovary	21
HSP90AA1	Hs.525600	NM_001017963 NM_005348	4	50	44	189	1.81	0	C_Ovary	22
TPI1	Hs.524219	NM_001159287 NM_000365	5	53	43	236	1.42	0	C_Ovary	23
ALDOA	Hs.513490	NM_000034 NM_184043 NM_184041 NM_001127617	3	48	40	201	1.55	0	C_Ovary	24
COL1A1	Hs.172928	NM_000088	4	44	39	248	1.22	0	C_Ovary	25
RPL5	Hs.532359	NM_000969	6	49	37	195	1.48	0	C_Ovary	26
PFN1	Hs.494691	NM_005022	3	26	36	65	4.31	0	C_Ovary	27
SLC25A6	Hs.350927	NM_001636	5	50	35	185	1.47	0	C_Ovary	28
RPL6	Hs.546283	NM_001024662 NM_000970	4	46	35	251	1.08	0	C_Ovary	29
CST3	Hs.304682	NM_000099	2	37	34	111	2.38	0	C_Ovary	30
PRSS1	Hs.622865	NM_002769 NM_002770	7	3	418	3	16958.1	0	N_Pancreas	1
CELA3A	Hs.181289	NM_007352 NM_005747	7	2	187	4	5334.26	0	N_Pancreas	2
CPA1	Hs.2879	NM_001868	7	2	116	2	6493.2	0	N_Pancreas	3
PNLIP	Hs.501135	NM_000936	7	2	105	3	3906.89	0	N_Pancreas	4
AMY2A	Hs.654437	NM_000699	7	5	97	12	900.38	0	N_Pancreas	5
CTRB2	Hs.632211	NM_001025200	6	1	84	2	4662.36	0	N_Pancreas	6
REG1A	Hs.49407	NM_002909	7	3	73	9	897.79	0	N_Pancreas	7
CPB1	Hs.477891	NM_001871	7	2	61	3	2243.59	0	N_Pancreas	8
CTRB1	Hs.610926	NM_001906	6	1	37	1	4057.14	0	N_Pancreas	9
CELA2A	Hs.631866	NM_033440	5	1	36	1	3946.46	0	N_Pancreas	10
REG1B	Hs.4158	NM_006507	5	1	27	1	2952.94	0	N_Pancreas	11
CPA2	Hs.490038	NM_001869	5	1	21	1	2293.16	0	N_Pancreas	12
CLPS	Hs.1340	NM_001832	4	2	37	3	1352.37	0	N_Pancreas	13
CEL	Hs.533258	NM_001807	3	4	28	7	437.58	0	N_Pancreas	14
PLA2G1B	Hs.992	NM_000928	4	0	26	0	NaN	0	N_Pancreas	15
EEF1A1	Hs.535192	NM_001402	5	118	43	2402	1.95	0	N_Pancreas	16
PNLIPRP1	Hs.73923	NM_006229	6	0	12	0	NaN	0	N_Pancreas	17
PRSS3	Hs.654513	NM_007343 NM_002771	6	1	12	1	1307.33	0	N_Pancreas	18
CTRC	Hs.631869	NM_007272	4	1	16	3	581.63	0	N_Pancreas	19
GP2	Hs.53985	NM_001007240 NM_001502 NM_001007241 NM_001007242	4	0	13	0	NaN	0	N_Pancreas	20
PNLIPRP2	Hs.423598	NM_005396	4	0	9	0	NaN	0	N_Pancreas	21
GCG	Hs.516494	NM_002054	1	1	9	1	979.74	0	N_Pancreas	22
SPINK1	Hs.407856	NM_003122	1	1	8	1	870.65	0	N_Pancreas	23
LAMC2	Hs.591484	NM_005562 NM_018891	2	9	6	10	65.26	0	N_Pancreas	24
AMY2B	Hs.484588	NM_020978	3	8	6	13	50.2	0	N_Pancreas	25
SOLH	Hs.632219	NM_005632	1	10	6	13	50.2	0	N_Pancreas	26
DUOX2	Hs.71377	NM_014080	1	1	5	1	543.74	0	N_Pancreas	27
MMP7	Hs.2256	NM_002423	2	5	5	5	108.75	0	N_Pancreas	28
SYCN	Hs.124123	NM_001080468	3	0	4	0	NaN	0	N_Pancreas	29
PPY	Hs.558368	NM_002722	1	0	4	0	NaN	0	N_Pancreas	30
PRSS1	Hs.622865	NM_002769 NM_002770	3	2	125	7	200.71	0	C_Pancreas	1
GCG	Hs.516494	NM_002054	2	0	75	0	NaN	0	C_Pancreas	2
CPA1	Hs.2879	NM_001868	3	1	56	1	627.63	0	C_Pancreas	3
CELA3A	Hs.181289	NM_007352 NM_005747	2	0	54	0	NaN	0	C_Pancreas	4
CEACAM6	Hs.466814	NM_002483	3	8	53	19	31.26	0	C_Pancreas	5
REG1A	Hs.49407	NM_002909	3	6	48	44	12.22	0	C_Pancreas	6
CPB1	Hs.477891	NM_001871	3	1	28	3	104.48	0	C_Pancreas	7
CTRB1	Hs.610926	NM_001906	3	0	26	0	NaN	0	C_Pancreas	8
PNLIP	Hs.501135	NM_000936	3	1	24	1	268.62	0	C_Pancreas	9
REG1B	Hs.4158	NM_006507	3	2	24	2	134.31	0	C_Pancreas	10
IGHA1	Hs.699841	AK128652	2	30	145	247	6.6	0	C_Pancreas	11
COL1A1	Hs.172928	NM_000088	2	46	72	215	3.75	0	C_Pancreas	12
LUM	Hs.406475	NM_002345	2	27	64	128	5.6	0	C_Pancreas	13
DCN	Hs.156316	NM_001920 NM_133503 NM_133504 NM_133505 NM_133506 NM_133507	3	31	58	209	3.11	0	C_Pancreas	14
-	Hs.669724	BX427588	3	30	42	70	6.72	0	C_Pancreas	15
SFRP2	Hs.481022	NM_003013	2	16	40	48	9.33	0	C_Pancreas	16
DDX5	Hs.279806	NM_004396	3	46	40	238	1.88	0	C_Pancreas	17
BGN	Hs.821	NM_001711	3	28	35	108	3.63	0	C_Pancreas	18
TAGLN2	Hs.517168	NM_003564	2	41	31	166	2.09	0	C_Pancreas	19
EIF4A1	Hs.129673	NM_001416	3	57	31	238	1.46	0	C_Pancreas	20
TM4SF1	Hs.351316	NM_014220	2	21	30	61	5.5	0	C_Pancreas	21
POSTN	Hs.136348	NM_006475 NM_001135935 NM_001135934 NM_001135936	3	20	29	51	6.36	0	C_Pancreas	22
SPP1	Hs.313	NM_001040058 NM_000582 NM_001040060	3	30	29	80	4.06	0	C_Pancreas	23
COL1A1	Hs.681002	BG113870	2	31	29	96	3.38	0	C_Pancreas	24
THBS2	Hs.371147	NM_003247	1	11	28	25	12.54	0	C_Pancreas	25
CAP1	Hs.370581	NM_006367 NM_001105530	2	42	27	101	2.99	0	C_Pancreas	26
SERPINA1	Hs.525557	NM_001127701 NM_001002236 NM_001127705 NM_001127703 NM_001127704 NM_001127702 NM_001127706 NM_001127707 NM_001127700 NM_000295 NM_001002235	2	22	26	84	3.46	0	C_Pancreas	27
TAGLN	Hs.410977	NM_001001522 NM_003186	3	33	25	164	1.71	0	C_Pancreas	28
CTGF	Hs.410037	NM_001901	2	28	25	204	1.37	0	C_Pancreas	29
IGHG1	Hs.510635	AK090461	3	49	162	752	2.42	0	C_Pancreas	30
CPA1	Hs.2879	NM_001868	1	8	30	88	81.66	0	N_PancreaticIslet	1
CD44	Hs.502328	NM_000610 NM_001001389 NM_001001390 NM_001001391 NM_001001392	1	34	16	100	38.02	0	N_PancreaticIslet	2
IL8	Hs.624	NM_000584	1	15	15	33	107.97	0	N_PancreaticIslet	3
CPB1	Hs.477891	NM_001871	1	8	13	51	60.48	0	N_PancreaticIslet	4
REG1A	Hs.49407	NM_002909	1	9	11	71	36.72	0	N_PancreaticIslet	5
REG1B	Hs.4158	NM_006507	1	5	8	20	94.65	0	N_PancreaticIslet	6
VTA1	Hs.431367	NM_016485	1	23	8	36	52.58	0	N_PancreaticIslet	7
STX16	Hs.307913	NM_001001433 NM_001134772 NM_001134773 NM_003763	1	18	7	28	59.12	0	N_PancreaticIslet	8
AKR1C3	Hs.78183	NM_003739	1	16	7	40	41.38	0	N_PancreaticIslet	9
ANXA7	Hs.631827	NM_004034 NM_001156	1	27	7	50	33.11	0	N_PancreaticIslet	10
SOLH	Hs.632219	NM_005632	1	10	6	13	109.09	0	N_PancreaticIslet	11
-	Hs.713768	BF667016	1	24	6	43	32.98	0	N_PancreaticIslet	12
DICER1	Hs.87889	NM_177438 NM_030621	1	27	6	46	30.83	0	N_PancreaticIslet	13
CELA3A	Hs.181289	NM_007352 NM_005747	1	8	36	155	55.81	0	N_PancreaticIslet	14
PNLIP	Hs.501135	NM_000936	1	8	12	96	29.64	0	N_PancreaticIslet	15
CTRB2	Hs.632211	NM_001025200	1	6	7	79	20.95	0	N_PancreaticIslet	16
SLC3A2	Hs.502769	NM_001012661 NM_001012662 NM_002394 NM_001012663 NM_001012664 NM_001013251	1	33	7	88	18.81	0	N_PancreaticIslet	17
AMY2A	Hs.654437	NM_000699	1	11	7	102	16.23	0	N_PancreaticIslet	18
FLNB	Hs.476448	NM_001457	1	34	6	65	21.82	0	N_PancreaticIslet	19
BZW1	Hs.355983	NM_014670	1	34	6	76	18.66	0	N_PancreaticIslet	20
VCP	Hs.529782	NM_007126	1	36	6	82	17.29	0	N_PancreaticIslet	21
XRCC6	Hs.292493	NM_001469	1	49	6	125	11.34	0	N_PancreaticIslet	22
EEF1A1	Hs.535192	NM_001402	1	122	35	2410	3.47	0	N_PancreaticIslet	23
PRSS1	Hs.622865	NM_002769 NM_002770	1	9	27	394	16.37	0	N_PancreaticIslet	24
SERPINA3	Hs.534293	NM_001085	1	24	10	345	6.86	0	N_PancreaticIslet	25
ACTB	Hs.520640	NM_001101	1	108	10	1297	1.82	0	N_PancreaticIslet	26
UBC	Hs.520348	NM_021009	1	79	9	599	3.55	0	N_PancreaticIslet	27
YWHAQ	Hs.74405	NM_006826	1	56	7	142	11.65	0	N_PancreaticIslet	28
KRT8	Hs.533782	NM_002273	1	21	7	154	10.75	0	N_PancreaticIslet	29
TM4SF1	Hs.351316	NM_014220	1	47	7	159	10.41	0	N_PancreaticIslet	30
HTN3	Hs.654442	NM_000200	1	5	847	32	1853.78	0	N_Parathyroid	1
STATH	Hs.654495	NM_003154 NM_001009181	1	3	367	31	767.53	0	N_Parathyroid	2
HTN1	Hs.250959	NM_002159	1	4	364	16	1474.3	0	N_Parathyroid	3
AMY1C	Hs.655232	NM_004038 NM_001008219 NM_001008218 NM_001008221	1	2	183	4	2884.1	0	N_Parathyroid	4
SMR3B	Hs.650650	NM_006685	1	0	181	0	NaN	0	N_Parathyroid	5
IGJ	Hs.643431	NM_144646	1	14	93	107	54.05	0	N_Parathyroid	6
NTN3	Hs.703932	BQ707388	1	8	89	23	240.52	0	N_Parathyroid	7
-	Hs.701775	AK092753	1	3	62	8	479.82	0	N_Parathyroid	8
C20orf70	Hs.125960	NM_080574	1	0	47	0	NaN	0	N_Parathyroid	9
-	Hs.662103	CB958228	1	3	40	4	617.12	0	N_Parathyroid	10
-	Hs.709368	BQ708355	1	5	32	13	151.72	0	N_Parathyroid	11
-	Hs.592929	BM804833	1	4	32	14	140.89	0	N_Parathyroid	12
PRR4	Hs.408153	NM_006250 NM_001098538 NM_007244	1	9	29	12	148.89	0	N_Parathyroid	13
PIP	Hs.99949	NM_002652	1	5	22	10	135.41	0	N_Parathyroid	14
IGKC	Hs.449621	AK128524	1	39	517	583	58.78	0	N_Parathyroid	15
B2M	Hs.534255	NM_004048	1	60	321	834	24.73	0	N_Parathyroid	16
MALAT1	Hs.621695	EF177381	1	74	51	2259	1.39	0	N_Parathyroid	17
EEF1A1	Hs.586423	AK292639	1	115	51	2315	1.35	0	N_Parathyroid	18
HLA-DRA	Hs.520048	NM_019111	1	34	32	126	15.65	0	N_Parathyroid	19
SAT1	Hs.28491	NM_002970	1	50	30	316	5.85	0	N_Parathyroid	20
EEF1A1	Hs.535192	NM_001402	1	122	24	2421	0.61	0.004	N_Parathyroid	21
MUC7	Hs.631946	NM_001145006 NM_001145007 NM_152291	1	1	20	3	410.2	0	N_Parathyroid	22
-	Hs.721649	CB985643	1	0	14	0	NaN	0	N_Parathyroid	23
-	Hs.695964	BM543718	1	6	14	9	95.63	0	N_Parathyroid	24
CA6	Hs.100322	NM_001215	1	3	10	3	204.8	0	N_Parathyroid	25
PRH2	Hs.631731	NM_005042 NM_001110213	1	2	10	6	102.4	0	N_Parathyroid	26
CST1	Hs.123114	NM_001898	1	1	9	1	552.89	0	N_Parathyroid	27
-	Hs.449604	CB987357	1	3	9	6	92.15	0	N_Parathyroid	28
CST4	Hs.654549	NM_001899	1	0	8	0	NaN	0	N_Parathyroid	29
-	Hs.721576	CB986843	1	1	8	3	163.79	0	N_Parathyroid	30
ZNF251	Hs.534516	NM_138367	1	6	2	9	2090.89	0.063	C_Parathyroid	1
LDB1	Hs.454418	NM_003893 NM_001113407	1	11	2	12	1568.15	0.063	C_Parathyroid	2
BUD31	Hs.380233	NM_003910	1	24	2	37	508.55	0.063	C_Parathyroid	3
PFKL	Hs.255093	NM_002626	1	24	2	62	303.46	0.063	C_Parathyroid	4
HNRPDL	Hs.527105	NM_031372	1	41	2	124	151.7	0.063	C_Parathyroid	5
HSPA1A	Hs.702139	AK304652	2	26	33	97	9.25	0	N_PeripheralNerve	1
PLP1	Hs.1787	NM_001128834 NM_000533 NM_199478	2	19	26	108	6.54	0	N_PeripheralNerve	2
CYR61	Hs.8867	NM_001554	2	34	19	86	6	0	N_PeripheralNerve	3
JUN	Hs.525704	NM_002228	2	22	17	58	7.96	0	N_PeripheralNerve	4
MPZ	Hs.591486	NM_000530	3	5	17	63	7.33	0	N_PeripheralNerve	5
C1S	Hs.458355	NM_201442 NM_001734	2	23	15	54	7.54	0	N_PeripheralNerve	6
AKAP12	Hs.371240	NM_005100 NM_144497	2	23	13	46	7.67	0	N_PeripheralNerve	7
PLEC1	Hs.434248	NM_201380 NM_000445 NM_201384 NM_201379 NM_201382 NM_201383 NM_201378 NM_201381	3	14	12	27	12.07	0	N_PeripheralNerve	8
ATP6V0A1	Hs.463074	NM_001130020 NM_001130021 NM_005177	2	18	11	29	10.3	0	N_PeripheralNerve	9
GPM6B	Hs.495710	NM_001001995 NM_001001996 NM_005278 NM_001001994	2	15	11	48	6.22	0	N_PeripheralNerve	10
ARHGDIA	Hs.159161	NM_004309	3	18	11	49	6.1	0	N_PeripheralNerve	11
CLU	Hs.436657	NM_203339 NM_001831	3	63	52	399	3.55	0	N_PeripheralNerve	12
GFAP	Hs.514227	NM_002055 NM_001131019	1	19	35	100	9.52	0	N_PeripheralNerve	13
TUBA1A	Hs.654422	NM_006009	2	44	34	232	3.98	0	N_PeripheralNerve	14
NR4A1	Hs.524430	NM_002135 NM_173157	1	16	32	47	18.51	0	N_PeripheralNerve	15
KLK3	Hs.171995	NM_001030047 NM_001648 NM_001030049 NM_001030048 NM_001030050	1	4	27	74	9.92	0	N_PeripheralNerve	16
LOC100288550	Hs.689001	BF570115	3	54	27	236	3.11	0	N_PeripheralNerve	17
PSAP	Hs.523004	NM_001042465 NM_001042466 NM_002778	3	57	27	252	2.91	0	N_PeripheralNerve	18
GLUL	Hs.518525	NM_002065 NM_001033056 NM_001033044	3	61	24	191	3.41	0	N_PeripheralNerve	19
HSP90AB1	Hs.509736	NM_007355	2	58	24	235	2.77	0	N_PeripheralNerve	20
TAGLN	Hs.410977	NM_001001522 NM_003186	2	53	23	242	2.58	0	N_PeripheralNerve	21
TUBA1B	Hs.524390	NM_006082	3	70	23	404	1.55	0	N_PeripheralNerve	22
TUBB	Hs.636480	NM_178014	3	75	22	371	1.61	0	N_PeripheralNerve	23
KLK2	Hs.515560	NM_001002231 NM_005551	1	3	21	12	47.55	0	N_PeripheralNerve	24
NEFL	Hs.521461	NM_006158	1	14	20	47	11.56	0	N_PeripheralNerve	25
-	Hs.716131	BF686833	2	56	20	204	2.66	0	N_PeripheralNerve	26
TIMP3	Hs.644633	NM_000362	3	51	20	290	1.87	0	N_PeripheralNerve	27
HSP90AA1	Hs.525600	NM_001017963 NM_005348	3	74	20	300	1.81	0	N_PeripheralNerve	28
TXNIP	Hs.715525	NM_006472	2	47	19	165	3.13	0	N_PeripheralNerve	29
ANXA2	Hs.511605	NM_001136015 NM_001002857 NM_001002858 NM_004039	3	56	19	402	1.28	0	N_PeripheralNerve	30
GPR20	Hs.188859	NM_005293	1	1	5	1	2204.96	0	C_PeripheralNerve	1
-	Hs.496631	CN294989	1	5	5	6	367.49	0	C_PeripheralNerve	2
HAND1	Hs.152531	NM_004821	1	2	3	2	659.49	0.008	C_PeripheralNerve	3
EDN3	Hs.1408	NM_207032 NM_207034 NM_207033 NM_000114	1	4	3	5	263.79	0.008	C_PeripheralNerve	4
-	Hs.503429	BG171008	1	0	2	0	NaN	0.063	C_PeripheralNerve	5
-	Hs.690772	DN917482	1	0	2	0	NaN	0.063	C_PeripheralNerve	6
-	Hs.676338	AW874688	1	0	2	0	NaN	0.063	C_PeripheralNerve	7
-	Hs.600328	BG927311	1	0	2	0	NaN	0.063	C_PeripheralNerve	8
GHR	Hs.125180	NM_000163	1	1	2	1	877.99	0.063	C_PeripheralNerve	9
-	Hs.663119	CA774995	1	1	2	1	877.99	0.063	C_PeripheralNerve	10
-	Hs.152432	AK026750	1	1	2	2	439	0.063	C_PeripheralNerve	11
C9orf150	Hs.445356	NM_203403	1	3	2	3	292.66	0.063	C_PeripheralNerve	12
PRKAR2B	Hs.433068	NM_002736	1	2	2	3	292.66	0.063	C_PeripheralNerve	13
C16orf55	Hs.655171	NM_153025	1	3	2	4	219.5	0.063	C_PeripheralNerve	14
KLHL18	Hs.517946	NM_025010	1	4	2	4	219.5	0.063	C_PeripheralNerve	15
MYST2	Hs.21907	NM_007067	1	7	2	10	87.8	0.063	C_PeripheralNerve	16
MGRN1	Hs.526494	NM_001142290 NM_001142291 NM_015246 NM_001142289	1	8	2	10	87.8	0.063	C_PeripheralNerve	17
NFASC	Hs.13349	NM_001005388 NM_001160332 NM_015090 NM_001160331 NM_001005389 NM_001160333	1	6	2	11	79.81	0.063	C_PeripheralNerve	18
PHACTR2	Hs.102471	NM_001100164 NM_014721 NM_001100165 NM_001100166	1	8	2	11	79.81	0.063	C_PeripheralNerve	19
-	Hs.600488	BF575787	1	8	2	12	73.16	0.063	C_PeripheralNerve	20
-	Hs.700350	BU588416	1	7	2	13	67.54	0.063	C_PeripheralNerve	21
PCDH7	Hs.479439	NM_032457 NM_032456 NM_002589	1	8	2	13	67.54	0.063	C_PeripheralNerve	22
PSPC1	Hs.213198	NM_001042414	1	11	2	14	62.71	0.063	C_PeripheralNerve	23
ZCCHC24	Hs.523080	NM_153367	1	12	2	27	32.52	0.063	C_PeripheralNerve	24
BMPR2	Hs.471119	NM_001204	1	12	2	28	31.35	0.063	C_PeripheralNerve	25
IGF2	Hs.272259	NM_000612 NM_001007139 NM_001127598 NM_001042376 NM_000207	1	23	27	175	70.34	0	C_PeripheralNerve	26
H19	Hs.533566	BC040073	1	32	9	116	34.41	0	C_PeripheralNerve	27
-	Hs.713747	BQ278657	1	22	2	31	28.32	0.063	C_PeripheralNerve	28
CPSF1	Hs.493202	NM_013291	1	20	2	31	28.32	0.063	C_PeripheralNerve	29
ANKHD1	Hs.594084	NM_020690 NM_017747 NM_024668 NM_017978 NM_003732	1	25	2	38	23.1	0.063	C_PeripheralNerve	30
LRTM1	Hs.591668	NM_020678	2	4	45	4	357.7	0	N_PinealGland	1
HLA-DRA	Hs.520048	NM_019111	2	33	34	124	8.71	0	N_PinealGland	2
GFAP	Hs.514227	NM_002055 NM_001131019	2	18	28	107	8.31	0	N_PinealGland	3
APOD	Hs.522555	NM_001647	3	32	24	81	9.4	0	N_PinealGland	4
CKB	Hs.173724	NM_001823	2	27	24	110	6.92	0	N_PinealGland	5
CRABP2	Hs.405662	NM_001878	2	7	17	8	67.42	0	N_PinealGland	6
SEPW1	Hs.631549	NM_003009	3	26	17	84	6.42	0	N_PinealGland	7
ENO2	Hs.511915	NM_001975	2	23	16	80	6.34	0	N_PinealGland	8
PLEKHB1	Hs.445489	NM_021200 NM_001130033 NM_001130036 NM_001130034 NM_001130035	2	16	15	64	7.43	0	N_PinealGland	9
ATP6V1F	Hs.78089	NM_004231	2	22	12	42	9.06	0	N_PinealGland	10
SNRPC	Hs.1063	NM_003093	2	28	10	51	6.22	0	N_PinealGland	11
HTN3	Hs.654442	NM_000200	1	5	847	32	896.98	0	N_PinealGland	12
STATH	Hs.654495	NM_003154 NM_001009181	1	3	367	31	385.97	0	N_PinealGland	13
HTN1	Hs.250959	NM_002159	1	4	364	16	741.56	0	N_PinealGland	14
AMY1C	Hs.655232	NM_004038 NM_001008219 NM_001008218 NM_001008221	1	2	183	4	1470.29	0	N_PinealGland	15
SMR3B	Hs.650650	NM_006685	1	0	181	0	NaN	0	N_PinealGland	16
IGJ	Hs.643431	NM_144646	1	14	93	107	27.73	0	N_PinealGland	17
NTN3	Hs.703932	BQ707388	1	8	89	23	123.45	0	N_PinealGland	18
-	Hs.701775	AK092753	1	3	62	8	246.74	0	N_PinealGland	19
C20orf70	Hs.125960	NM_080574	1	0	47	0	NaN	0	N_PinealGland	20
CLU	Hs.436657	NM_203339 NM_001831	3	63	43	408	3.35	0	N_PinealGland	21
-	Hs.662103	CB958228	1	3	40	4	317.84	0	N_PinealGland	22
-	Hs.709368	BQ708355	1	5	32	13	78.19	0	N_PinealGland	23
-	Hs.592929	BM804833	1	4	32	14	72.6	0	N_PinealGland	24
SAT1	Hs.28491	NM_002970	2	49	31	315	3.12	0	N_PinealGland	25
APLP2	Hs.370247	NM_001642 NM_001142276 NM_001142277 NM_001142278	2	52	30	179	5.32	0	N_PinealGland	26
PRR4	Hs.408153	NM_006250 NM_001098538 NM_007244	1	9	29	12	76.74	0	N_PinealGland	27
RPL15	Hs.381219	NM_002948	3	96	29	404	2.28	0	N_PinealGland	28
TIMP1	Hs.522632	NM_003254	2	51	23	141	5.18	0	N_PinealGland	29
PRDX1	Hs.180909	NM_002574 NM_181696 NM_181697	3	58	23	280	2.61	0	N_PinealGland	30
PRL	Hs.1905	NM_000948 NM_001163558	2	7	393	28	828.63	0	N_PituitaryGland	1
GH1	Hs.655229	NM_000515 NM_022559 NM_022560 NM_022561 NM_022562	2	4	353	28	740.11	0	N_PituitaryGland	2
POMC	Hs.1897	NM_001035256 NM_000939	2	2	333	21	928.32	0	N_PituitaryGland	3
RPL3	Hs.119598	NM_000967 NM_001033853	2	100	60	720	4.69	0	N_PituitaryGland	4
LHB	Hs.154704	NM_000894	2	2	18	2	504.65	0	N_PituitaryGland	5
SNRPN	Hs.564847	NM_022807 NM_022808 NM_022806 NM_022805 NM_003097 NM_005678 NM_022804	2	49	13	92	7.92	0	N_PituitaryGland	6
MAGED2	Hs.522665	NM_201222 NM_177433 NM_014599	2	37	11	85	7.25	0	N_PituitaryGland	7
PPP2R1A	Hs.467192	NM_014225	2	32	6	68	4.94	0	N_PituitaryGland	8
RPN1	Hs.518244	NM_002950	2	28	5	39	7.18	0	N_PituitaryGland	9
ILK	Hs.706355	NM_001014795 NM_004517 NM_001014794	2	25	4	39	5.74	0	N_PituitaryGland	10
GNAS	Hs.125898	NM_001077490 NM_080425 NM_016592 NM_000516 NM_080426 NM_001077489 NM_001077488	1	84	72	382	10.64	0	N_PituitaryGland	11
CGA	Hs.119689	NM_000735	1	17	41	572	4.03	0	N_PituitaryGland	12
CHGB	Hs.516874	NM_001819	1	10	35	32	61.46	0	N_PituitaryGland	13
-	Hs.706070	BM907837	1	59	31	223	7.8	0	N_PituitaryGland	14
LOC728392	Hs.104305	NM_001162371	1	17	25	36	38.97	0	N_PituitaryGland	15
DLK1	Hs.533717	NM_003836	1	23	25	270	5.19	0	N_PituitaryGland	16
EIF4A2	Hs.518475	NM_001967	1	71	20	249	4.5	0	N_PituitaryGland	17
GAPDH	Hs.544577	NM_002046	2	97	20	833	1.34	0	N_PituitaryGland	18
CPE	Hs.75360	NM_001873	1	38	16	138	6.5	0	N_PituitaryGland	19
NNAT	Hs.504703	NM_005386 NM_181689	1	13	15	47	17.89	0	N_PituitaryGland	20
C19orf30	Hs.326728	BE779752	1	0	12	0	NaN	0	N_PituitaryGland	21
BSCL2	Hs.533709	NM_001130702 NM_001122955 NM_032667	1	25	12	55	12.22	0	N_PituitaryGland	22
RPS27	Hs.654475	CD556147	1	37	12	85	7.91	0	N_PituitaryGland	23
IGSF1	Hs.22111	NM_001555 NM_205833	1	2	11	3	205.4	0	N_PituitaryGland	24
RPL36	Hs.408018	NM_015414 NM_033643	1	45	11	125	4.93	0	N_PituitaryGland	25
RPLP2	Hs.437594	NM_001004	2	66	11	307	2.01	0	N_PituitaryGland	26
RPL17	Hs.485081	BE742786	1	27	10	59	9.49	0	N_PituitaryGland	27
ITM2C	Hs.111577	NM_030926 NM_001012516 NM_001012514	1	33	9	82	6.15	0	N_PituitaryGland	28
RPS15	Hs.406683	NM_001018	2	40	9	171	2.95	0	N_PituitaryGland	29
SCG2	Hs.516726	NM_003469	1	4	8	4	111.99	0	N_PituitaryGland	30
PCSK1N	Hs.522640	NM_013271	1	4	7	8	383.53	0	C_PituitaryGland	1
SLC22A17	Hs.373498	NM_016609 NM_020372	1	8	5	30	72.83	0	C_PituitaryGland	2
HMP19	Hs.559412	NM_015980	1	3	3	7	186.73	0.008	C_PituitaryGland	3
HIST2H2BE	Hs.2178	NM_003528	1	7	3	10	130.71	0.008	C_PituitaryGland	4
LOC728392	Hs.104305	NM_001162371	1	10	3	17	76.88	0.008	C_PituitaryGland	5
PEX14	Hs.149983	NM_004565	1	11	3	19	68.79	0.008	C_PituitaryGland	6
VAT1	Hs.514199	NM_006373	1	29	3	58	22.53	0.008	C_PituitaryGland	7
AES	Hs.515053	NM_198969 NM_001130 NM_198970	1	31	3	68	19.22	0.008	C_PituitaryGland	8
VCP	Hs.529782	NM_007126	1	34	3	103	12.69	0.008	C_PituitaryGland	9
CALR	Hs.515162	NM_004343	1	40	3	154	8.48	0.008	C_PituitaryGland	10
GNAS	Hs.125898	NM_001077490 NM_080425 NM_016592 NM_000516 NM_080426 NM_001077489 NM_001077488	1	61	20	397	22.49	0	C_PituitaryGland	11
EIF4A2	Hs.518475	NM_001967	1	47	3	178	7.34	0.008	C_PituitaryGland	12
SQSTM1	Hs.437277	NM_001142298 NM_003900 NM_001142299	1	47	3	224	5.83	0.008	C_PituitaryGland	13
-	Hs.479728	BQ067508	1	46	3	288	4.53	0.008	C_PituitaryGland	14
PSAP	Hs.523004	NM_001042465 NM_001042466 NM_002778	1	54	5	431	5.06	0	C_PituitaryGland	15
PKM2	Hs.534770	NM_182470 NM_182471 NM_002654	1	59	3	431	3.03	0.008	C_PituitaryGland	16
LOC100286919	Hs.721531	XM_002342144	1	0	2	0	NaN	0.063	C_PituitaryGland	17
ADAM22	Hs.592282	NM_021723 NM_021722 NM_016351 NM_004194 NM_021721	1	0	2	0	NaN	0.063	C_PituitaryGland	18
PITX2	Hs.643588	NM_000325 NM_153426 NM_153427	1	0	2	0	NaN	0.063	C_PituitaryGland	19
CHST8	Hs.165724	NM_022467 NM_001127895 NM_001127896	1	1	2	1	870.1	0.063	C_PituitaryGland	20
GNB3	Hs.631657	NM_002075	1	2	2	2	435.05	0.063	C_PituitaryGland	21
TMEM130	Hs.270753	NM_001134450 NM_152913 NM_001134451	1	2	2	3	290.03	0.063	C_PituitaryGland	22
AACS	Hs.656073	NM_023928	1	4	2	4	217.52	0.063	C_PituitaryGland	23
CPT2	Hs.713535	NM_000098	1	4	2	5	174.02	0.063	C_PituitaryGland	24
C17orf76	Hs.25425	NM_001113567 NM_207387	1	8	2	8	108.76	0.063	C_PituitaryGland	25
SPEG	Hs.21639	NM_005876	1	7	2	11	79.1	0.063	C_PituitaryGland	26
KIDINS220	Hs.9873	NM_020738	1	10	2	12	72.51	0.063	C_PituitaryGland	27
SHPRH	Hs.124537	NM_001042683 NM_173082	1	7	2	12	72.51	0.063	C_PituitaryGland	28
BOD1	Hs.425091	NM_138369 NM_001159651	1	9	2	13	66.93	0.063	C_PituitaryGland	29
SLC25A4	Hs.246506	NM_001151	1	9	2	14	62.15	0.063	C_PituitaryGland	30
CSH1	Hs.654390	NM_022640 NM_001317 NM_022641	12	2	845	21	339.02	0	N_Placenta	1
CSH2	Hs.654515	NM_022644 NM_020991 NM_022645	10	6	841	145	48.85	0	N_Placenta	2
CGA	Hs.119689	NM_000735	12	6	561	52	90.32	0	N_Placenta	3
TFPI2	Hs.438231	NM_006528	10	14	285	24	98.82	0	N_Placenta	4
KISS1	Hs.95008	NM_002256	7	0	245	0	NaN	0	N_Placenta	5
DLK1	Hs.533717	NM_003836	9	15	242	53	37.96	0	N_Placenta	6
CYP19A1	Hs.260074	NM_031226 NM_000103	12	1	206	3	570.47	0	N_Placenta	7
PSG1	Hs.709192	NM_006905	11	2	175	3	484.3	0	N_Placenta	8
PAPPA	Hs.713596	XR_041636 XR_041634	8	3	173	8	179.53	0	N_Placenta	9
FBLN1	Hs.24601	NM_006486 NM_006485 NM_006487 NM_001996	12	22	155	52	24.73	0	N_Placenta	10
LUM	Hs.406475	NM_002345	6	33	143	154	7.7	0	N_Placenta	11
EEF1A1	Hs.586423	AK292639	9	107	345	2021	1.41	0	N_Placenta	12
ACTB	Hs.520640	NM_001101	10	99	256	1051	2.02	0	N_Placenta	13
EEF1A1	Hs.535192	NM_001402	12	111	188	2257	0.69	0	N_Placenta	14
SPARC	Hs.111779	NM_003118	9	76	172	774	1.84	0	N_Placenta	15
SPP1	Hs.313	NM_001040058 NM_000582 NM_001040060	9	35	148	248	4.95	0	N_Placenta	16
CGB5	Hs.590955	NM_033043	5	3	133	10	110.32	0	N_Placenta	17
PRG2	Hs.512633	NM_002728	11	1	130	1	1078.24	0	N_Placenta	18
KRT8	Hs.533782	NM_002273	9	13	121	40	25.08	0	N_Placenta	19
GDF15	Hs.616962	BU536291	6	6	119	16	61.67	0	N_Placenta	20
PSG2	Hs.709200	NM_031246	8	2	108	2	447.67	0	N_Placenta	21
CGB	Hs.446683	NM_000737	6	2	108	9	99.48	0	N_Placenta	22
GNGT1	Hs.702084	NM_021955	12	11	96	23	34.59	0	N_Placenta	23
PSG3	Hs.654413	NM_021016	8	3	92	3	254.14	0	N_Placenta	24
CGB	Hs.172944	NM_033183	7	1	92	4	190.61	0	N_Placenta	25
CLN3	Hs.719892	NM_002780 NM_213633	9	2	87	4	180.23	0	N_Placenta	26
IGFBP1	Hs.642938	NM_000596	6	5	87	19	37.94	0	N_Placenta	27
ADAM12	Hs.594537	NM_003474 NM_021641	10	5	82	10	67.94	0	N_Placenta	28
GDF15	Hs.711559	NM_004864	5	4	75	4	155.33	0	N_Placenta	29
PSG9	Hs.502092	NM_002784	11	2	70	4	144.96	0	N_Placenta	30
RPS25	Hs.512676	NM_001028	1	40	4	111	44.49	0	C_Placenta	1
RPL8	Hs.178551	NM_033301 NM_000973	1	62	4	237	20.83	0	C_Placenta	2
RPS11	Hs.433529	NM_001015	1	59	4	238	20.74	0	C_Placenta	3
-	Hs.512542	CD556150	1	5	3	19	194.18	0.008	C_Placenta	4
RPL27	Hs.514196	NM_000988	1	33	3	87	42.4	0.008	C_Placenta	5
RPS15	Hs.406683	NM_001018	1	44	3	98	37.64	0.008	C_Placenta	6
RPL23A	Hs.419463	NM_000984	1	41	3	136	27.12	0.008	C_Placenta	7
RPL32	Hs.265174	NM_001007074 NM_001007073 NM_000994	1	46	3	142	25.97	0.008	C_Placenta	8
-	Hs.719941	BQ055066	1	50	3	202	18.25	0.008	C_Placenta	9
RPS8	Hs.512675	NM_001012	1	54	3	225	16.39	0.008	C_Placenta	10
RPS20	Hs.8102	NM_001146227 NM_001023	1	58	4	311	15.87	0	C_Placenta	11
RPS2	Hs.498569	BF972117	1	66	3	525	7.02	0.008	C_Placenta	12
PBK	Hs.104741	NM_018492	1	4	2	6	408.23	0.063	C_Placenta	13
MYST1	Hs.533803	NM_182958 NM_032188	1	6	2	10	244.93	0.063	C_Placenta	14
CHAF1A	Hs.79018	NM_005483	1	11	2	14	174.95	0.063	C_Placenta	15
SPINT1	Hs.233950	NM_181642 NM_003710 NM_001032367	1	14	2	27	90.71	0.063	C_Placenta	16
EIF5A	Hs.534314	NM_001970 NM_001143762 NM_001143761 NM_001143760	1	22	2	42	58.31	0.063	C_Placenta	17
FAM60A	Hs.505154	NM_001135811 NM_021238 NM_001135812	1	14	2	46	53.24	0.063	C_Placenta	18
VDAC1	Hs.519320	NM_003374	1	23	2	55	44.53	0.063	C_Placenta	19
-	Hs.718418	BQ942546	1	28	2	69	35.49	0.063	C_Placenta	20
RPL17	Hs.374588	NM_000985	1	32	2	76	32.22	0.063	C_Placenta	21
RPS16	Hs.397609	NM_001020	1	39	2	95	25.77	0.063	C_Placenta	22
PGAM1	Hs.632918	NM_002629	1	38	2	108	22.67	0.063	C_Placenta	23
-	Hs.567352	BM563814	1	41	2	116	21.11	0.063	C_Placenta	24
RPL9	Hs.412370	NM_001024921 NM_000661	1	38	2	116	21.11	0.063	C_Placenta	25
H19	Hs.533566	BC040073	1	32	2	123	19.91	0.063	C_Placenta	26
-	Hs.387576	BM918217	1	40	2	135	18.14	0.063	C_Placenta	27
H3F3B	Hs.180877	NM_005324	1	48	2	176	13.91	0.063	C_Placenta	28
RPS14	Hs.381126	NM_001025071 NM_001025070 NM_005617	1	54	2	198	12.36	0.063	C_Placenta	29
RPS24	Hs.280130	NM_001142285 NM_001142283 NM_001142284 NM_001142282 NM_033022 NM_001026	1	48	2	207	11.82	0.063	C_Placenta	30
MSMB	Hs.255462	NM_002443 NM_138634	4	3	257	35	311.72	0	N_Prostate	1
SEMG1	Hs.1968	NM_003007	2	1	141	12	493	0	N_Prostate	2
ACPP	Hs.433060	NM_001099 NM_001134194	4	2	134	13	432.18	0	N_Prostate	3
KLK3	Hs.171995	NM_001030047 NM_001648 NM_001030049 NM_001030048 NM_001030050	3	2	70	31	94.06	0	N_Prostate	4
SEMG2	Hs.537218	NM_003008	2	1	46	6	318.62	0	N_Prostate	5
ACTG2	Hs.516105	NM_001615	3	21	34	59	23.92	0	N_Prostate	6
TGM4	Hs.438265	NM_003241	2	1	26	2	539.2	0	N_Prostate	7
RDH11	Hs.719925	NM_016026	2	21	26	55	19.6	0	N_Prostate	8
TARP	Hs.534032	NM_001003806 NM_001003799	2	6	20	8	103.63	0	N_Prostate	9
-	Hs.720959	BU930346	2	0	19	0	NaN	0	N_Prostate	10
ACTA2	Hs.500483	NM_001141945 NM_001613	3	55	25	288	3.6	0	N_Prostate	11
RPL7	Hs.571841	NM_000971	2	58	23	240	3.97	0	N_Prostate	12
SAT1	Hs.28491	NM_002970	3	48	22	324	2.81	0	N_Prostate	13
RPL31	Hs.469473	NM_001098577 NM_001099693 NM_000993	3	58	21	413	2.11	0	N_Prostate	14
ANXA2	Hs.511605	NM_001136015 NM_001002857 NM_001002858 NM_004039	4	55	20	401	2.07	0	N_Prostate	15
RPL15	Hs.381219	NM_002948	5	94	19	414	1.9	0	N_Prostate	16
MYH11	Hs.460109	NM_001040113 NM_022844 NM_001040114 NM_002474	2	31	18	93	8.02	0	N_Prostate	17
RPSA	Hs.449909	NM_002295 NM_001012321	3	62	18	328	2.27	0	N_Prostate	18
RPLP1	Hs.356502	NM_001003 NM_213725	3	74	18	356	2.09	0	N_Prostate	19
SKP1	Hs.171626	NM_006930 NM_170679	3	50	17	239	2.95	0	N_Prostate	20
ANXA2P2	Hs.534301	BF670622	2	45	17	347	2.03	0	N_Prostate	21
DBI	Hs.78888	NM_020548 NM_001079863 NM_001079862	1	24	16	51	13	0	N_Prostate	22
RPL21	Hs.381123	NM_000982	3	52	16	200	3.31	0	N_Prostate	23
AZGP1	Hs.546239	NM_001185	2	10	15	49	12.68	0	N_Prostate	24
TSPAN8	Hs.170563	NM_004616	2	14	15	53	11.72	0	N_Prostate	25
TMEM59	Hs.523262	NM_004872	2	51	15	150	4.14	0	N_Prostate	26
MGP	Hs.365706	NM_000900	4	30	15	218	2.85	0	N_Prostate	27
IFITM3	Hs.374650	NM_021034	4	57	14	168	3.45	0	N_Prostate	28
RPS27A	Hs.311640	BU588489	2	45	14	200	2.9	0	N_Prostate	29
SDHD	Hs.356270	NM_003002	2	32	14	222	2.61	0	N_Prostate	30
KLK3	Hs.171995	NM_001030047 NM_001648 NM_001030049 NM_001030048 NM_001030050	1	0	18	0	NaN	0	C_Prostate	1
ACTG2	Hs.516105	NM_001615	1	16	7	43	55.18	0	C_Prostate	2
DES	Hs.594952	NM_001927	1	7	6	23	88.32	0	C_Prostate	3
TPM2	Hs.300772	NM_003289 NM_213674 NM_001145822	1	21	6	66	30.77	0	C_Prostate	4
KLK2	Hs.515560	NM_001002231 NM_005551	1	0	5	0	NaN	0	C_Prostate	5
MYH11	Hs.460109	NM_001040113 NM_022844 NM_001040114 NM_002474	1	13	5	72	23.48	0	C_Prostate	6
AZGP1	Hs.546239	NM_001185	1	7	4	9	150.13	0	C_Prostate	7
EIF3F	Hs.516023	NM_003754	1	21	4	51	26.49	0	C_Prostate	8
LRPAP1	Hs.533136	NM_002337	1	32	4	69	19.58	0	C_Prostate	9
YARS	Hs.706890	NM_003680	1	17	3	28	36.15	0.008	C_Prostate	10
RPL28	Hs.652114	NM_001136134 NM_000991 NM_001136135 NM_001136137 NM_001136136	1	48	5	143	11.82	0	C_Prostate	11
CCNI	Hs.518827	NM_006835	1	32	4	74	18.26	0	C_Prostate	12
-	Hs.718557	CD249641	1	25	4	80	16.89	0	C_Prostate	13
MYL9	Hs.504687	NM_006097 NM_181526	1	25	4	80	16.89	0	C_Prostate	14
LTF	Hs.529517	NM_002343	1	13	4	128	10.55	0	C_Prostate	15
RPS10	Hs.645317	NM_001014	1	39	3	63	16.06	0.008	C_Prostate	16
RPS7	Hs.534346	BM478334	1	34	3	90	11.24	0.008	C_Prostate	17
RPL19	Hs.381061	NM_000981	1	43	3	115	8.8	0.008	C_Prostate	18
NDRG1	Hs.372914	NM_001135242 NM_006096	1	34	3	117	8.65	0.008	C_Prostate	19
RPS27A	Hs.311640	BU588489	1	34	3	118	8.57	0.008	C_Prostate	20
NACA	Hs.505735	NM_001113203 NM_001113201 NM_005594 NM_001113202	1	39	3	121	8.36	0.008	C_Prostate	21
FAU	Hs.387208	NM_001997	1	42	3	126	8.03	0.008	C_Prostate	22
-	Hs.387576	BM918217	1	40	3	134	7.55	0.008	C_Prostate	23
TAGLN	Hs.410977	NM_001001522 NM_003186	1	35	9	180	16.98	0	C_Prostate	24
TPT1	Hs.374596	NM_003295	1	67	8	534	5.08	0	C_Prostate	25
RPL3	Hs.119598	NM_000967 NM_001033853	1	73	8	821	3.3	0	C_Prostate	26
EEF1A1	Hs.586423	AK292639	1	73	8	1608	1.68	0	C_Prostate	27
EEF1G	Hs.144835	NM_022830 NM_001404	1	65	7	477	4.97	0	C_Prostate	28
ACTB	Hs.520640	NM_001101	1	79	7	1087	2.17	0	C_Prostate	29
-	Hs.719941	BQ055066	1	50	6	199	10.2	0	C_Prostate	30
RHO	Hs.247565	NM_000539	5	2	85	3	661.47	0	N_Retina	1
PDE6G	Hs.654482	NM_002602	5	2	78	6	303.37	0	N_Retina	2
DDX51	Hs.445168	NM_175066	2	5	48	6	186.37	0	N_Retina	3
PLEKHB1	Hs.445489	NM_021200 NM_001130033 NM_001130036 NM_001130034 NM_001130035	5	13	46	33	32.47	0	N_Retina	4
GNAT1	Hs.517978	NM_144499 NM_000172	5	2	43	3	333.82	0	N_Retina	5
SAG	Hs.32721	NM_000541	4	2	41	2	477.39	0	N_Retina	6
RCVRN	Hs.80539	NM_002903	4	4	40	11	84.67	0	N_Retina	7
PDE6A	Hs.567314	NM_000440	5	1	37	1	861.44	0	N_Retina	8
MFGE8	Hs.3745	NM_005928 NM_001114614	3	27	31	54	13.36	0	N_Retina	9
GUCA1A	Hs.92858	NM_000409	5	4	29	5	134.97	0	N_Retina	10
GPX3	Hs.386793	NM_002084	5	45	83	159	12.18	0	N_Retina	11
TF	Hs.518267	NM_001063	5	27	59	187	7.35	0	N_Retina	12
CCNI	Hs.518827	NM_006835	2	52	46	153	7	0	N_Retina	13
APP	Hs.434980	NM_000484 NM_201413 NM_001136130 NM_201414 NM_001136129	2	50	45	136	7.7	0	N_Retina	14
ALDOA	Hs.513490	NM_000034 NM_184043 NM_184041 NM_001127617	4	63	32	343	2.17	0	N_Retina	15
ENO2	Hs.511915	NM_001975	5	20	30	66	10.58	0	N_Retina	16
APLP2	Hs.370247	NM_001642 NM_001142276 NM_001142277 NM_001142278	6	48	30	179	3.9	0	N_Retina	17
GAPDH	Hs.544577	NM_002046	6	93	112	741	3.53	0	N_Retina	18
COL1A1	Hs.172928	NM_000088	2	50	80	603	3.09	0	N_Retina	19
EEF1A1	Hs.535192	NM_001402	5	118	54	2391	0.52	0	N_Retina	20
EEF1A1	Hs.586423	AK292639	5	111	43	2323	0.43	0	N_Retina	21
PPP1R3F	Hs.433652	NM_033215	2	4	28	4	162.89	0	N_Retina	22
-	Hs.714846	BU175313	3	17	28	32	20.36	0	N_Retina	23
ABCA4	Hs.416707	NM_000350	6	0	23	0	NaN	0	N_Retina	24
SLC12A5	Hs.21413	NM_020708 NM_001134771	2	5	23	6	89.18	0	N_Retina	25
PRDM8	Hs.373642	NM_020226 NM_001099403	2	1	21	1	488.48	0	N_Retina	26
C7orf20	Hs.107387	NM_015949	2	11	21	16	30.53	0	N_Retina	27
CISD3	Hs.713595	NM_001136498	2	10	21	17	28.73	0	N_Retina	28
MSH6	Hs.445052	NM_000179	2	16	21	23	21.24	0	N_Retina	29
EPB41L2	Hs.486470	NM_001431 NM_001135554 NM_001135555	3	18	21	27	18.09	0	N_Retina	30
STATH	Hs.654495	NM_003154 NM_001009181	2	2	29	369	407.45	0	N_Salivary	1
HTN1	Hs.250959	NM_002159	2	3	13	367	153.66	0	N_Salivary	2
PRB1	Hs.631726	NM_005039 NM_199353 NM_199354	2	1	7	1	28639.1	0	N_Salivary	3
PRH2	Hs.631731	NM_005042 NM_001110213	2	1	6	10	2431.35	0	N_Salivary	4
AMY1C	Hs.655232	NM_004038 NM_001008219 NM_001008218 NM_001008221	2	1	4	183	86.88	0	N_Salivary	5
PRB3	Hs.73031	NM_006249	1	0	3	0	NaN	0.008	N_Salivary	6
SAMD9	Hs.65641	NM_017654	1	6	2	8	975.89	0.063	N_Salivary	7
NCALD	Hs.492427	NM_001040630 NM_001040624 NM_032041 NM_001040628 NM_001040626 NM_001040625 NM_001040629 NM_001040627	2	12	2	21	371.76	0.063	N_Salivary	8
-	Hs.662103	CB958228	1	3	2	42	185.87	0.063	N_Salivary	9
-	Hs.120633	BX649128	2	21	2	46	169.7	0.063	N_Salivary	10
HNRNPC	Hs.508848	NM_031314 NM_001077442 NM_004500 NM_001077443	1	42	2	115	67.87	0.063	N_Salivary	11
HTN3	Hs.654442	NM_000200	2	4	28	851	168.34	0	N_Salivary	12
EEF1A1	Hs.535192	NM_001402	1	122	5	2440	8.18	0	N_Salivary	13
KRT14	Hs.654380	NM_000526	2	4	83	18	50.63	0	N_Skin	1
FASN	Hs.83190	NM_004104	3	11	81	16	55.58	0	N_Skin	2
KRT5	Hs.433845	NM_000424	3	7	69	20	37.86	0	N_Skin	3
UBE2H	Hs.643548	NM_003344 NM_182697	3	36	54	63	9.4	0	N_Skin	4
KRT17	Hs.2785	NM_000422	2	11	51	28	19.98	0	N_Skin	5
KRT10	Hs.99936	NM_000421	4	5	46	7	72.08	0	N_Skin	6
KRT1	Hs.80828	NM_006121	3	1	42	1	460.63	0	N_Skin	7
METTL9	Hs.279583	NM_016025 NM_001077180	2	19	40	30	14.62	0	N_Skin	8
CKAP4	Hs.74368	NM_006825	2	18	34	36	10.35	0	N_Skin	9
FADS1	Hs.503546	NM_013402	2	17	33	21	17.23	0	N_Skin	10
TTR	Hs.427202	NM_000371	1	18	1501	222	77.28	0	N_Skin	11
FADS2	Hs.502745	NM_004265	1	14	151	25	66.44	0	N_Skin	12
LOC100288550	Hs.689001	BF570115	3	54	64	199	3.53	0	N_Skin	13
FABP4	Hs.391561	NM_001442	1	19	63	37	18.68	0	N_Skin	14
RHOBTB3	Hs.445030	NM_014899	3	36	41	70	6.42	0	N_Skin	15
CD44	Hs.502328	NM_000610 NM_001001389 NM_001001390 NM_001001391 NM_001001392	4	31	40	76	5.77	0	N_Skin	16
-	Hs.706070	BM907837	3	57	39	215	1.99	0	N_Skin	17
KRT79	Hs.711471	NM_175834	1	0	38	0	NaN	0	N_Skin	18
CRAT	Hs.12068	NM_000755	1	11	37	21	19.32	0	N_Skin	19
ANXA2P2	Hs.534301	BF670622	2	45	37	327	1.24	0	N_Skin	20
CITED1	Hs.40403	NM_004143 NM_001144885 NM_001144886 NM_001144887	1	3	34	4	93.2	0	N_Skin	21
ACSL1	Hs.406678	NM_001995	3	23	34	81	4.6	0	N_Skin	22
MDH1	Hs.526521	NM_005917	3	42	34	190	1.96	0	N_Skin	23
RPSA	Hs.449909	NM_002295 NM_001012321	3	62	34	312	1.19	0	N_Skin	24
DHCR24	Hs.498727	NM_014762	3	32	33	69	5.24	0	N_Skin	25
DDX17	Hs.528305	NM_001098504 NM_006386 NM_030881 NM_001098505	5	63	33	168	2.15	0	N_Skin	26
EEF1A1	Hs.586423	AK292639	4	112	187	2179	0.94	0.02	N_Skin	27
EEF1A1	Hs.535192	NM_001402	4	119	102	2343	0.48	0	N_Skin	28
RPL3	Hs.119598	NM_000967 NM_001033853	4	98	74	706	1.15	0	N_Skin	29
-	Hs.444467	BM473292	3	88	54	391	1.51	0	N_Skin	30
SILV	Hs.95972	NM_006928	2	2	22	2	277.55	0	C_Skin	1
SLC2A1	Hs.473721	NM_006516	2	18	16	55	7.33	0	C_Skin	2
RPS21	Hs.190968	NM_001024	2	25	13	49	6.69	0	C_Skin	3
GJB2	Hs.524894	NM_004004	2	8	11	14	19.8	0	C_Skin	4
SFRP1	Hs.213424	NM_003012	2	18	10	34	7.41	0	C_Skin	5
COL7A1	Hs.476218	NM_000094	2	10	9	15	15.12	0	C_Skin	6
PLS3	Hs.496622	NM_005032 NM_001136025	3	18	8	34	5.93	0	C_Skin	7
CSNK1A1	Hs.712555	NM_001025105 NM_001892	2	8	7	10	17.64	0	C_Skin	8
DMKN	Hs.417795	NM_033317 NM_001126056 NM_001126057 NM_001126058 NM_001126061 NM_001126059 NM_001035516	2	8	7	14	12.6	0	C_Skin	9
SERPINE2	Hs.38449	NM_001136529 NM_006216 NM_001136528 NM_001136530	2	10	7	14	12.6	0	C_Skin	10
KRT14	Hs.654380	NM_000526	1	3	342	39	227.79	0	C_Skin	11
KRT5	Hs.433845	NM_000424	1	7	194	31	160.37	0	C_Skin	12
KRT6A	Hs.700779	NM_005554	1	10	146	52	71.63	0	C_Skin	13
KRT16	Hs.655160	NM_005557	1	6	137	21	166.32	0	C_Skin	14
KRT17	Hs.2785	NM_000422	1	14	118	102	29.43	0	C_Skin	15
KRT6B	Hs.708950	NM_005555	1	2	74	10	187.59	0	C_Skin	16
KRT1	Hs.80828	NM_006121	1	1	35	1	884.15	0	C_Skin	17
KRT6C	Hs.709234	NM_173086	1	3	35	8	110.52	0	C_Skin	18
SFN	Hs.523718	NM_006142	1	11	35	23	38.44	0	C_Skin	19
ALDOA	Hs.513490	NM_000034 NM_184043 NM_184041 NM_001127617	3	48	31	210	3.72	0	C_Skin	20
LAMB3	Hs.497636	NM_001017402 NM_000228 NM_001127641	1	9	30	31	24.43	0	C_Skin	21
KRT10	Hs.99936	NM_000421	1	5	20	6	84.09	0	C_Skin	22
LOC100288550	Hs.689001	BF570115	3	24	20	93	5.42	0	C_Skin	23
LAMC2	Hs.591484	NM_005562 NM_018891	1	10	18	33	13.76	0	C_Skin	24
PTMA	Hs.459927	NM_001099285 NM_002823	4	41	17	150	2.86	0	C_Skin	25
TAGLN2	Hs.517168	NM_003564	5	38	17	180	2.38	0	C_Skin	26
CFL1	Hs.170622	NM_005507	3	52	16	201	2.01	0	C_Skin	27
DDX5	Hs.279806	NM_004396	4	45	16	262	1.54	0	C_Skin	28
DSP	Hs.519873	NM_004415 NM_001008844	1	17	15	37	10.22	0	C_Skin	29
FLNA	Hs.195464	NM_001110556 NM_001456	2	33	15	137	2.76	0	C_Skin	30
PLA2G2A	Hs.466804	NM_000300 NM_001161727 NM_001161729 NM_001161728	2	15	8	47	40.27	0	N_SoftTissue	1
RNF149	Hs.142074	NM_173647	2	25	7	45	36.78	0	N_SoftTissue	2
IGF2R	Hs.487062	NM_000876	2	20	4	27	34.98	0	N_SoftTissue	3
ADSSL1	Hs.592327	NM_199165 NM_152328	2	4	3	9	78.66	0.008	N_SoftTissue	4
RRP12	Hs.434251	NM_015179 NM_001145114	2	8	3	10	70.79	0.008	N_SoftTissue	5
MOSC1	Hs.497816	NM_022746	2	10	3	12	58.99	0.008	N_SoftTissue	6
DCTPP1	Hs.632191	NM_024096	3	14	3	14	50.56	0.008	N_SoftTissue	7
CHRDL1	Hs.496587	NM_001143981 NM_001143982 NM_145234 NM_001143983	2	9	3	18	39.33	0.008	N_SoftTissue	8
S100A9	Hs.112405	NM_002965	2	11	3	20	35.39	0.008	N_SoftTissue	9
C6orf106	Hs.643498	NM_024294 NM_022758	2	16	3	22	32.18	0.008	N_SoftTissue	10
RPLP2	Hs.437594	NM_001004	3	65	12	306	9.29	0	N_SoftTissue	11
RPS4X	Hs.118076	NM_001007	3	76	9	415	5.13	0	N_SoftTissue	12
FABP4	Hs.391561	NM_001442	3	17	8	92	20.57	0	N_SoftTissue	13
HSP90AA1	Hs.525600	NM_001017963 NM_005348	2	75	8	312	6.06	0	N_SoftTissue	14
GSN	Hs.522373	NM_001127663 NM_001127664 NM_001127665 NM_001127666 NM_001127667 NM_000177 NM_198252 NM_001127662	3	49	7	162	10.22	0	N_SoftTissue	15
-	Hs.719941	BQ055066	2	44	7	184	8.99	0	N_SoftTissue	16
NACA	Hs.505735	NM_001113203 NM_001113201 NM_005594 NM_001113202	3	60	6	199	7.12	0	N_SoftTissue	17
EIF1	Hs.150580	NM_005801	3	90	6	314	4.51	0	N_SoftTissue	18
APOD	Hs.522555	NM_001647	2	33	5	100	11.81	0	N_SoftTissue	19
SERPING1	Hs.384598	NM_000062 NM_001032295	3	45	5	244	4.84	0	N_SoftTissue	20
ACOT4	Hs.49433	NM_152331	1	2	4	2	472.21	0	N_SoftTissue	21
EDC3	Hs.96852	NM_001142443 NM_001142444 NM_025083	1	7	4	15	62.96	0	N_SoftTissue	22
EIF3K	Hs.314359	NM_013234	2	26	4	72	13.11	0	N_SoftTissue	23
TSC22D3	Hs.522074	NM_198057 NM_004089 NM_001015881	2	32	4	77	12.26	0	N_SoftTissue	24
MGST3	Hs.191734	NM_004528	2	37	4	99	9.54	0	N_SoftTissue	25
PCBP1	Hs.2853	NM_006196	2	47	4	110	8.58	0	N_SoftTissue	26
-	Hs.632573	AK094885	2	42	4	118	8	0	N_SoftTissue	27
RPL35	Hs.182825	NM_007209	2	45	4	145	6.51	0	N_SoftTissue	28
RPS9	Hs.546288	NM_001013	3	54	4	159	5.94	0	N_SoftTissue	29
CTGF	Hs.410037	NM_001901	2	36	4	214	4.41	0	N_SoftTissue	30
RPL37	Hs.558601	CD387687	3	10	28	40	31.81	0	C_SoftTissue	1
RPL39	Hs.300141	CD556052	3	14	19	34	25.36	0	C_SoftTissue	2
-	Hs.644659	BF969672	2	5	18	10	81.67	0	C_SoftTissue	3
-	Hs.632891	CF780565	2	16	17	21	36.72	0	C_SoftTissue	4
-	Hs.655348	BU588139	2	17	17	31	24.88	0	C_SoftTissue	5
-	Hs.380956	BM809932	2	10	16	24	30.24	0	C_SoftTissue	6
RPL9	Hs.513083	BQ057285	4	18	14	27	23.51	0	C_SoftTissue	7
-	Hs.707347	BM466949	2	8	12	19	28.63	0	C_SoftTissue	8
RPS12	Hs.546289	NM_001016	2	16	11	30	16.62	0	C_SoftTissue	9
FHL1	Hs.435369	NM_001159704 NM_001449 NM_001159702 NM_001159699 NM_001159700 NM_001159703 NM_001159701	2	16	9	28	14.56	0	C_SoftTissue	10
RPL31	Hs.469473	NM_001098577 NM_001099693 NM_000993	3	47	46	161	13.02	0	C_SoftTissue	11
RPL37A	Hs.433701	NM_000998	2	40	45	193	10.62	0	C_SoftTissue	12
RPS20	Hs.8102	NM_001146227 NM_001023	5	54	43	272	7.2	0	C_SoftTissue	13
RPL32	Hs.265174	NM_001007074 NM_001007073 NM_000994	3	44	33	112	13.4	0	C_SoftTissue	14
RPS15A	Hs.370504	NM_001019 NM_001030009	3	36	25	87	13.05	0	C_SoftTissue	15
-	Hs.645344	BU956222	4	55	25	245	4.63	0	C_SoftTissue	16
RPL21	Hs.381123	NM_000982	2	34	24	84	12.97	0	C_SoftTissue	17
RPS7	Hs.534346	BM478334	1	34	23	70	14.92	0	C_SoftTissue	18
RPS24	Hs.280130	NM_001142285 NM_001142283 NM_001142284 NM_001142282 NM_033022 NM_001026	2	47	22	187	5.34	0	C_SoftTissue	19
RPS3	Hs.546286	NM_001005	5	52	18	252	3.24	0	C_SoftTissue	20
RPL34	Hs.438227	NM_033625 NM_000995	1	25	17	51	15.12	0	C_SoftTissue	21
UBA52	Hs.5308	NM_001033930 NM_003333	2	34	17	94	8.2	0	C_SoftTissue	22
RPL7	Hs.571841	NM_000971	4	40	17	180	4.28	0	C_SoftTissue	23
RPL41	Hs.157160	NM_001035267 NM_021104	3	21	16	63	11.52	0	C_SoftTissue	24
RPL27	Hs.514196	NM_000988	2	32	16	74	9.81	0	C_SoftTissue	25
NACA	Hs.505735	NM_001113203 NM_001113201 NM_005594 NM_001113202	2	38	16	108	6.72	0	C_SoftTissue	26
RPS11	Hs.433529	NM_001015	3	57	16	226	3.21	0	C_SoftTissue	27
RPL6	Hs.546283	NM_001024662 NM_000970	3	47	16	270	2.69	0	C_SoftTissue	28
-	Hs.519520	BU589190	1	12	15	24	28.34	0	C_SoftTissue	29
RPL37	Hs.80545	NM_000997	3	31	15	68	10	0	C_SoftTissue	30
IGHG1	Hs.510635	AK090461	4	33	1014	350	78.39	0	N_Spleen	1
HBG1	Hs.712539	NM_000559	3	34	302	268	29.12	0	N_Spleen	2
HBA1	Hs.449630	NM_000558	4	23	183	172	27.3	0	N_Spleen	3
CD74	Hs.436568	NM_001025159 NM_004355 NM_001025158	4	49	136	271	12.84	0	N_Spleen	4
APOA2	Hs.237658	NM_001643	2	8	65	105	15.77	0	N_Spleen	5
LOC100288908	Hs.719992	XM_002343046	2	14	28	30	23.73	0	N_Spleen	6
TLN1	Hs.471014	NM_006289	3	18	25	34	18.69	0	N_Spleen	7
C1QB	Hs.8986	NM_000491	3	18	18	40	11.43	0	N_Spleen	8
HMOX1	Hs.517581	NM_002133	3	12	15	18	21.17	0	N_Spleen	9
RNASET2	Hs.529989	NM_003730	3	17	15	23	16.57	0	N_Spleen	10
HBG2	Hs.302145	NM_000184	2	39	691	462	39.61	0	N_Spleen	11
HBA2	Hs.654744	NM_000517	4	60	479	581	21.53	0	N_Spleen	12
IGHV1-69	Hs.721174	BQ706543	1	4	85	4	542.13	0	N_Spleen	13
HLA-B	Hs.654404	NM_002117	5	61	78	285	6.97	0	N_Spleen	14
IGL@	Hs.719643	AK057174	2	26	73	239	7.78	0	N_Spleen	15
HLA-A	Hs.181244	NM_002116	3	58	50	260	4.89	0	N_Spleen	16
SKAP2	Hs.610137	BQ708363	1	6	48	7	174.54	0	N_Spleen	17
H19	Hs.533566	BC040073	2	34	42	220	4.85	0	N_Spleen	18
-	Hs.720859	BQ898691	1	4	35	5	178.03	0	N_Spleen	19
HLA-E	Hs.650174	NM_005516	4	56	32	207	3.93	0	N_Spleen	20
IGHA1	Hs.699841	AK128652	2	28	31	144	5.47	0	N_Spleen	21
SPTLC1	Hs.90458	NM_006415 NM_178324	1	20	28	28	25.42	0	N_Spleen	22
RPS5	Hs.378103	NM_001009	5	64	28	206	3.45	0	N_Spleen	23
RPS2	Hs.498569	BF972117	3	50	28	213	3.34	0	N_Spleen	24
RPS3	Hs.546286	NM_001005	4	70	28	270	2.63	0	N_Spleen	25
APOA1	Hs.93194	NM_000039	2	10	27	240	2.86	0	N_Spleen	26
AFP	Hs.518808	NM_001134	3	8	25	114	5.57	0	N_Spleen	27
HLA-B	Hs.77961	NM_005514	4	68	25	322	1.97	0	N_Spleen	28
CTSD	Hs.654447	NM_001909	2	22	24	94	6.49	0	N_Spleen	29
IGL@	Hs.625768	BM918688	3	18	23	57	10.25	0	N_Spleen	30
FLNA	Hs.195464	NM_001110556 NM_001456	2	33	29	123	3.63	0	C_Stomach	1
ACTA2	Hs.500483	NM_001141945 NM_001613	2	30	25	103	3.73	0	C_Stomach	2
MVP	Hs.632177	NM_017458 NM_005115	2	14	14	36	5.98	0	C_Stomach	3
MYH9	Hs.474751	NM_002473	2	36	14	95	2.27	0	C_Stomach	4
LTBP4	Hs.466766	NM_001042544 NM_003573 NM_001042545	2	13	10	27	5.69	0	C_Stomach	5
FBL	Hs.299002	NM_001436	2	28	10	52	2.96	0	C_Stomach	6
LRRC41	Hs.144941	NM_006369	2	11	6	14	6.59	0	C_Stomach	7
COBRA1	Hs.655043	NM_015456	2	14	5	24	3.2	0	C_Stomach	8
GRLF1	Hs.509447	NM_004491	2	8	4	9	6.83	0	C_Stomach	9
FAM50A	Hs.54277	NM_004699	2	13	4	16	3.84	0	C_Stomach	10
CHPF	Hs.516711	NM_024536	2	18	4	27	2.28	0	C_Stomach	11
PGA3	Hs.601055	NM_001079807	1	0	117	0	NaN	0	C_Stomach	12
CTGF	Hs.410037	NM_001901	1	29	40	189	3.26	0	C_Stomach	13
A2M	Hs.212838	NM_000014	1	32	36	135	4.1	0	C_Stomach	14
PGC	Hs.1867	NM_002630	1	2	32	7	70.38	0	C_Stomach	15
MYH11	Hs.460109	NM_001040113 NM_022844 NM_001040114 NM_002474	1	13	32	45	10.95	0	C_Stomach	16
TAGLN	Hs.410977	NM_001001522 NM_003186	1	35	31	158	3.02	0	C_Stomach	17
AGR2	Hs.530009	NM_006408	1	13	26	55	7.27	0	C_Stomach	18
CALD1	Hs.490203	NM_033138 NM_033157 NM_004342 NM_033139 NM_033140	1	29	26	85	4.71	0	C_Stomach	19
GREM1	Hs.40098	NM_013372	1	8	25	13	29.6	0	C_Stomach	20
NEAT1	Hs.523789	AF001893	1	38	25	94	4.09	0	C_Stomach	21
HDLBP	Hs.471851	NM_005336 NM_203346	1	41	23	166	2.13	0	C_Stomach	22
CD24	Hs.644105	NM_013230	1	31	22	97	3.49	0	C_Stomach	23
GSN	Hs.522373	NM_001127663 NM_001127664 NM_001127665 NM_001127666 NM_001127667 NM_000177 NM_198252 NM_001127662	1	37	22	117	2.89	0	C_Stomach	24
SPARCL1	Hs.62886	NM_001128310 NM_004684	1	30	20	69	4.46	0	C_Stomach	25
MALAT1	Hs.621695	EF177381	1	45	20	130	2.37	0	C_Stomach	26
ATP1A1	Hs.371889	NM_001160233 NM_000701 NM_001160234	1	39	20	149	2.06	0	C_Stomach	27
TPM1	Hs.133892	NM_001018020 NM_001018007 NM_001018006 NM_001018004 NM_001018008 NM_000366 NM_001018005	1	30	19	62	4.71	0	C_Stomach	28
TPM2	Hs.300772	NM_003289 NM_213674 NM_001145822	1	21	18	54	5.13	0	C_Stomach	29
COL6A3	Hs.233240	NM_004369 NM_057167 NM_057166 NM_057165 NM_057164	1	17	18	70	3.95	0	C_Stomach	30
LOC100289173	Hs.592455	BM912683	1	58	5	146	58.25	0	N_Synovium	1
C15orf39	Hs.17936	NM_015492	1	4	2	6	560.4	0.063	N_Synovium	2
PRG4	Hs.647723	NM_005807 NM_001127708 NM_001127709 NM_001127710	1	6	2	9	373.6	0.063	N_Synovium	3
PPP5C	Hs.654604	NM_006247	1	13	2	17	197.78	0.063	N_Synovium	4
SMOC2	Hs.487200	NM_022138	2	15	2	18	186.8	0.063	N_Synovium	5
S100A4	Hs.654444	NM_019554 NM_002961	1	16	2	36	93.39	0.063	N_Synovium	6
CIAPIN1	Hs.4900	NM_020313	1	21	2	38	88.48	0.063	N_Synovium	7
TMEM109	Hs.13662	NM_024092	1	29	2	57	58.98	0.063	N_Synovium	8
RBM12	Hs.246413	NM_006047 NM_152838 NM_152930 NM_003915 NM_152931 NM_152929 NM_152927 NM_152928 NM_152925 NM_152926	1	41	2	84	40.02	0.063	N_Synovium	9
EIF3CL	Hs.535464	NM_001099661	1	45	2	89	37.77	0.063	N_Synovium	10
EIF3I	Hs.530096	NM_003757	1	39	2	100	33.62	0.063	N_Synovium	11
MDH2	Hs.520967	NM_005918	1	45	2	115	29.23	0.063	N_Synovium	12
SERPINF1	Hs.532768	NM_002615	1	42	2	166	20.25	0.063	N_Synovium	13
TIMP2	Hs.633514	NM_003255	1	65	3	232	21.81	0.008	N_Synovium	14
FAU	Hs.387208	NM_001997	1	52	2	182	18.47	0.063	N_Synovium	15
RPL34	Hs.438227	NM_033625 NM_000995	1	38	2	208	16.16	0.063	N_Synovium	16
RPL10	Hs.534404	NM_006013	1	88	3	546	9.26	0.008	N_Synovium	17
GPX3	Hs.386793	NM_002084	1	49	2	240	14	0.063	N_Synovium	18
RPL15	Hs.381219	NM_002948	1	98	2	431	7.79	0.063	N_Synovium	19
-	Hs.567352	BM563814	2	40	6	112	9.1	0	C_Synovium	1
QARS	Hs.79322	NM_005051	2	36	5	94	9.03	0	C_Synovium	2
DHX30	Hs.517948	NM_014966 NM_138615	2	22	4	38	17.86	0	C_Synovium	3
LGALS1	Hs.445351	NM_002305	2	21	4	43	15.78	0	C_Synovium	4
PHB	Hs.514303	NM_002634	2	31	4	68	9.98	0	C_Synovium	5
DDX27	Hs.65234	NM_017895	2	12	3	17	29.93	0.008	C_Synovium	6
EDF1	Hs.174050	NM_003792 NM_153200	2	19	3	32	15.9	0.008	C_Synovium	7
PCOLCE	Hs.202097	NM_002593	2	17	3	38	13.39	0.008	C_Synovium	8
UBE2I	Hs.302903	NM_194259 NM_003345 NM_194261 NM_194260	2	23	3	41	12.41	0.008	C_Synovium	9
MAF1	Hs.19673	NM_032272	2	22	3	56	9.08	0.008	C_Synovium	10
-	Hs.645344	BU956222	2	57	16	254	10.76	0	C_Synovium	11
-	Hs.716131	BF686833	1	17	12	80	25.57	0	C_Synovium	12
-	Hs.706070	BM907837	1	20	7	72	16.52	0	C_Synovium	13
NGFR	Hs.415768	NM_002507	1	4	6	5	203.87	0	C_Synovium	14
RPL10A	Hs.546269	NM_007104	1	27	6	55	18.53	0	C_Synovium	15
MMP2	Hs.513617	NM_004530 NM_001127891	1	28	6	73	13.96	0	C_Synovium	16
RPS18	Hs.627414	NM_022551	1	24	6	81	12.58	0	C_Synovium	17
RPLP2	Hs.437594	NM_001004	2	36	6	137	7.44	0	C_Synovium	18
TGFBI	Hs.369397	NM_000358	2	29	5	113	7.51	0	C_Synovium	19
-	Hs.643621	BU536697	1	9	4	11	61.7	0	C_Synovium	20
FTL	Hs.713706	BM918687	1	17	4	34	19.96	0	C_Synovium	21
MEG3	Hs.525589	AF447875	1	18	4	42	16.16	0	C_Synovium	22
PRDX1	Hs.180909	NM_002574 NM_181696 NM_181697	2	41	4	119	5.7	0	C_Synovium	23
H19	Hs.533566	BC040073	2	31	4	121	5.61	0	C_Synovium	24
RPS19	Hs.438429	NM_001022	2	35	4	130	5.22	0	C_Synovium	25
RPL28	Hs.652114	NM_001136134 NM_000991 NM_001136135 NM_001136137 NM_001136136	2	47	4	144	4.71	0	C_Synovium	26
TMEM59L	Hs.329850	NM_012109	1	4	3	8	63.6	0.008	C_Synovium	27
HNRNPC	Hs.708738	BM913389	1	6	3	11	46.25	0.008	C_Synovium	28
C5orf32	Hs.529798	NM_032412	1	12	3	16	31.8	0.008	C_Synovium	29
TOB2	Hs.474978	NM_016272	1	13	3	19	26.78	0.008	C_Synovium	30
PRM1	Hs.2909	NM_002761	4	1	88	1	2442.79	0	N_Testis	1
PRM2	Hs.2324	NM_002762	3	2	76	5	421.59	0	N_Testis	2
SPATA4	Hs.481235	NM_144644	2	1	45	2	622.77	0	N_Testis	3
ANKRD7	Hs.657737	NM_019644 NM_016200	3	11	45	15	83.03	0	N_Testis	4
AMZ2	Hs.293560	NM_016627 NM_001033574 NM_001033569 NM_001033570 NM_001033571 NM_001033572	4	14	42	16	72.64	0	N_Testis	5
PHF7	Hs.372719	NM_016483 NM_173341	6	2	36	3	331.94	0	N_Testis	6
SPATA22	Hs.351068	NM_032598	3	1	28	1	774.11	0	N_Testis	7
MLF1	Hs.85195	NM_001130157 NM_001130156 NM_022443	2	11	26	30	23.96	0	N_Testis	8
GFPT1	Hs.580300	NM_002056	3	24	23	33	19.26	0	N_Testis	9
CCDC110	Hs.41101	NM_152775 NM_001145411	2	1	21	3	193.44	0	N_Testis	10
CETN3	Hs.591767	NM_004365	1	9	43	17	70	0	N_Testis	11
-	Hs.535454	AK098676	1	0	38	0	NaN	0	N_Testis	12
HIGD1A	Hs.719119	NM_001099668 NM_001099669 NM_014056	3	32	32	189	4.68	0	N_Testis	13
RBM16	Hs.591329	NM_014892	1	9	31	12	71.43	0	N_Testis	14
CSDE1	Hs.69855	NM_001130523 NM_001007553 NM_007158	2	56	28	214	3.62	0	N_Testis	15
CYCS	Hs.437060	NM_018947	2	41	27	172	4.34	0	N_Testis	16
DDX5	Hs.279806	NM_004396	3	66	26	281	2.56	0	N_Testis	17
LRRIQ3	Hs.644625	NM_001105659	1	0	23	0	NaN	0	N_Testis	18
MALAT1	Hs.621695	EF177381	2	73	166	2144	2.15	0	N_Testis	19
CALM2	Hs.468442	NM_001743	2	76	70	631	3.07	0	N_Testis	20
EEF1A1	Hs.535192	NM_001402	3	120	51	2394	0.59	0	N_Testis	21
EEF1A1	Hs.586423	AK292639	3	113	46	2320	0.55	0	N_Testis	22
CLU	Hs.436657	NM_203339 NM_001831	2	64	37	414	2.47	0	N_Testis	23
UBC	Hs.520348	NM_021009	3	77	27	581	1.28	0	N_Testis	24
[truncated: 296 more rows]

## Sheet: All selected_duplicates sorted
Symbol	Cluster	Accession	Libs: A	Libs: B	Seqs: A	Seqs: B	Seq Odds A:B	P	Tissue
CA6	Hs.100322	NM_001215	1	3	10	3	204.8	0	N_Parathyroid	25
COL12A1	Hs.101302	NM_004370 NM_080645	1	16	15	40	26.84	0	N_BoneMarrow	24
PHACTR2	Hs.102471	NM_001100164 NM_014721 NM_001100165 NM_001100166	1	8	2	11	79.81	0.063	C_PeripheralNerve	19
TACC3	Hs.104019	NM_006342	2	8	9	14	18.69	0	C_GermCells	6
LOC728392	Hs.104305	NM_001162371	1	10	3	17	76.88	0.008	C_PituitaryGland	5
LOC728392	Hs.104305	NM_001162371	2	16	26	35	12.97	0	N_Endocrine	7
LOC728392	Hs.104305	NM_001162371	1	17	25	36	38.97	0	N_PituitaryGland	15
SHOC2	Hs.104315	NM_007373	2	9	4	16	10.7	0	C_Endocrine	9
SHOC2	Hs.104315	NM_007373	2	9	4	16	16.67	0	C_HeadNeck	9
SHOC2	Hs.104315	NM_007373	2	9	4	16	39.86	0	C_Thyroid	5
PBK	Hs.104741	NM_018492	1	4	2	6	408.23	0.063	C_Embryonic	13
PBK	Hs.104741	NM_018492	1	4	2	6	408.23	0.063	C_Placenta	13
PPP2CA	Hs.105818	NM_002715	3	18	9	34	4.38	0	C_Kidney	11
HNRNPU	Hs.106212	NM_031844 NM_004501	1	61	2	139	24.47	0.063	N_Breast	15
HNRNPU	Hs.106212	NM_031844 NM_004501	2	60	5	136	5.47	0	N_Uterus	28
SNRPC	Hs.1063	NM_003093	2	28	10	51	6.22	0	N_PinealGland	11
ATP6V0D1	Hs.106876	NM_004691	1	28	4	45	39.07	0	N_Thymus	22
CHRNA4	Hs.10734	NM_000744	1	1	2	1	1821.24	0.063	C_Liver	11
C7orf20	Hs.107387	NM_015949	2	11	21	16	30.27	0	N_Eye	28
C7orf20	Hs.107387	NM_015949	2	11	21	16	30.53	0	N_Retina	27
SFTPC	Hs.1074	NM_003018	3	1	27	255	5.02	0	C_Lung	11
SFTPC	Hs.1074	NM_003018	1	3	255	27	158.6	0	C_Bone	11
SFTPC	Hs.1074	NM_003018	1	3	255	27	327.5	0	C_Cartilage	11
SFTPC	Hs.1074	NM_003018	6	2	293	4	1127.38	0	N_Lung	1
FAM46A	Hs.10784	NM_017633	2	10	5	14	15.28	0	C_Endocrine	4
OGN	Hs.109439	NM_033014 NM_014057	4	15	65	62	16.77	0	N_Vascular	4
TUBB4	Hs.110837	NM_006087	1	11	10	32	30.69	0	N_Cerebellum	7
ITM2C	Hs.111577	NM_030926 NM_001012516 NM_001012514	1	33	9	82	6.15	0	N_PituitaryGland	28
SPARC	Hs.111779	NM_003118	9	76	172	774	1.84	0	N_Placenta	15
SPARC	Hs.111779	NM_003118	16	69	222	724	1.88	0	N_Embryonic	17
SPARC	Hs.111779	NM_003118	4	81	220	726	7	0	N_Bone	27
FCGRT	Hs.111903	NM_001136019 NM_004107	8	14	49	21	14.91	0	C_Nervous	12
FCGRT	Hs.111903	NM_001136019 NM_004107	8	14	49	21	15.2	0	C_Brain	10
PI3	Hs.112341	NM_002638	1	3	5	14	36.7	0	C_Esophagus	20
PI3	Hs.112341	NM_002638	1	3	12	7	114.52	0	C_HeadNeck	12
S100A9	Hs.112405	NM_002965	2	11	3	20	35.39	0.008	N_SoftTissue	9
S100A9	Hs.112405	NM_002965	1	8	5	33	15.57	0	C_Esophagus	22
S100A9	Hs.112405	NM_002965	3	6	20	18	20.28	0	C_Uncharacterised	4
S100A9	Hs.112405	NM_002965	2	7	18	20	60.21	0	C_HeadNeck	2
S100A7	Hs.112408	NM_002963	1	3	11	4	183.68	0	C_HeadNeck	14
-	Hs.117183	CD556226	1	3	2	3	607.08	0.063	C_Liver	14
PRPF3	Hs.11776	NM_004698	2	20	6	24	12.43	0	C_Testis	10
RPS4X	Hs.118076	NM_001007	7	61	85	337	0.96	0.009	C_Uterus	28
RPS4X	Hs.118076	NM_001007	3	76	62	362	2.25	0	N_Ear	16
RPS4X	Hs.118076	NM_001007	2	77	22	402	3.36	0	N_Gastrointestinal	18
RPS4X	Hs.118076	NM_001007	6	73	49	375	3.42	0	N_Uncharacterised	18
RPS4X	Hs.118076	NM_001007	3	76	9	415	5.13	0	N_Adipose	11
RPS4X	Hs.118076	NM_001007	3	76	9	415	5.13	0	N_SoftTissue	12
RPS4X	Hs.118076	NM_001007	3	76	23	401	8.09	0	N_Ovary	11
BST2	Hs.118110	NM_004335	1	21	8	52	7.64	0	C_Ear	4
ACTC1	Hs.118127	NM_005159	7	10	84	15	73.58	0	N_Ear	3
ACTC1	Hs.118127	NM_005159	7	10	84	15	131.12	0	N_Heart	3
ACTC1	Hs.118127	NM_005159	1	0	22	0	NaN	0	C_Kidney	29
FSCN1	Hs.118400	NM_003088	2	19	5	29	8.14	0	C_Lung	9
TNNC1	Hs.118845	NM_003280	2	7	48	82	7.68	0	N_Ear	24
TNNC1	Hs.118845	NM_003280	2	7	48	82	13.68	0	N_Heart	7
RPL3	Hs.119598	NM_000967 NM_001033853	1	101	2	778	12	0.063	N_LymphNode	17
RPL3	Hs.119598	NM_000967 NM_001033853	4	98	74	706	1.15	0	N_Skin	29
RPL3	Hs.119598	NM_000967 NM_001033853	1	101	13	767	1.66	0	N_Cerebellum	20
RPL3	Hs.119598	NM_000967 NM_001033853	1	73	8	821	3.3	0	C_Prostate	26
RPL3	Hs.119598	NM_000967 NM_001033853	2	100	60	720	4.69	0	N_PituitaryGland	4
CGA	Hs.119689	NM_000735	1	17	41	572	4.03	0	N_PituitaryGland	12
CGA	Hs.119689	NM_000735	12	6	561	52	66.8	0	N_Embryonic	3
CGA	Hs.119689	NM_000735	12	6	561	52	90.32	0	N_Placenta	3
-	Hs.120633	BX649128	2	21	2	46	169.7	0.063	N_Salivary	10
CRAT	Hs.12068	NM_000755	1	11	37	21	19.32	0	N_Skin	19
CLIP4	Hs.122927	NM_024692	1	7	2	9	202.35	0.063	C_Liver	23
CST1	Hs.123114	NM_001898	1	1	9	1	552.89	0	N_Parathyroid	27
SLC12A1	Hs.123116	NM_000338	2	0	15	0	NaN	0	N_Kidney	6
ANPEP	Hs.1239	NM_001150	2	15	11	34	19.87	0	N_Gastrointestinal	10
SYCN	Hs.124123	NM_001080468	3	0	4	0	NaN	0	N_Pancreas	29
SHPRH	Hs.124537	NM_001042683 NM_173082	1	7	2	12	72.51	0.063	C_PituitaryGland	28
NUP133	Hs.12457	NM_018230	3	9	10	17	9.75	0	C_Kidney	7
LRMP	Hs.124922	NM_006152	2	2	13	2	163.98	0	C_Lymphoreticular	10
LRMP	Hs.124922	NM_006152	2	2	13	2	165.75	0	C_LymphNode	11
CCT8	Hs.125113	NM_006585	2	30	8	44	9.05	0	C_Testis	6
GHR	Hs.125180	NM_000163	1	1	2	1	877.99	0.063	C_PeripheralNerve	9
GNAS	Hs.125898	NM_001077490 NM_080425 NM_016592 NM_000516 NM_080426 NM_001077489 NM_001077488	4	58	106	311	1.3	0	C_Uterus	16
GNAS	Hs.125898	NM_001077490 NM_080425 NM_016592 NM_000516 NM_080426 NM_001077489 NM_001077488	6	79	88	366	4.21	0	N_Endocrine	20
GNAS	Hs.125898	NM_001077490 NM_080425 NM_016592 NM_000516 NM_080426 NM_001077489 NM_001077488	1	84	72	382	10.64	0	N_PituitaryGland	11
GNAS	Hs.125898	NM_001077490 NM_080425 NM_016592 NM_000516 NM_080426 NM_001077489 NM_001077488	1	61	20	397	22.49	0	C_PituitaryGland	11
C20orf70	Hs.125960	NM_080574	1	0	47	0	NaN	0	N_Cerebrum	19
C20orf70	Hs.125960	NM_080574	1	0	47	0	NaN	0	N_Endocrine	23
C20orf70	Hs.125960	NM_080574	1	0	47	0	NaN	0	N_Parathyroid	9
C20orf70	Hs.125960	NM_080574	1	0	47	0	NaN	0	N_PinealGland	20
C20orf70	Hs.125960	NM_080574	1	0	47	0	NaN	0	N_Thyroid	21
CDC14A	Hs.127411	NM_003672 NM_033313 NM_033312	1	4	2	4	2337.97	0.063	N_LymphNode	3
WDR1	Hs.128548	NM_017491 NM_005112	2	28	8	69	5.48	0	C_Lung	25
TMEM27	Hs.129614	NM_020665	1	2	29	3	448.14	0	N_Kidney	20
EIF4A1	Hs.129673	NM_001416	11	49	41	228	1.11	0	C_Gastrointestinal	22
EIF4A1	Hs.129673	NM_001416	3	57	31	238	1.46	0	C_Pancreas	20
EIF4A1	Hs.129673	NM_001416	3	57	9	260	1.48	0	C_Endocrine	23
EIF4A1	Hs.129673	NM_001416	4	56	23	246	1.55	0	C_Kidney	28
EIF4A1	Hs.129673	NM_001416	1	59	12	257	2.32	0	C_Ear	16
EIF4A1	Hs.129673	NM_001416	5	55	22	247	2.59	0	C_GermCells	18
EIF4A1	Hs.129673	NM_001416	1	59	7	262	3.09	0	C_AdrCortex	14
EIF4A1	Hs.129673	NM_001416	2	58	16	253	3.15	0	C_Testis	22
NFASC	Hs.13349	NM_001005388 NM_001160332 NM_015090 NM_001160331 NM_001005389 NM_001160333	1	6	2	11	79.81	0.063	C_PeripheralNerve	18
TPM1	Hs.133892	NM_001018020 NM_001018007 NM_001018006 NM_001018004 NM_001018008 NM_000366 NM_001018005	5	26	27	54	3.08	0	C_Gastrointestinal	6
TPM1	Hs.133892	NM_001018020 NM_001018007 NM_001018006 NM_001018004 NM_001018008 NM_000366 NM_001018005	1	30	19	62	4.71	0	C_Stomach	28
TPM1	Hs.133892	NM_001018020 NM_001018007 NM_001018006 NM_001018004 NM_001018008 NM_000366 NM_001018005	7	43	112	199	7.4	0	N_Ear	12
TPM1	Hs.133892	NM_001018020 NM_001018007 NM_001018006 NM_001018004 NM_001018008 NM_000366 NM_001018005	6	44	107	204	12.29	0	N_Heart	2
CLPS	Hs.1340	NM_001832	4	2	37	3	1352.37	0	N_Pancreas	13
TTN	Hs.134602	NM_133378 NM_133437 NM_133432 NM_003319 NM_133379	7	15	91	359	3.33	0	N_Ear	13
TTN	Hs.134602	NM_133378 NM_133437 NM_133432 NM_003319 NM_133379	7	15	91	359	5.93	0	N_Heart	11
TTN	Hs.134602	NM_133378 NM_133437 NM_133432 NM_003319 NM_133379	4	18	331	119	40.37	0	N_Muscle	15
POSTN	Hs.136348	NM_006475 NM_001135935 NM_001135934 NM_001135936	3	20	29	51	6.36	0	C_Pancreas	22
POSTN	Hs.136348	NM_006475 NM_001135935 NM_001135934 NM_001135936	4	21	46	65	9.29	0	N_Ear	25
POSTN	Hs.136348	NM_006475 NM_001135935 NM_001135934 NM_001135936	1	24	16	95	12.05	0	N_BoneMarrow	22
TMEM109	Hs.13662	NM_024092	1	29	2	57	58.98	0.063	N_Synovium	8
SPRR3	Hs.139322	NM_005416 NM_001097589	1	2	6	2	308.44	0	C_Esophagus	18
EDN3	Hs.1408	NM_207032 NM_207034 NM_207033 NM_000114	1	4	3	5	263.79	0.008	C_PeripheralNerve	4
RNF149	Hs.142074	NM_173647	2	25	7	45	36.78	0	N_Adipose	4
RNF149	Hs.142074	NM_173647	2	25	7	45	36.78	0	N_SoftTissue	2
TNC	Hs.143250	NM_002160	3	16	31	27	26.28	0	N_Bone	10
PLG	Hs.143436	NM_000301	6	3	40	7	77.76	0	N_Liver	24
S100A10	Hs.143873	NM_002966	1	33	2	63	148.42	0.063	N_LymphNode	7
S100A10	Hs.143873	NM_002966	2	21	6	33	8.59	0	C_Lung	4
S100A10	Hs.143873	NM_002966	4	30	14	51	16.87	0	N_Gastrointestinal	29
S100A10	Hs.143873	NM_002966	3	31	13	52	17.29	0	N_Colon	9
EEF1G	Hs.144835	NM_022830 NM_001404	6	60	120	364	1.25	0	C_Uterus	13
EEF1G	Hs.144835	NM_022830 NM_001404	1	65	7	477	4.97	0	C_Prostate	28
IGF2BP1	Hs.144936	NM_006546 NM_001160423	2	3	6	3	99.48	0	C_Testis	9
LRRC41	Hs.144941	NM_006369	2	11	6	14	6.59	0	C_Stomach	7
GLYAT	Hs.145384	NM_201648 NM_005838	1	1	19	4	219.96	0	N_Kidney	27
HERPUD1	Hs.146393	NM_014685 NM_001010989 NM_001010990	1	20	5	37	6.71	0	C_Ear	11
RPL10A	Hs.148340	BM554127	3	40	8	119	4.67	0	C_Breast	23
RPL10A	Hs.148340	BM554127	2	31	15	68	13.56	0	N_Gastrointestinal	26
RPL10A	Hs.148340	BM554127	2	31	15	68	15.26	0	N_Colon	5
IMMT	Hs.148559	NM_006839 NM_001100169 NM_001100170	2	17	3	33	6.49	0.008	N_BoneMarrow	10
CPS1	Hs.149252	NM_001875 NM_001122633 NM_001122634	1	1	2	2	910.62	0.063	C_Liver	13
PEX14	Hs.149983	NM_004565	1	11	3	19	68.79	0.008	C_PituitaryGland	6
EIF1	Hs.150580	NM_005801	2	91	17	303	3.45	0	N_Gastrointestinal	23
EIF1	Hs.150580	NM_005801	4	89	9	311	4.07	0	N_Ovary	30
EIF1	Hs.150580	NM_005801	3	90	6	314	4.51	0	N_Adipose	18
EIF1	Hs.150580	NM_005801	3	90	6	314	4.51	0	N_SoftTissue	18
CHGA	Hs.150793	NM_001275	2	6	9	10	38.54	0	C_Endocrine	3
TXNDC5	Hs.150837	NM_030810 NM_001145549	2	33	24	60	10.45	0	N_Uncharacterised	8
EFTUD2	Hs.151787	NM_004247 NM_001142605	5	21	11	38	4.8	0	C_Kidney	6
-	Hs.152432	AK026750	1	1	2	2	439	0.063	C_PeripheralNerve	11
HAND1	Hs.152531	NM_004821	1	2	3	2	659.49	0.008	C_PeripheralNerve	3
LBP	Hs.154078	NM_004139	6	0	27	0	NaN	0	N_Liver	27
LHB	Hs.154704	NM_000894	3	1	19	1	331.66	0	N_Endocrine	9
LHB	Hs.154704	NM_000894	2	2	18	2	504.65	0	N_PituitaryGland	5
ALDOC	Hs.155247	NM_005165	6	13	56	43	10.01	0	N_Brain	8
ALDOC	Hs.155247	NM_005165	1	18	27	72	36.98	0	N_Cerebellum	3
DCN	Hs.156316	NM_001920 NM_133503 NM_133504 NM_133505 NM_133506 NM_133507	3	69	25	669	1.03	0	N_Testis	25
DCN	Hs.156316	NM_001920 NM_133503 NM_133504 NM_133505 NM_133506 NM_133507	3	31	58	209	3.11	0	C_Pancreas	14
DCN	Hs.156316	NM_001920 NM_133503 NM_133504 NM_133505 NM_133506 NM_133507	2	32	24	243	3.33	0	C_Cartilage	19
DCN	Hs.156316	NM_001920 NM_133503 NM_133504 NM_133505 NM_133506 NM_133507	4	30	109	158	11.48	0	C_Bone	1
RPL41	Hs.157160	NM_001035267 NM_021104	5	40	51	172	4.74	0	N_Vascular	19
RPL41	Hs.157160	NM_001035267 NM_021104	2	43	33	190	10.7	0	N_Gastrointestinal	14
RPL41	Hs.157160	NM_001035267 NM_021104	3	21	16	63	11.52	0	C_Muscle	24
RPL41	Hs.157160	NM_001035267 NM_021104	3	21	16	63	11.52	0	C_SoftTissue	24
RPL41	Hs.157160	NM_001035267 NM_021104	2	43	33	190	12.05	0	N_Colon	13
COMP	Hs.1584	NM_000095	1	4	17	14	40.92	0	C_Cartilage	25
COMP	Hs.1584	NM_000095	2	3	23	8	47.61	0	C_Bone	8
COMP	Hs.1584	NM_000095	2	3	49	5	224.59	0	N_Bone	4
ARHGDIA	Hs.159161	NM_004309	3	18	11	49	6.1	0	N_PeripheralNerve	11
SERPINF2	Hs.159509	NM_000934	5	4	17	4	57.79	0	N_Liver	30
ASS1	Hs.160786	NM_000050 NM_054012	3	13	13	33	5.33	0	C_Colon	8
THBS1	Hs.164226	NM_003246	2	27	58	55	24.18	0	N_Bone	3
CHST8	Hs.165724	NM_022467 NM_001127895 NM_001127896	1	1	2	1	870.1	0.063	C_PituitaryGland	20
CUBN	Hs.166206	NM_001081	2	3	9	3	138.77	0	N_Kidney	10
SNAP25	Hs.167317	NM_003081 NM_130811	15	10	90	18	24.31	0	N_Nervous	7
SNAP25	Hs.167317	NM_003081 NM_130811	13	12	84	24	26.91	0	N_Brain	4
SNAP25	Hs.167317	NM_003081 NM_130811	1	24	36	72	49.41	0	N_Cerebellum	2
TSPAN8	Hs.170563	NM_004616	5	4	22	29	4.68	0	C_Gastrointestinal	10
TSPAN8	Hs.170563	NM_004616	2	14	15	53	11.72	0	N_Prostate	25
CFL1	Hs.170622	NM_005507	2	67	3	187	7.04	0.008	N_Thymus	11
CFL1	Hs.170622	NM_005507	1	54	8	209	1.9	0	C_Ear	28
CFL1	Hs.170622	NM_005507	3	52	16	201	2.01	0	C_Skin	27
PLN	Hs.170839	NM_002667	3	15	32	145	5.15	0	N_Heart	24
ITM2A	Hs.17109	NM_004867	3	8	32	11	48.2	0	C_Bone	5
SKP1	Hs.171626	NM_006930 NM_170679	2	51	12	244	2.44	0	N_Cerebrum	3
SKP1	Hs.171626	NM_006930 NM_170679	3	50	17	239	2.95	0	N_Prostate	20
KLK3	Hs.171995	NM_001030047 NM_001648 NM_001030049 NM_001030048 NM_001030050	1	4	27	74	9.92	0	N_PeripheralNerve	16
KLK3	Hs.171995	NM_001030047 NM_001648 NM_001030049 NM_001030048 NM_001030050	3	2	70	31	94.06	0	N_Prostate	4
KLK3	Hs.171995	NM_001030047 NM_001648 NM_001030049 NM_001030048 NM_001030050	1	0	18	0	NaN	0	C_Prostate	1
COL1A1	Hs.172928	NM_000088	6	42	41	246	1.03	0	C_Gastrointestinal	23
COL1A1	Hs.172928	NM_000088	4	44	39	248	1.22	0	C_Ovary	25
COL1A1	Hs.172928	NM_000088	3	45	11	276	1.88	0	C_Lung	17
COL1A1	Hs.172928	NM_000088	1	47	5	282	2.05	0	C_AdrCortex	22
COL1A1	Hs.172928	NM_000088	3	45	38	249	2.53	0	C_Bone	17
COL1A1	Hs.172928	NM_000088	2	46	23	264	2.94	0	C_Cartilage	21
COL1A1	Hs.172928	NM_000088	2	50	80	603	3.07	0	N_Eye	19
COL1A1	Hs.172928	NM_000088	2	50	80	603	3.09	0	N_Retina	19
COL1A1	Hs.172928	NM_000088	2	46	72	215	3.75	0	C_Pancreas	12
COL1A1	Hs.172928	NM_000088	4	48	393	290	31.65	0	N_Bone	12
CGB	Hs.172944	NM_033183	7	1	92	4	190.61	0	N_Placenta	25
CGB	Hs.172944	NM_033183	8	0	96	0	NaN	0	N_Embryonic	29
CKB	Hs.173724	NM_001823	9	20	58	76	5.86	0	N_Brain	24
CKB	Hs.173724	NM_001823	2	27	24	110	6.92	0	N_PinealGland	5
CKB	Hs.173724	NM_001823	3	26	14	120	7.17	0	N_Gastrointestinal	30
CKB	Hs.173724	NM_001823	2	27	13	121	7.43	0	N_Colon	28
CKB	Hs.173724	NM_001823	9	25	68	39	11.14	0	C_Nervous	22
CKB	Hs.173724	NM_001823	9	25	68	39	11.36	0	C_Brain	21
EDF1	Hs.174050	NM_003792 NM_153200	2	19	3	32	15.9	0.008	C_Synovium	7
RPL8	Hs.178551	NM_033301 NM_000973	5	58	23	218	1.75	0	C_Kidney	27
RPL8	Hs.178551	NM_033301 NM_000973	5	58	11	230	2.05	0	C_Endocrine	18
RPL8	Hs.178551	NM_033301 NM_000973	5	58	11	230	3.19	0	C_HeadNeck	20
RPL8	Hs.178551	NM_033301 NM_000973	2	61	5	236	3.38	0	C_Thyroid	19
RPL8	Hs.178551	NM_033301 NM_000973	1	62	4	237	20.83	0	C_Embryonic	2
RPL8	Hs.178551	NM_033301 NM_000973	1	62	4	237	20.83	0	C_Placenta	2
PLP1	Hs.1787	NM_001128834 NM_000533 NM_199478	2	19	26	108	6.54	0	N_PeripheralNerve	2
PLP1	Hs.1787	NM_001128834 NM_000533 NM_199478	12	9	93	41	11.03	0	N_Nervous	6
C15orf39	Hs.17936	NM_015492	1	4	2	6	560.4	0.063	N_Synovium	2
MYBL2	Hs.179718	NM_002466	3	22	9	35	7.48	0	C_GermCells	8
MYBL2	Hs.179718	NM_002466	2	23	9	35	12.8	0	C_Testis	4
FLOT1	Hs.179986	NM_005803	2	22	8	49	7.72	0	C_Lung	3
HSPA8	Hs.180414	NM_006597 NM_153201	6	50	96	258	1.42	0	C_Uterus	22
H3F3B	Hs.180877	NM_005324	1	48	2	176	13.91	0.063	C_Embryonic	28
H3F3B	Hs.180877	NM_005324	1	48	2	176	13.91	0.063	C_Placenta	28
H3F3B	Hs.180877	NM_005324	4	61	42	188	3.4	0	N_Lung	21
PRDX1	Hs.180909	NM_002574 NM_181696 NM_181697	1	60	15	288	2.58	0	N_Cerebrum	30
PRDX1	Hs.180909	NM_002574 NM_181696 NM_181697	3	58	23	280	2.61	0	N_PinealGland	30
PRDX1	Hs.180909	NM_002574 NM_181696 NM_181697	2	59	20	283	3.34	0	N_Thyroid	29
PRDX1	Hs.180909	NM_002574 NM_181696 NM_181697	2	41	4	119	5.7	0	C_Synovium	23
HMGN2	Hs.181163	NM_005517	2	48	5	116	6.41	0	N_Uterus	26
HLA-A	Hs.181244	NM_002116	6	54	104	360	1.1	0	C_Uterus	18
HLA-A	Hs.181244	NM_002116	9	52	80	230	1.69	0	N_Nervous	24
HLA-A	Hs.181244	NM_002116	3	58	6	304	2.94	0	N_Uterus	20
HLA-A	Hs.181244	NM_002116	3	58	50	260	4.89	0	N_Spleen	16
HLA-A	Hs.181244	NM_002116	4	57	53	257	4.91	0	N_Lymphoreticular	16
CELA3A	Hs.181289	NM_007352 NM_005747	1	8	36	155	55.81	0	N_PancreaticIslet	14
CELA3A	Hs.181289	NM_007352 NM_005747	7	2	187	4	5334.26	0	N_Pancreas	2
CELA3A	Hs.181289	NM_007352 NM_005747	2	0	54	0	NaN	0	C_Pancreas	4
TNNC2	Hs.182421	NM_003279	3	7	182	11	238.88	0	N_Muscle	8
RPL35	Hs.182825	NM_007209	2	45	3	146	9.02	0.008	N_Thymus	8
RPL35	Hs.182825	NM_007209	2	45	4	145	6.51	0	N_Adipose	25
RPL35	Hs.182825	NM_007209	2	45	4	145	6.51	0	N_SoftTissue	28
EIF4G2	Hs.183684	NM_001418 NM_001042559	4	72	49	238	2.7	0	N_Ear	22
EIF4G2	Hs.183684	NM_001418 NM_001042559	1	75	7	280	11.02	0	N_Thymus	13
RPL4	Hs.186350	CR615743	5	60	90	337	1.02	0	C_Uterus	26
PGC	Hs.1867	NM_002630	1	2	32	7	70.38	0	C_Stomach	15
PGC	Hs.1867	NM_002630	1	3	11	6	10542.1	0	N_Esophagus	3
PCK1	Hs.1872	NM_002591	1	3	18	4	208.36	0	N_Kidney	30
MYL1	Hs.187338	NM_079420 NM_079422	3	6	288	18	231.89	0	N_Muscle	5
TMEM135	Hs.188591	NM_022918	2	4	33	6	87.9	0	N_Vascular	6
GPR20	Hs.188859	NM_005293	1	1	5	1	2204.96	0	C_PeripheralNerve	1
POMC	Hs.1897	NM_001035256 NM_000939	2	2	333	21	280.6	0	N_Endocrine	3
POMC	Hs.1897	NM_001035256 NM_000939	2	2	333	21	928.32	0	N_PituitaryGland	3
NDUFAB1	Hs.189716	NM_005003	3	16	4	21	13.23	0	C_Breast	9
MYL12A	Hs.190086	NM_006471	3	41	154	120	18.5	0	N_Muscle	18
GPNMB	Hs.190495	NM_001005340 NM_002510	2	20	12	54	7.48	0	C_Cartilage	6
PRL	Hs.1905	NM_000948 NM_001163558	2	7	393	28	249.02	0	N_Endocrine	1
PRL	Hs.1905	NM_000948 NM_001163558	2	7	393	28	828.63	0	N_PituitaryGland	1
SRGN	Hs.1908	NM_002727	3	23	36	60	9.14	0	N_Lung	30
SRGN	Hs.1908	NM_002727	3	16	34	40	15.53	0	C_Uncharacterised	2
RPS21	Hs.190968	NM_001024	2	25	13	49	6.69	0	C_Skin	3
UNG	Hs.191334	NM_003362 NM_080911	2	19	4	25	11.12	0	C_Breast	10
MGST3	Hs.191734	NM_004528	2	37	4	99	9.54	0	N_Adipose	10
MGST3	Hs.191734	NM_004528	2	37	4	99	9.54	0	N_SoftTissue	25
TRIM44	Hs.192103	NM_017583	2	8	8	10	23.26	0	C_GermCells	9
-	Hs.192132	BE798870	1	0	2	0	NaN	0.063	N_Breast	7
FLNA	Hs.195464	NM_001110556 NM_001456	2	33	8	144	2.62	0	C_Lung	30
FLNA	Hs.195464	NM_001110556 NM_001456	6	29	46	106	2.68	0	C_Gastrointestinal	18
FLNA	Hs.195464	NM_001110556 NM_001456	2	33	15	137	2.76	0	C_Skin	30
FLNA	Hs.195464	NM_001110556 NM_001456	2	33	29	123	3.63	0	C_Stomach	1
SAA2	Hs.1955	NM_001127380 NM_030754	4	3	153	15	139.34	0	N_Liver	14
MAF1	Hs.19673	NM_032272	2	22	3	56	9.08	0.008	C_Synovium	10
SEMG1	Hs.1968	NM_003007	2	1	141	12	493	0	N_Prostate	2
JMJD7	Hs.198161	NM_005090 NM_001114633 NM_001114632	1	5	7	6	114.52	0	N_Cerebellum	27
PCOLCE	Hs.202097	NM_002593	2	17	3	38	13.39	0.008	C_Synovium	8
DIO2	Hs.202354	NM_013989 NM_000793 NM_001007023	2	10	5	18	13.13	0	N_Thyroid	8
-	Hs.203621	BX116145 AI732950	1	0	3	0	NaN	0.008	N_Breast	4
FN1	Hs.203717	NM_212482 NM_212475 NM_002026 NM_212478 NM_212476 NM_212474 NM_054034	19	43	145	732	1.22	0	N_Embryonic	22
FN1	Hs.203717	NM_212482 NM_212475 NM_002026 NM_212478 NM_212476 NM_212474 NM_054034	4	39	130	254	8.52	0	C_Bone	12
FN1	Hs.203717	NM_212482 NM_212475 NM_002026 NM_212478 NM_212476 NM_212474 NM_054034	4	58	516	361	33.61	0	N_Bone	11
LCN2	Hs.204238	NM_005564	4	14	16	47	4.61	0	C_Colon	19
ESR1	Hs.208124	NM_001122742 NM_001122740 NM_000125 NM_001122741	3	2	3	2	223.05	0.008	N_Uterus	4
ESR1	Hs.208124	NM_001122742 NM_001122740 NM_000125 NM_001122741	5	7	32	13	9.36	0	C_Uterus	9
PDIA6	Hs.212102	NM_005742	1	34	10	103	4.82	0	C_Ear	19
A2M	Hs.212838	NM_000014	6	27	48	123	2.41	0	C_Gastrointestinal	14
A2M	Hs.212838	NM_000014	3	30	27	144	3.1	0	C_Bone	22
A2M	Hs.212838	NM_000014	1	32	5	166	3.48	0	C_AdrCortex	18
A2M	Hs.212838	NM_000014	1	32	36	135	4.1	0	C_Stomach	14
A2M	Hs.212838	NM_000014	2	31	25	146	5.77	0	C_Cartilage	17
A2M	Hs.212838	NM_000014	5	52	79	191	6.31	0	N_Lung	13
PSPC1	Hs.213198	NM_001042414	1	11	2	14	62.71	0.063	C_PeripheralNerve	23
SFRP1	Hs.213424	NM_003012	2	18	10	34	7.41	0	C_Skin	5
SLC12A5	Hs.21413	NM_020708 NM_001134771	2	5	23	6	88.41	0	N_Eye	25
SLC12A5	Hs.21413	NM_020708 NM_001134771	2	5	23	6	89.18	0	N_Retina	25
ACAN	Hs.2159	NM_013227 NM_001135	1	6	20	15	44.94	0	C_Cartilage	23
ACAN	Hs.2159	NM_013227 NM_001135	2	5	26	9	47.85	0	C_Bone	6
SPEG	Hs.21639	NM_005876	1	7	2	11	79.1	0.063	C_PituitaryGland	26
HIST2H2BE	Hs.2178	NM_003528	1	7	3	10	130.71	0.008	C_PituitaryGland	4
MYST2	Hs.21907	NM_007067	1	7	2	10	87.8	0.063	C_PeripheralNerve	16
IGSF1	Hs.22111	NM_001555 NM_205833	1	2	11	3	205.4	0	N_PituitaryGland	24
ENO3	Hs.224171	NM_001976 NM_053013	4	11	133	26	73.72	0	N_Muscle	19
MMP7	Hs.2256	NM_002423	2	5	5	5	108.75	0	N_Pancreas	28
PRM2	Hs.2324	NM_002762	3	2	76	5	421.59	0	N_Testis	2
COL6A3	Hs.233240	NM_004369 NM_057167 NM_057166 NM_057165 NM_057164	1	17	18	70	3.95	0	C_Stomach	30
COL6A3	Hs.233240	NM_004369 NM_057167 NM_057166 NM_057165 NM_057164	1	17	6	82	7.52	0	C_Esophagus	19
COL6A3	Hs.233240	NM_004369 NM_057167 NM_057166 NM_057165 NM_057164	1	27	14	79	12.68	0	N_BoneMarrow	26
COL6A3	Hs.233240	NM_004369 NM_057167 NM_057166 NM_057165 NM_057164	2	26	47	46	23.41	0	N_Bone	6
SPINT1	Hs.233950	NM_181642 NM_003710 NM_001032367	1	14	2	27	90.71	0.063	C_Embryonic	16
SPINT1	Hs.233950	NM_181642 NM_003710 NM_001032367	1	14	2	27	90.71	0.063	C_Placenta	16
AQP3	Hs.234642	NM_004925	1	8	4	17	24.17	0	C_Esophagus	30
TACSTD2	Hs.23582	NM_002353	1	13	8	44	8.59	0	C_Lung	24
TACSTD2	Hs.23582	NM_002353	2	12	30	22	10.61	0	C_Ovary	7
RBM38	Hs.236361	NM_017495 NM_183425	1	15	6	32	9.31	0	C_Ear	5
APOA2	Hs.237658	NM_001643	2	8	65	105	14.75	0	N_Lymphoreticular	5
APOA2	Hs.237658	NM_001643	2	8	65	105	15.77	0	N_Spleen	5
MYOZ1	Hs.238756	NM_021245	3	2	78	5	224.38	0	N_Muscle	30
CALML3	Hs.239600	NM_005185	2	2	4	19	92.54	0	N_Thymus	3
MMP14	Hs.2399	NM_004995	1	8	4	10	41.09	0	C_Esophagus	29
SOX8	Hs.243678	NM_014587	6	0	58	0	NaN	0	C_Brain	7
SOX8	Hs.243678	NM_014587	6	0	58	0	NaN	0	C_Nervous	9
FBLN1	Hs.24601	NM_006486 NM_006485 NM_006487 NM_001996	12	22	155	52	18.33	0	N_Embryonic	11
FBLN1	Hs.24601	NM_006486 NM_006485 NM_006487 NM_001996	12	22	155	52	24.73	0	N_Placenta	10
RBM12	Hs.246413	NM_006047 NM_152838 NM_152930 NM_003915 NM_152931 NM_152929 NM_152927 NM_152928 NM_152925 NM_152926	1	41	2	84	40.02	0.063	N_Synovium	9
SLC25A4	Hs.246506	NM_001151	1	9	2	14	62.15	0.063	C_PituitaryGland	30
RHO	Hs.247565	NM_000539	5	2	85	3	661.47	0	N_Retina	1
RHO	Hs.247565	NM_000539	6	1	86	2	995.32	0	N_Eye	1
POU5F1	Hs.249184	NM_002701 NM_203289	2	2	12	3	116.34	0	C_GermCells	3
CD1E	Hs.249217	NM_030893 NM_001042583 NM_001042584 NM_001042585 NM_001042586 NM_001042587	1	1	4	2	879.16	0	N_Thymus	18
RGS5	Hs.24950	NM_003617	1	15	26	38	29.37	0	C_Endocrine	11
RGS5	Hs.24950	NM_003617	4	32	189	101	30.09	0	N_Vascular	1
COX6A2	Hs.250760	NM_005205	1	1	155	1	2235.69	0	N_Muscle	13
HTN1	Hs.250959	NM_002159	1	4	364	16	111.04	0	N_Nervous	12
HTN1	Hs.250959	NM_002159	2	3	13	367	153.66	0	N_Salivary	2
HTN1	Hs.250959	NM_002159	1	4	364	16	175.91	0	N_Brain	12
HTN1	Hs.250959	NM_002159	1	4	364	16	403.13	0	N_Endocrine	14
HTN1	Hs.250959	NM_002159	1	4	364	16	741.56	0	N_PinealGland	14
HTN1	Hs.250959	NM_002159	1	4	364	16	1121.28	0	N_Thyroid	14
HTN1	Hs.250959	NM_002159	1	4	364	16	1176.59	0	N_Cerebrum	12
HTN1	Hs.250959	NM_002159	1	4	364	16	1474.3	0	N_Parathyroid	3
C17orf76	Hs.25425	NM_001113567 NM_207387	1	8	2	8	108.76	0.063	C_PituitaryGland	25
PFKL	Hs.255093	NM_002626	1	24	2	62	303.46	0.063	C_Parathyroid	4
MSMB	Hs.255462	NM_002443 NM_138634	4	3	257	35	311.72	0	N_Prostate	1
ARFGAP1	Hs.25584	NM_175609 NM_018209	2	15	20	20	7.78	0	C_Ovary	12
BTG1	Hs.255935	NM_001731	2	30	17	76	5.64	0	C_Lymphoreticular	24
BTG1	Hs.255935	NM_001731	2	30	17	76	5.7	0	C_LymphNode	23
C12orf23	Hs.257664	NM_152261	3	15	32	28	18.26	0	N_Vascular	7
CYP19A1	Hs.260074	NM_031226 NM_000103	12	1	206	3	422.71	0	N_Embryonic	7
CYP19A1	Hs.260074	NM_031226 NM_000103	12	1	206	3	570.47	0	N_Placenta	7
RPL32	Hs.265174	NM_001007074 NM_001007073 NM_000994	1	46	3	142	25.97	0.008	C_Embryonic	8
RPL32	Hs.265174	NM_001007074 NM_001007073 NM_000994	1	46	3	142	25.97	0.008	C_Placenta	8
RPL32	Hs.265174	NM_001007074 NM_001007073 NM_000994	2	59	14	285	3.4	0	N_Colon	25
RPL32	Hs.265174	NM_001007074 NM_001007073 NM_000994	2	45	26	119	3.62	0	C_Bone	25
RPL32	Hs.265174	NM_001007074 NM_001007073 NM_000994	3	44	33	112	13.4	0	C_Muscle	14
RPL32	Hs.265174	NM_001007074 NM_001007073 NM_000994	3	44	33	112	13.4	0	C_SoftTissue	14
SUCLG1	Hs.270428	NM_003849	1	25	52	53	45.6	0	N_Kidney	13
TMEM130	Hs.270753	NM_001134450 NM_152913 NM_001134451	1	2	2	3	290.03	0.063	C_PituitaryGland	22
TMEM130	Hs.270753	NM_001134450 NM_152913 NM_001134451	2	1	4	1	171.15	0	C_Endocrine	5
ATP5C1	Hs.271135	NM_001001973 NM_005174	2	50	21	177	5.49	0	N_Kidney	23
WFDC2	Hs.2719	NM_006103	5	4	41	18	17.72	0	C_Ovary	2
IGF2	Hs.272259	NM_000612 NM_001007139 NM_001127598 NM_001042376 NM_000207	2	22	35	167	3.83	0	C_Uncharacterised	11
IGF2	Hs.272259	NM_000612 NM_001007139 NM_001127598 NM_001042376 NM_000207	3	21	42	160	4.35	0	C_Kidney	1
IGF2	Hs.272259	NM_000612 NM_001007139 NM_001127598 NM_001042376 NM_000207	1	23	27	175	70.34	0	C_PeripheralNerve	26
S100A6	Hs.275243	NM_014624	2	43	14	136	7.12	0	N_Colon	23
S100A6	Hs.275243	NM_014624	4	41	39	111	9.19	0	N_Uncharacterised	4
S100A6	Hs.275243	NM_014624	1	33	6	93	26.25	0	C_Adipose	4
-	Hs.275545	AW974106	1	0	2	0	NaN	0.063	C_Adipose	25
SEPP1	Hs.275775	NM_001093726 NM_001085486 NM_005410	4	51	38	288	2.01	0	N_Lung	29
SEPP1	Hs.275775	NM_001093726 NM_001085486 NM_005410	2	53	46	280	7.63	0	N_Kidney	2
CD52	Hs.276770	NM_001803	2	11	3	24	54.89	0.008	N_Thymus	7
KRT17	Hs.2785	NM_000422	2	13	27	193	2.55	0	C_Uncharacterised	14
KRT17	Hs.2785	NM_000422	1	14	18	202	9.19	0	C_Esophagus	11
KRT17	Hs.2785	NM_000422	2	11	51	28	19.98	0	N_Skin	5
KRT17	Hs.2785	NM_000422	1	14	118	102	29.43	0	C_Skin	15
PCMT1	Hs.279257	NM_005389	1	17	2	27	67.45	0.063	C_Liver	27
LDHA	Hs.2795	NM_005566 NM_001135239	2	40	8	129	2.93	0	C_Lung	27
METTL9	Hs.279583	NM_016025 NM_001077180	2	19	40	30	14.62	0	N_Skin	8
DDX5	Hs.279806	NM_004396	4	45	43	235	1.13	0	C_Gastrointestinal	19
DDX5	Hs.279806	NM_004396	3	46	8	270	1.27	0	C_Endocrine	27
DDX5	Hs.279806	NM_004396	2	47	16	262	1.54	0	C_Lymphoreticular	29
DDX5	Hs.279806	NM_004396	4	45	16	262	1.54	0	C_Skin	28
DDX5	Hs.279806	NM_004396	2	47	16	262	1.56	0	C_LymphNode	29
DDX5	Hs.279806	NM_004396	6	43	83	195	1.62	0	C_Uterus	30
DDX5	Hs.279806	NM_004396	3	46	40	238	1.88	0	C_Pancreas	17
DDX5	Hs.279806	NM_004396	1	48	5	273	2.12	0	C_AdrCortex	20
DDX5	Hs.279806	NM_004396	3	66	26	281	2.56	0	N_Testis	17
HAPLN1	Hs.2799	NM_001884	2	4	20	5	66.23	0	C_Bone	10
RPS24	Hs.280130	NM_001142285 NM_001142283 NM_001142284 NM_001142282 NM_033022 NM_001026	1	48	2	207	11.82	0.063	C_Embryonic	30
RPS24	Hs.280130	NM_001142285 NM_001142283 NM_001142284 NM_001142282 NM_033022 NM_001026	1	48	2	207	11.82	0.063	C_Placenta	30
RPS24	Hs.280130	NM_001142285 NM_001142283 NM_001142284 NM_001142282 NM_033022 NM_001026	4	60	53	291	1.4	0	N_Brain	26
RPS24	Hs.280130	NM_001142285 NM_001142283 NM_001142284 NM_001142282 NM_033022 NM_001026	2	47	9	200	1.93	0	C_Endocrine	22
RPS24	Hs.280130	NM_001142285 NM_001142283 NM_001142284 NM_001142282 NM_033022 NM_001026	4	60	49	295	2.18	0	N_Ear	23
RPS24	Hs.280130	NM_001142285 NM_001142283 NM_001142284 NM_001142282 NM_033022 NM_001026	7	42	23	186	2.26	0	C_Uncharacterised	19
RPS24	Hs.280130	NM_001142285 NM_001142283 NM_001142284 NM_001142282 NM_033022 NM_001026	7	42	55	154	2.28	0	C_Nervous	29
RPS24	Hs.280130	NM_001142285 NM_001142283 NM_001142284 NM_001142282 NM_033022 NM_001026	7	42	55	154	2.33	0	C_Brain	29
RPS24	Hs.280130	NM_001142285 NM_001142283 NM_001142284 NM_001142282 NM_033022 NM_001026	3	46	18	191	2.74	0	C_GermCells	24
RPS24	Hs.280130	NM_001142285 NM_001142283 NM_001142284 NM_001142282 NM_033022 NM_001026	3	61	38	306	2.9	0	N_Heart	21
RPS24	Hs.280130	NM_001142285 NM_001142283 NM_001142284 NM_001142282 NM_033022 NM_001026	3	46	9	200	3	0	C_HeadNeck	25
RPS24	Hs.280130	NM_001142285 NM_001142283 NM_001142284 NM_001142282 NM_033022 NM_001026	3	61	54	290	4.87	0	N_Uncharacterised	16
RPS24	Hs.280130	NM_001142285 NM_001142283 NM_001142284 NM_001142282 NM_033022 NM_001026	2	47	22	187	5.34	0	C_Muscle	19
RPS24	Hs.280130	NM_001142285 NM_001142283 NM_001142284 NM_001142282 NM_033022 NM_001026	2	47	22	187	5.34	0	C_SoftTissue	19
SAT1	Hs.28491	NM_002970	4	47	35	311	1.96	0	N_Endocrine	28
SAT1	Hs.28491	NM_002970	3	48	22	324	2.81	0	N_Prostate	13
SAT1	Hs.28491	NM_002970	2	49	31	315	3.12	0	N_PinealGland	25
SAT1	Hs.28491	NM_002970	1	50	30	316	4.71	0	N_Cerebrum	24
SAT1	Hs.28491	NM_002970	2	49	32	314	4.83	0	N_Thyroid	25
SAT1	Hs.28491	NM_002970	1	50	30	316	5.85	0	N_Parathyroid	20
PCBP1	Hs.2853	NM_006196	2	47	4	110	8.58	0	N_Adipose	23
PCBP1	Hs.2853	NM_006196	2	47	4	110	8.58	0	N_SoftTissue	26
SH3PXD2B	Hs.285666	NM_001017995	1	3	4	5	82.19	0	C_Esophagus	27
ARF1	Hs.286221	NM_001024227 NM_001024228 NM_001024226 NM_001658	7	43	37	178	1.28	0	C_Gastrointestinal	25
2004-09-01	Hs.287518	NM_080415 NM_004574 NM_080416	1	15	9	25	35.35	0	N_Cerebellum	8
CPA1	Hs.2879	NM_001868	1	8	30	88	81.66	0	N_PancreaticIslet	1
CPA1	Hs.2879	NM_001868	3	1	56	1	627.63	0	C_Pancreas	3
CPA1	Hs.2879	NM_001868	7	2	116	2	6493.2	0	N_Pancreas	3
STXBP1	Hs.288229	NM_003165 NM_001032221	1	20	11	45	24.01	0	N_Cerebellum	5
APRT	Hs.28914	NM_000485 NM_001030018	2	7	3	12	17.86	0.008	N_BoneMarrow	9
PRM1	Hs.2909	NM_002761	4	1	88	1	2442.79	0	N_Testis	1
ATP1B1	Hs.291196	NM_001677 NM_001001787	6	13	23	27	5.25	0	C_Gastrointestinal	9
ATP1B1	Hs.291196	NM_001677 NM_001001787	4	15	15	35	5.8	0	C_Colon	5
XRCC6	Hs.292493	NM_001469	1	49	6	125	11.34	0	N_PancreaticIslet	22
APCDD1	Hs.293274	NM_153000	2	14	3	19	23.48	0.008	N_Uterus	5
AMZ2	Hs.293560	NM_016627 NM_001033574 NM_001033569 NM_001033570 NM_001033571 NM_001033572	4	14	42	16	72.64	0	N_Testis	5
GLT8D1	Hs.297304	NM_001010983 NM_018446 NM_152932	2	24	4	36	7.94	0	N_BoneMarrow	7
MMP9	Hs.297413	NM_004994	3	14	10	21	8.68	0	C_Uncharacterised	7
ATP5A1	Hs.298280	NM_001001937 NM_004046	5	38	22	99	6.47	0	C_GermCells	16
ATP5A1	Hs.298280	NM_001001937 NM_004046	2	41	15	106	7.05	0	C_Testis	23
ASPSCR1	Hs.298351	NM_024083	1	4	2	6	867.86	0.063	C_Thymus	7
FBL	Hs.299002	NM_001436	2	28	10	52	2.96	0	C_Stomach	6
RPL39	Hs.300141	CD556052	7	31	47	96	7.83	0	N_Vascular	23
RPL39	Hs.300141	CD556052	3	14	19	34	25.36	0	C_Muscle	2
RPL39	Hs.300141	CD556052	3	14	19	34	25.36	0	C_SoftTissue	2
TPM2	Hs.300772	NM_003289 NM_213674 NM_001145822	5	17	24	48	3.08	0	C_Gastrointestinal	8
TPM2	Hs.300772	NM_003289 NM_213674 NM_001145822	1	21	18	54	5.13	0	C_Stomach	29
TPM2	Hs.300772	NM_003289 NM_213674 NM_001145822	1	21	6	66	30.77	0	C_Prostate	4
TPM2	Hs.300772	NM_003289 NM_213674 NM_001145822	3	36	310	70	64.23	0	N_Muscle	4
FGB	Hs.300774	NM_005141	10	6	486	11	610.59	0	N_Liver	5
FGB	Hs.300774	NM_005141	1	1	6	1	5532.87	0	C_Liver	2
FXYD3	Hs.301350	NM_001136007 NM_021910 NM_001136011 NM_001136012 NM_005971 NM_001136009 NM_001136008 NM_001136010	2	15	14	28	30.73	0	N_Gastrointestinal	6
FXYD3	Hs.301350	NM_001136007 NM_021910 NM_001136011 NM_001136012 NM_005971 NM_001136009 NM_001136008 NM_001136010	2	15	14	28	34.58	0	N_Colon	7
HBG2	Hs.302145	NM_000184	13	28	190	963	1.21	0	N_Embryonic	18
HBG2	Hs.302145	NM_000184	2	39	691	462	36.96	0	N_Lymphoreticular	11
HBG2	Hs.302145	NM_000184	2	39	691	462	39.61	0	N_Spleen	11
HBG2	Hs.302145	NM_000184	2	1	18	1	54676.1	0	C_Thymus	1
HBG2	Hs.302145	NM_000184	3	0	19	0	NaN	0	C_Lymphoreticular	6
UBE2I	Hs.302903	NM_194259 NM_003345 NM_194261 NM_194260	2	23	3	41	12.41	0.008	C_Synovium	9
CST3	Hs.304682	NM_000099	2	37	34	111	2.38	0	C_Ovary	30
CST3	Hs.304682	NM_000099	1	46	6	124	11.43	0	N_Adipose	16
STX16	Hs.307913	NM_001001433 NM_001134772 NM_001134773 NM_003763	1	18	7	28	59.12	0	N_PancreaticIslet	8
C9orf5	Hs.308074	NM_032012	3	12	4	17	10.07	0	C_Endocrine	10
CCL25	Hs.310511	NM_005624	1	0	4	0	NaN	0	N_Thymus	15
RPS27A	Hs.311640	BU588489	1	34	3	118	8.57	0.008	C_Prostate	20
RPS27A	Hs.311640	BU588489	2	45	14	200	2.9	0	N_Prostate	29
RPS27A	Hs.311640	BU588489	2	33	10	111	4.26	0	C_Lung	20
RPS27A	Hs.311640	BU588489	3	44	18	196	12.94	0	N_Ovary	5
CFI	Hs.312485	NM_000204	2	9	3	33	13.52	0.008	N_Uterus	9
SPP1	Hs.313	NM_001040058 NM_000582 NM_001040060	11	33	152	244	3.83	0	N_Embryonic	21
SPP1	Hs.313	NM_001040058 NM_000582 NM_001040060	3	30	29	80	4.06	0	C_Pancreas	23
SPP1	Hs.313	NM_001040058 NM_000582 NM_001040060	9	35	148	248	4.95	0	N_Placenta	16
SPP1	Hs.313	NM_001040058 NM_000582 NM_001040060	1	43	139	257	25.37	0	N_Kidney	11
GNL3	Hs.313544	NM_206825 NM_014366 NM_206826	2	20	6	32	9.33	0	C_Testis	11
EIF3K	Hs.314359	NM_013234	2	26	4	72	13.11	0	N_Adipose	8
EIF3K	Hs.314359	NM_013234	2	26	4	72	13.11	0	N_SoftTissue	23
EIF3K	Hs.314359	NM_013234	1	27	13	63	14.76	0	N_BoneMarrow	27
NASP	Hs.319334	NM_172164 NM_002482 NM_152298	2	15	9	24	10.9	0	C_GermCells	7
TNNI1	Hs.320890	NM_003281	4	10	29	250	2.71	0	N_Heart	29
TNNI1	Hs.320890	NM_003281	4	10	238	41	83.97	0	N_Muscle	7
REN	Hs.3210	NM_000537	1	0	18	0	NaN	0	C_Colon	18
B4GALT3	Hs.321231	NM_003779	2	13	8	21	6.95	0	C_Uncharacterised	9
SPRY4	Hs.323308	NM_030964 NM_001127496	1	7	2	10	520.71	0.063	C_Thymus	9
AHSG	Hs.324746	NM_001622	8	4	149	8	254.41	0	N_Liver	11
C19orf30	Hs.326728	BE779752	1	0	12	0	NaN	0	N_PituitaryGland	21
SAG	Hs.32721	NM_000541	4	2	41	2	477.39	0	N_Retina	6
SAG	Hs.32721	NM_000541	5	1	42	1	969.76	0	N_Eye	6
TMEM59L	Hs.329850	NM_012109	1	4	3	8	63.6	0.008	C_Synovium	27
EEF1D	Hs.333388	NM_032378 NM_001130054 NM_001130053 NM_001130055 NM_001960 NM_001130057 NM_001130056	6	39	79	84	6.13	0	C_Brain	15
EEF1D	Hs.333388	NM_032378 NM_001130054 NM_001130053 NM_001130055 NM_001960 NM_001130057 NM_001130056	7	38	80	83	6.16	0	C_Nervous	17
EEF1D	Hs.333388	NM_032378 NM_001130054 NM_001130053 NM_001130055 NM_001960 NM_001130057 NM_001130056	2	50	12	104	8.25	0	N_BoneMarrow	4
CKM	Hs.334347	NM_001824	4	13	143	34	60.63	0	N_Muscle	11
ABAT	Hs.336768	NM_000663 NM_001127448 NM_020686	1	13	3	21	130.49	0.008	C_Liver	6
RPL18A	Hs.337766	NM_000980	3	33	10	92	7.26	0	C_HeadNeck	22
HLA-DPA1	Hs.347270	NM_033554	3	26	40	66	9.24	0	N_Lung	25
HLA-DPA1	Hs.347270	NM_033554	2	35	31	82	9.55	0	C_Lymphoreticular	12
HLA-DPA1	Hs.347270	NM_033554	2	35	31	82	9.65	0	C_LymphNode	3
SH2D1A	Hs.349094	NM_002351 NM_001114937	1	1	3	1	1317.38	0.008	N_Thymus	28
-	Hs.35052	CR624817	3	68	5	179	4.15	0	N_Uterus	29
SLC25A6	Hs.350927	NM_001636	1	68	2	207	45.16	0.063	N_LymphNode	10
SLC25A6	Hs.350927	NM_001636	5	50	35	185	1.47	0	C_Ovary	28
SLC25A6	Hs.350927	NM_001636	4	51	16	204	2.28	0	C_GermCells	30
SLC25A6	Hs.350927	NM_001636	2	53	5	215	2.39	0	C_Esophagus	24
SLC25A6	Hs.350927	NM_001636	2	53	13	207	3.13	0	C_Testis	26
SPATA22	Hs.351068	NM_032598	3	1	28	1	774.11	0	N_Testis	7
HLA-DMA	Hs.351279	NM_006120	2	14	36	38	14.44	0	N_Lung	10
TM4SF1	Hs.351316	NM_014220	4	44	38	128	4.52	0	N_Lung	27
TM4SF1	Hs.351316	NM_014220	2	21	30	61	5.5	0	C_Pancreas	21
TM4SF1	Hs.351316	NM_014220	1	22	10	81	6.13	0	C_Ear	2
TM4SF1	Hs.351316	NM_014220	1	47	7	159	10.41	0	N_PancreaticIslet	30
FGA	Hs.351593	NM_000508 NM_021871	1	1	3	1	2740.42	0.008	C_Liver	3
FGA	Hs.351593	NM_000508 NM_021871	10	7	563	30	260.04	0	N_Liver	3
GHITM	Hs.352656	NM_014394	1	51	26	150	8.03	0	N_Kidney	21
PSMB1	Hs.352768	NM_002793	2	29	3	57	5.4	0.008	C_Esophagus	10
BZW1	Hs.355983	NM_014670	1	34	6	76	18.66	0	N_PancreaticIslet	20
-	Hs.356096	BF691569	1	3	4	5	351.66	0	N_Thymus	19
UBB	Hs.356190	NM_018955	4	50	42	192	3.33	0	N_Lung	22
SDHD	Hs.356270	NM_003002	2	32	14	222	2.61	0	N_Prostate	30
SDHD	Hs.356270	NM_003002	1	33	39	197	9.18	0	N_Kidney	15
PPIA	Hs.356331	NM_021130	6	48	19	141	2.46	0	C_Uncharacterised	25
PPIA	Hs.356331	NM_021130	3	51	12	148	4.04	0	C_Testis	30
PPIA	Hs.356331	NM_021130	3	51	9	151	4.14	0	C_Breast	19
PPIA	Hs.356331	NM_021130	5	49	20	140	4.16	0	C_GermCells	21
RPS2	Hs.356366	NM_002952	8	47	48	216	1.37	0	C_Gastrointestinal	16
RPS2	Hs.356366	NM_002952	6	49	19	245	1.41	0	C_Uncharacterised	26
RPS2	Hs.356366	NM_002952	2	53	16	248	1.63	0	C_Lymphoreticular	28
RPS2	Hs.356366	NM_002952	2	53	16	248	1.64	0	C_LymphNode	28
RPS2	Hs.356366	NM_002952	1	54	4	260	1.78	0	C_AdrCortex	30
RPS2	Hs.356366	NM_002952	4	51	11	253	3.02	0	C_Breast	15
RPS2	Hs.356366	NM_002952	1	54	18	246	3.64	0	C_Ear	13
CBX7	Hs.356416	NM_175709	1	11	8	20	39.27	0	N_Cerebellum	25
RPLP1	Hs.356502	NM_001003 NM_213725	3	74	18	356	2.09	0	N_Prostate	19
RPLP1	Hs.356502	NM_001003 NM_213725	4	52	22	163	2.24	0	C_Kidney	30
RPLP1	Hs.356502	NM_001003 NM_213725	2	75	15	359	2.57	0	N_Gastrointestinal	28
RPLP1	Hs.356502	NM_001003 NM_213725	3	53	17	168	2.58	0	C_LymphNode	24
RPLP1	Hs.356502	NM_001003 NM_213725	7	70	52	322	2.58	0	N_Vascular	18
RPLP1	Hs.356502	NM_001003 NM_213725	4	52	18	167	2.72	0	C_Lymphoreticular	21
RPLP1	Hs.356502	NM_001003 NM_213725	2	75	15	359	2.89	0	N_Colon	22
RPLP1	Hs.356502	NM_001003 NM_213725	10	67	41	333	3.22	0	N_Uncharacterised	25
RPS3A	Hs.356572	NM_001006	3	71	58	350	2.17	0	N_Ear	17
RPS3A	Hs.356572	NM_001006	2	72	42	366	2.68	0	N_Heart	18
RPS3A	Hs.356572	NM_001006	5	69	50	358	3.65	0	N_Uncharacterised	17
RPS3A	Hs.356572	NM_001006	3	71	43	365	16.74	0	N_Ovary	1
-	Hs.356799	BM913189	1	40	2	126	74.2	0.063	N_LymphNode	8
C5orf13	Hs.36053	NM_001142483 NM_001142476 NM_001142475 NM_001142474 NM_001142479 NM_001142480 NM_001142477 NM_001142478 NM_004772 NM_001142482 NM_001142481	4	31	68	88	10.15	0	N_Ear	15
MGP	Hs.365706	NM_000900	4	30	15	218	2.85	0	N_Prostate	27
MGP	Hs.365706	NM_000900	5	29	145	88	26.45	0	N_Vascular	2
MGP	Hs.365706	NM_000900	1	33	5	228	37.74	0	N_Breast	13
PYGB	Hs.368157	NM_002862	1	14	3	34	88.35	0.008	C_AdrMedula	2
PCDHG@	Hs.368160	NM_032088 NM_018914 NM_018915 NM_003735 NM_018927 NM_002588 NM_018929 NM_018928 NM_018913 NM_018920 NM_018919 NM_018916 NM_018921 NM_018918 NM_018917 NM_018912 NM_018923 NM_018926 NM_018924 NM_018922 NM_018925 NM_003736 NM_032092 NM_014004 NM_032091 NM_032402 NM_032087 NM_032101 NM_032009 NM_032407 NM_032094 NM_032406 NM_032090 NM_032053 NM_032011 NM_032089 NM_031993 NM_032100 NM_032099 NM_032086…	6	19	75	28	17.12	0	C_Nervous	6
PCDHG@	Hs.368160	NM_032088 NM_018914 NM_018915 NM_003735 NM_018927 NM_002588 NM_018929 NM_018928 NM_018913 NM_018920 NM_018919 NM_018916 NM_018921 NM_018918 NM_018917 NM_018912 NM_018923 NM_018926 NM_018924 NM_018922 NM_018925 NM_003736 NM_032092 NM_014004 NM_032091 NM_032402 NM_032087 NM_032101 NM_032009 NM_032407 NM_032094 NM_032406 NM_032090 NM_032053 NM_032011 NM_032089 NM_031993 NM_032100 NM_032099 NM_032086…	6	19	75	28	17.46	0	C_Brain	5
PAPSS1	Hs.368610	NM_005443	3	17	3	21	21.24	0.008	N_Uterus	6
RTN1	Hs.368626	NM_021136 NM_206857 NM_206852	8	10	50	11	34.92	0	N_Brain	10
NLRP2	Hs.369279	NM_017852	2	5	7	6	58.04	0	C_Testis	7
TGFBI	Hs.369397	NM_000358	2	29	8	110	3.44	0	C_Lung	26
TGFBI	Hs.369397	NM_000358	2	29	5	113	7.51	0	C_Synovium	19
TGFBI	Hs.369397	NM_000358	3	38	51	116	10.07	0	N_Bone	17
TGFBI	Hs.369397	NM_000358	1	40	37	130	20.44	0	N_BoneMarrow	14
DAZAP2	Hs.369761	NM_014764 NM_001136264 NM_001136266 NM_001136267 NM_001136268 NM_001136269	3	43	18	107	7.79	0	N_Kidney	5
C2orf77	Hs.370111	NM_001085447	2	0	15	0	NaN	0	N_Testis	30
APLP2	Hs.370247	NM_001642 NM_001142276 NM_001142277 NM_001142278	4	50	34	175	3.39	0	N_Endocrine	29
APLP2	Hs.370247	NM_001642 NM_001142276 NM_001142277 NM_001142278	6	48	30	179	3.87	0	N_Eye	17
APLP2	Hs.370247	NM_001642 NM_001142276 NM_001142277 NM_001142278	6	48	30	179	3.9	0	N_Retina	17
APLP2	Hs.370247	NM_001642 NM_001142276 NM_001142277 NM_001142278	2	52	30	179	5.32	0	N_PinealGland	26
RPS15A	Hs.370504	NM_001019 NM_001030009	3	36	25	87	13.05	0	C_Muscle	15
RPS15A	Hs.370504	NM_001019 NM_001030009	3	36	25	87	13.05	0	C_SoftTissue	15
CAP1	Hs.370581	NM_006367 NM_001105530	2	42	27	101	2.99	0	C_Pancreas	26
LAPTM5	Hs.371021	NM_006762	2	24	4	54	7.61	0	C_Esophagus	5
THBS2	Hs.371147	NM_003247	1	11	28	25	12.54	0	C_Pancreas	25
AKAP12	Hs.371240	NM_005100 NM_144497	2	23	13	46	7.67	0	N_PeripheralNerve	7
PTN	Hs.371249	NM_002825	2	2	4	2	85.58	0	C_Endocrine	6
ATP1A1	Hs.371889	NM_001160233 NM_000701 NM_001160234	7	33	36	133	1.67	0	C_Gastrointestinal	28
ATP1A1	Hs.371889	NM_001160233 NM_000701 NM_001160234	1	39	20	149	2.06	0	C_Stomach	27
PHF7	Hs.372719	NM_016483 NM_173341	6	2	36	3	331.94	0	N_Testis	6
NDRG1	Hs.372914	NM_001135242 NM_006096	1	34	3	117	8.65	0.008	C_Prostate	19
NDRG1	Hs.372914	NM_001135242 NM_006096	1	34	7	113	6.37	0	C_Esophagus	16
NDRG1	Hs.372914	NM_001135242 NM_006096	2	33	22	98	10.63	0	C_Lung	1
SLC22A17	Hs.373498	NM_016609 NM_020372	1	8	5	30	72.83	0	C_PituitaryGland	2
PRDM8	Hs.373642	NM_020226 NM_001099403	2	1	21	1	484.3	0	N_Eye	26
PRDM8	Hs.373642	NM_020226 NM_001099403	2	1	21	1	488.48	0	N_Retina	26
HNRNPR	Hs.373763	NM_001102398 NM_005826 NM_001102399 NM_001102397	2	24	4	44	12.76	0	N_Ovary	10
MFGE8	Hs.3745	NM_005928 NM_001114614	3	27	31	54	13.25	0	N_Eye	9
MFGE8	Hs.3745	NM_005928 NM_001114614	3	27	31	54	13.36	0	N_Retina	9
RPL17	Hs.374588	NM_000985	1	32	2	76	32.22	0.063	C_Embryonic	21
RPL17	Hs.374588	NM_000985	1	32	2	76	32.22	0.063	C_Placenta	21
RPL17	Hs.374588	NM_000985	1	34	11	92	16.82	0	N_Ovary	24
TPT1	Hs.374596	NM_003295	6	62	125	417	1.14	0	C_Uterus	12
TPT1	Hs.374596	NM_003295	1	67	8	534	5.08	0	C_Prostate	25
IFITM3	Hs.374650	NM_021034	4	57	14	168	3.45	0	N_Prostate	28
IFITM3	Hs.374650	NM_021034	1	60	7	175	9.46	0	N_Adipose	14
RPS5	Hs.378103	NM_001009	5	64	28	206	3.45	0	N_Spleen	23
RPS5	Hs.378103	NM_001009	7	62	30	204	3.5	0	N_Lymphoreticular	21
BUD31	Hs.380233	NM_003910	1	24	2	37	508.55	0.063	C_Parathyroid	3
BUD31	Hs.380233	NM_003910	2	23	3	36	13.28	0.008	C_Thyroid	10
-	Hs.380803	AK091626	5	2	64	2	121.77	0	C_Uterus	3
GLYATL1	Hs.38085	NM_080661	2	3	20	6	154.38	0	N_Kidney	4
RPL38	Hs.380953	NM_000999 NM_001035258	2	42	34	178	4.37	0	N_Bone	23
RPL38	Hs.380953	NM_000999 NM_001035258	5	39	48	164	4.68	0	N_Vascular	21
RPL38	Hs.380953	NM_000999 NM_001035258	1	43	32	180	12.76	0	N_BoneMarrow	15
RPL38	Hs.380953	NM_000999 NM_001035258	4	20	78	37	13.48	0	C_Nervous	5
RPL38	Hs.380953	NM_000999 NM_001035258	4	20	78	37	13.74	0	C_Brain	16
-	Hs.380956	BM809932	2	10	16	24	30.24	0	C_Muscle	6
-	Hs.380956	BM809932	2	10	16	24	30.24	0	C_SoftTissue	6
RPL19	Hs.381061	NM_000981	1	43	3	115	8.8	0.008	C_Prostate	18
RPL19	Hs.381061	NM_000981	2	59	13	240	3.74	0	N_Colon	29
RPL19	Hs.381061	NM_000981	2	42	10	108	6.18	0	C_HeadNeck	23
RPL19	Hs.381061	NM_000981	5	56	60	193	8.14	0	N_Uncharacterised	1
RPL21	Hs.381123	NM_000982	3	52	16	200	3.31	0	N_Prostate	23
RPL21	Hs.381123	NM_000982	4	32	17	91	3.41	0	C_Uncharacterised	28
RPL21	Hs.381123	NM_000982	2	53	13	203	9.01	0	N_Ovary	16
RPL21	Hs.381123	NM_000982	2	34	24	84	12.97	0	C_Muscle	17
RPL21	Hs.381123	NM_000982	2	34	24	84	12.97	0	C_SoftTissue	17
RPS14	Hs.381126	NM_001025071 NM_001025070 NM_005617	1	54	2	198	12.36	0.063	C_Embryonic	29
RPS14	Hs.381126	NM_001025071 NM_001025070 NM_005617	1	54	2	198	12.36	0.063	C_Placenta	29
RPS14	Hs.381126	NM_001025071 NM_001025070 NM_005617	1	54	3	197	6.17	0.008	C_Adipose	10
RPS14	Hs.381126	NM_001025071 NM_001025070 NM_005617	2	53	3	197	39.98	0.008	C_Thymus	17
RPS14	Hs.381126	NM_001025071 NM_001025070 NM_005617	5	50	21	179	2.14	0	C_Uncharacterised	24
RPS14	Hs.381126	NM_001025071 NM_001025070 NM_005617	1	59	4	238	7.38	0	N_Thymus	26
CBX3	Hs.381189	NM_016587 NM_007276	3	42	5	94	7.91	0	N_Uterus	22
RPL15	Hs.381219	NM_002948	1	98	2	431	7.79	0.063	N_Synovium	19
RPL15	Hs.381219	NM_002948	3	54	8	269	1.27	0	C_Endocrine	26
RPL15	Hs.381219	NM_002948	7	92	26	407	1.52	0	N_Lymphoreticular	27
RPL15	Hs.381219	NM_002948	5	94	19	414	1.9	0	N_Prostate	16
RPL15	Hs.381219	NM_002948	7	92	46	387	2.08	0	N_Endocrine	24
RPL15	Hs.381219	NM_002948	3	96	29	404	2.28	0	N_PinealGland	28
RPL15	Hs.381219	NM_002948	2	97	16	417	2.36	0	N_Gastrointestinal	25
RPL15	Hs.381219	NM_002948	2	97	16	417	2.65	0	N_Colon	21
CHI3L1	Hs.382202	NM_001276	2	14	66	36	11.72	0	C_Nervous	25
CHI3L1	Hs.382202	NM_001276	2	14	66	36	11.95	0	C_Brain	24
IL23A	Hs.382212	AK128384	4	14	8	16	220.7	0	N_Thymus	1
SERPINE2	Hs.38449	NM_001136529 NM_006216 NM_001136528 NM_001136530	2	10	7	14	12.6	0	C_Skin	10
SERPING1	Hs.384598	NM_000062 NM_001032295	2	31	15	111	4.55	0	C_Cartilage	30
SERPING1	Hs.384598	NM_000062 NM_001032295	3	45	5	244	4.84	0	N_Adipose	19
SERPING1	Hs.384598	NM_000062 NM_001032295	3	45	5	244	4.84	0	N_SoftTissue	20
GPX3	Hs.386793	NM_002084	1	49	2	240	14	0.063	N_Synovium	18
GPX3	Hs.386793	NM_002084	5	45	83	159	12.08	0	N_Eye	11
GPX3	Hs.386793	NM_002084	5	45	83	159	12.18	0	N_Retina	11
GPX3	Hs.386793	NM_002084	1	21	75	37	33.71	0	C_Kidney	13
FAU	Hs.387208	NM_001997	1	52	2	182	18.47	0.063	N_Synovium	15
FAU	Hs.387208	NM_001997	1	52	2	182	51.36	0.063	N_LymphNode	9
FAU	Hs.387208	NM_001997	1	42	3	126	8.03	0.008	C_Prostate	22
FAU	Hs.387208	NM_001997	2	41	10	119	5.84	0	C_Breast	16
-	Hs.387576	BM918217	1	40	2	135	18.14	0.063	C_Embryonic	27
-	Hs.387576	BM918217	1	40	2	135	18.14	0.063	C_Placenta	27
-	Hs.387576	BM918217	1	40	3	134	7.55	0.008	C_Prostate	23
-	Hs.387576	BM918217	4	37	26	111	3.88	0	C_Bone	24
-	Hs.387576	BM918217	2	39	16	121	4.45	0	C_Cartilage	28
-	Hs.387576	BM918217	1	33	11	89	17.38	0	N_Ovary	23
HLA-DQA1	Hs.387679	NM_002122	2	21	6	51	5.56	0	N_Thyroid	7
HLA-DQA1	Hs.387679	NM_002122	2	17	25	40	15.78	0	C_Lymphoreticular	4
HLA-DQA1	Hs.387679	NM_002122	2	17	25	40	15.95	0	C_LymphNode	5
PABPC1	Hs.387804	NM_002568	4	52	92	289	1.21	0	C_Uterus	25
XRCC5	Hs.388739	NM_021141	3	26	12	75	7.96	0	C_Testis	29
MON2	Hs.389378	NM_015026	2	13	56	17	43.24	0	N_Ear	6
MGST1	Hs.389700	NM_145791 NM_020300 NM_145764 NM_145792	1	13	5	22	36.26	0	C_Thyroid	16
TSPAN1	Hs.38972	NM_005727	6	11	12	28	5.8	0	C_Colon	9
COL11A2	Hs.390171	NM_080680 NM_080681 NM_080679	1	4	5	22	26.3	0	C_AdrCortex	6
FABP4	Hs.391561	NM_001442	2	18	64	36	13.66	0	N_Brain	7
FABP4	Hs.391561	NM_001442	1	19	63	37	18.68	0	N_Skin	14
FABP4	Hs.391561	NM_001442	3	17	8	92	20.57	0	N_Adipose	3
FABP4	Hs.391561	NM_001442	3	17	8	92	20.57	0	N_SoftTissue	13
FABP4	Hs.391561	NM_001442	3	17	65	35	29.72	0	N_Vascular	3
RPS16	Hs.397609	NM_001020	1	39	2	95	25.77	0.063	C_Embryonic	22
RPS16	Hs.397609	NM_001020	1	39	2	95	25.77	0.063	C_Placenta	22
RPL30	Hs.400295	NM_000989	3	68	30	305	2.29	0	N_Heart	28
RPL30	Hs.400295	NM_000989	5	66	48	287	2.67	0	N_Vascular	22
RPL30	Hs.400295	NM_000989	2	35	8	121	4.6	0	C_Breast	24
RPL30	Hs.400295	NM_000989	2	69	27	308	5.39	0	N_Gastrointestinal	15
RPL30	Hs.400295	NM_000989	2	69	27	308	6.07	0	N_Colon	14
GREM1	Hs.40098	NM_013372	2	7	26	12	13.37	0	C_Gastrointestinal	7
GREM1	Hs.40098	NM_013372	1	8	25	13	29.6	0	C_Stomach	20
GREM1	Hs.40098	NM_013372	2	6	47	13	82.84	0	N_Bone	5
GREM1	Hs.40098	NM_013372	1	7	42	18	167.78	0	N_BoneMarrow	13
CITED1	Hs.40403	NM_004143 NM_001144885 NM_001144886 NM_001144887	1	3	34	4	93.2	0	N_Skin	21
-	Hs.404608	AW974124	1	0	2	0	NaN	0.063	C_Adipose	17
CRABP2	Hs.405662	NM_001878	2	14	32	27	9.22	0	C_Ovary	5
CRABP2	Hs.405662	NM_001878	2	7	17	8	37.09	0	N_Endocrine	10
CRABP2	Hs.405662	NM_001878	2	7	17	8	67.42	0	N_PinealGland	6
KRT18	Hs.406013	NM_000224 NM_199187	9	23	60	128	2.89	0	C_Gastrointestinal	13
KRT18	Hs.406013	NM_000224 NM_199187	8	24	51	137	5.05	0	C_Colon	12
RPL23	Hs.406300	NM_000978	6	51	49	198	3.96	0	N_Vascular	20
RPL23	Hs.406300	NM_000978	2	29	4	72	5.71	0	C_Esophagus	6
RPL23	Hs.406300	NM_000978	2	55	12	235	7.18	0	N_Ovary	20
LUM	Hs.406475	NM_002345	3	26	27	165	2.71	0	C_Bone	23
LUM	Hs.406475	NM_002345	2	37	48	249	2.94	0	N_Lung	19
LUM	Hs.406475	NM_002345	2	27	64	128	5.6	0	C_Pancreas	13
LUM	Hs.406475	NM_002345	10	29	153	144	6.53	0	N_Embryonic	12
LUM	Hs.406475	NM_002345	6	33	143	154	7.7	0	N_Placenta	11
RPS10	Hs.406620	AK025353	1	36	13	90	10.33	0	N_BoneMarrow	28
RPS10	Hs.406620	AK025353	4	22	75	45	10.65	0	C_Nervous	18
RPS10	Hs.406620	AK025353	4	22	75	45	10.87	0	C_Brain	17
RPS10	Hs.406620	AK025353	1	36	9	94	13.46	0	N_Ovary	28
ACSL1	Hs.406678	NM_001995	3	23	34	81	4.6	0	N_Skin	22
RPS15	Hs.406683	NM_001018	1	44	3	98	37.64	0.008	C_Embryonic	6
RPS15	Hs.406683	NM_001018	1	44	3	98	37.64	0.008	C_Placenta	6
RPS15	Hs.406683	NM_001018	2	40	9	171	2.95	0	N_PituitaryGland	29
SPINK1	Hs.407856	NM_003122	1	1	8	1	870.65	0	N_Pancreas	23
RPL36	Hs.408018	NM_015414 NM_033643	1	45	11	125	4.93	0	N_PituitaryGland	25
RPL36	Hs.408018	NM_015414 NM_033643	5	41	42	94	11.69	0	N_Uncharacterised	3
RPL12	Hs.408054	NM_000976	3	47	23	166	2.29	0	C_Bone	29
RPL12	Hs.408054	NM_000976	2	48	20	169	2.99	0	C_Lymphoreticular	18
RPL12	Hs.408054	NM_000976	2	48	20	169	3.02	0	C_LymphNode	18
RPL12	Hs.408054	NM_000976	4	46	9	180	3.48	0	C_Breast	20
RPL12	Hs.408054	NM_000976	3	47	11	178	4.13	0	C_HeadNeck	18
RPS6	Hs.408073	NM_001010	6	60	100	354	1.07	0	C_Uterus	21
RPS6	Hs.408073	NM_001010	4	79	55	389	1.85	0	N_Ear	18
RPS6	Hs.408073	NM_001010	3	80	45	399	2.63	0	N_Heart	14
RPS6	Hs.408073	NM_001010	4	79	41	403	2.66	0	N_Uncharacterised	26
PRR4	Hs.408153	NM_006250 NM_001098538 NM_007244	1	9	29	12	76.74	0	N_PinealGland	27
PRR4	Hs.408153	NM_006250 NM_001098538 NM_007244	1	9	29	12	114.57	0	N_Thyroid	26
PRR4	Hs.408153	NM_006250 NM_001098538 NM_007244	1	9	29	12	120	0	N_Cerebrum	25
PRR4	Hs.408153	NM_006250 NM_001098538 NM_007244	1	9	29	12	148.89	0	N_Parathyroid	13
COL2A1	Hs.408182	NM_001844 NM_033150	1	4	23	46	16.86	0	C_Cartilage	20
COL2A1	Hs.408182	NM_001844 NM_033150	2	3	62	7	147.02	0	C_Bone	2
CARKD	Hs.408324	NM_018210	3	15	4	26	10.26	0	C_HeadNeck	11
MSLN	Hs.408488	NM_013404 NM_005823	1	8	10	37	13.43	0	C_Ear	1
MSLN	Hs.408488	NM_013404 NM_005823	3	6	30	17	13.73	0	C_Ovary	6
CTGF	Hs.410037	NM_001901	2	28	25	204	1.37	0	C_Pancreas	29
CTGF	Hs.410037	NM_001901	6	24	48	181	1.64	0	C_Gastrointestinal	15
CTGF	Hs.410037	NM_001901	1	29	40	189	3.26	0	C_Stomach	13
CTGF	Hs.410037	NM_001901	2	28	24	205	3.95	0	C_Cartilage	18
CTGF	Hs.410037	NM_001901	2	36	4	214	4.41	0	N_Adipose	27
CTGF	Hs.410037	NM_001901	2	36	4	214	4.41	0	N_SoftTissue	30
CTGF	Hs.410037	NM_001901	3	35	67	151	10.18	0	N_Bone	15
CTGF	Hs.410037	NM_001901	3	27	89	140	10.56	0	C_Bone	13
CTGF	Hs.410037	NM_001901	1	37	45	173	18.71	0	N_BoneMarrow	12
RPL13	Hs.410817	NM_033251 NM_000977	1	60	2	221	15.39	0.063	N_Breast	17
RPL13	Hs.410817	NM_033251 NM_000977	4	58	24	271	1.47	0	C_Kidney	25
RPL13	Hs.410817	NM_033251 NM_000977	2	60	17	278	1.54	0	C_Lymphoreticular	25
RPL13	Hs.410817	NM_033251 NM_000977	2	60	17	278	1.56	0	C_LymphNode	25
RPL13	Hs.410817	NM_033251 NM_000977	7	55	28	267	1.91	0	C_Uncharacterised	13
RPL13	Hs.410817	NM_033251 NM_000977	11	51	72	223	2.06	0	C_Nervous	21
RPL13	Hs.410817	NM_033251 NM_000977	11	51	72	223	2.1	0	C_Brain	20
RPL13	Hs.410817	NM_033251 NM_000977	2	60	9	286	2.1	0	C_HeadNeck	26
TAGLN	Hs.410977	NM_001001522 NM_003186	1	54	2	263	35.54	0.063	N_LymphNode	13
TAGLN	Hs.410977	NM_001001522 NM_003186	3	33	25	164	1.71	0	C_Pancreas	28
TAGLN	Hs.410977	NM_001001522 NM_003186	5	31	42	147	1.76	0	C_Gastrointestinal	20
TAGLN	Hs.410977	NM_001001522 NM_003186	2	53	23	242	2.58	0	N_PeripheralNerve	21
TAGLN	Hs.410977	NM_001001522 NM_003186	1	35	31	158	3.02	0	C_Stomach	17
TAGLN	Hs.410977	NM_001001522 NM_003186	3	33	35	154	3.76	0	C_Bone	18
TAGLN	Hs.410977	NM_001001522 NM_003186	2	53	18	247	4.48	0	N_Gastrointestinal	21
TAGLN	Hs.410977	NM_001001522 NM_003186	2	53	18	247	5.04	0	N_Colon	18
TAGLN	Hs.410977	NM_001001522 NM_003186	2	34	26	163	5.38	0	C_Cartilage	16
TAGLN	Hs.410977	NM_001001522 NM_003186	2	53	13	252	7.26	0	N_Ovary	17
TAGLN	Hs.410977	NM_001001522 NM_003186	3	52	68	197	7.92	0	N_Bone	14
TAGLN	Hs.410977	NM_001001522 NM_003186	1	35	9	180	16.98	0	C_Prostate	24
CCDC110	Hs.41101	NM_152775 NM_001145411	2	1	21	3	193.44	0	N_Testis	10
KRT7	Hs.411501	NM_005556	2	16	5	35	6.75	0	N_Thyroid	9
RPL9	Hs.412370	NM_001024921 NM_000661	1	38	2	116	21.11	0.063	C_Embryonic	25
RPL9	Hs.412370	NM_001024921 NM_000661	1	38	2	116	21.11	0.063	C_Placenta	25
RPL9	Hs.412370	NM_001024921 NM_000661	2	51	18	154	16.48	0	N_Ovary	4
RAC1	Hs.413812	NM_018890 NM_006908	2	38	4	90	7.08	0	C_Thyroid	6
SERPINE1	Hs.414795	NM_000602	3	27	38	187	5.31	0	N_Uncharacterised	28
SERPINE1	Hs.414795	NM_000602	1	29	23	202	8.16	0	N_BoneMarrow	18
LY6D	Hs.415762	NM_003695	1	2	4	2	205.48	0	C_Esophagus	25
NGFR	Hs.415768	NM_002507	1	4	6	5	203.87	0	C_Synovium	14
REG1B	Hs.4158	NM_006507	1	5	8	20	94.65	0	N_PancreaticIslet	6
REG1B	Hs.4158	NM_006507	3	2	24	2	134.31	0	C_Pancreas	10
REG1B	Hs.4158	NM_006507	5	1	27	1	2952.94	0	N_Pancreas	11
S100A8	Hs.416073	NM_002964	3	6	14	22	11.61	0	C_Uncharacterised	5
S100A8	Hs.416073	NM_002964	1	8	5	31	16.58	0	C_Esophagus	21
S100A8	Hs.416073	NM_002964	1	8	10	26	18.18	0	C_Lung	18
S100A8	Hs.416073	NM_002964	1	8	10	26	25.68	0	C_HeadNeck	21
ABCA4	Hs.416707	NM_000350	6	0	23	0	NaN	0	N_Eye	24
ABCA4	Hs.416707	NM_000350	6	0	23	0	NaN	0	N_Retina	24
DMKN	Hs.417795	NM_033317 NM_001126056 NM_001126057 NM_001126058 NM_001126061 NM_001126059 NM_001035516	2	8	7	14	12.6	0	C_Skin	9
ALB	Hs.418167	NM_000477	1	1	15	3	4745.86	0	C_Liver	1
GC	Hs.418497	NM_000583	7	3	153	4	522.56	0	N_Liver	10
SLC2A3	Hs.419240	NM_006931	2	12	10	18	16.15	0	C_GermCells	5
RPL23A	Hs.419463	NM_000984	1	41	3	136	27.12	0.008	C_Embryonic	7
RPL23A	Hs.419463	NM_000984	1	41	3	136	27.12	0.008	C_Placenta	7
RPL23A	Hs.419463	NM_000984	7	67	47	252	2.98	0	N_Vascular	25
RPL23A	Hs.419463	NM_000984	2	40	16	123	3.28	0	C_Lymphoreticular	27
RPL23A	Hs.419463	NM_000984	2	40	16	123	3.32	0	C_LymphNode	27
ITIH1	Hs.420257	NM_002215	6	2	26	4	88.41	0	N_Liver	28
COL6A2	Hs.420269	NM_058175 NM_001849 NM_058174	3	21	57	79	16.54	0	N_Bone	16
PISD	Hs.420559	NM_014338	1	19	7	36	19.09	0	N_Cerebellum	30
-	Hs.421257	BM913311	2	27	23	74	5.15	0	C_Kidney	3
-	Hs.421257	BM913311	3	41	46	100	6.04	0	N_Ear	26
-	Hs.421257	BM913311	2	42	42	104	9.43	0	N_Heart	16
GLTSCR2	Hs.421907	NM_015710	4	38	8	134	2.82	0	C_Lung	28
PNLIPRP2	Hs.423598	NM_005396	4	0	9	0	NaN	0	N_Pancreas	21
BOD1	Hs.425091	NM_138369 NM_001159651	1	9	2	13	66.93	0.063	C_PituitaryGland	29
HPX	Hs.426485	NM_000613	5	3	102	4	347.76	0	N_Liver	20
TTR	Hs.427202	NM_000371	1	18	1501	222	33.51	0	N_Nervous	11
TTR	Hs.427202	NM_000371	1	18	1501	222	53.5	0	N_Brain	11
TTR	Hs.427202	NM_000371	1	18	1501	222	77.28	0	N_Skin	11
TTR	Hs.427202	NM_000371	1	18	1501	222	114.72	0	N_Vascular	11
CA11	Hs.428446	NM_001217	1	8	7	11	62.46	0	N_Cerebellum	28
ABCA1	Hs.429294	NM_005502	1	6	4	8	79.73	0	C_Thyroid	23
RTN4	Hs.429581	NM_020532 NM_207521 NM_207520 NM_153828 NM_007008	3	62	35	396	4.1	0	N_Kidney	17
RTN4	Hs.429581	NM_020532 NM_207521 NM_207520 NM_153828 NM_007008	3	62	169	262	9.3	0	N_Muscle	17
CS	Hs.430606	NM_004077	2	22	9	41	10.92	0	C_Testis	5
CLNS1A	Hs.430733	NM_001293	5	13	23	16	11.18	0	C_Ovary	9
VTA1	Hs.431367	NM_016485	1	23	8	36	52.58	0	N_PancreaticIslet	7
PGA5	Hs.432854	NM_014224	1	0	3	0	NaN	0.008	N_Esophagus	4
ACPP	Hs.433060	NM_001099 NM_001134194	4	2	134	13	432.18	0	N_Prostate	3
PRKAR2B	Hs.433068	NM_002736	1	2	2	3	292.66	0.063	C_PeripheralNerve	13
RPS11	Hs.433529	NM_001015	7	53	17	225	1.38	0	C_Uncharacterised	30
RPS11	Hs.433529	NM_001015	4	56	46	196	1.83	0	C_Ovary	20
RPS11	Hs.433529	NM_001015	9	51	56	186	1.92	0	C_Nervous	28
RPS11	Hs.433529	NM_001015	9	51	56	186	1.96	0	C_Brain	28
RPS11	Hs.433529	NM_001015	3	57	16	226	3.21	0	C_Muscle	27
RPS11	Hs.433529	NM_001015	3	57	16	226	3.21	0	C_SoftTissue	27
RPS11	Hs.433529	NM_001015	1	59	4	238	20.74	0	C_Embryonic	3
RPS11	Hs.433529	NM_001015	1	59	4	238	20.74	0	C_Placenta	3
PPP1R3F	Hs.433652	NM_033215	2	4	28	4	161.5	0	N_Eye	22
PPP1R3F	Hs.433652	NM_033215	2	4	28	4	162.89	0	N_Retina	22
FTL	Hs.433670	NM_000146	1	56	3	399	3.04	0.008	C_Adipose	14
FTL	Hs.433670	NM_000146	3	64	14	1316	2.52	0	N_Adipose	30
FTL	Hs.433670	NM_000146	5	62	242	1088	3.04	0	N_Liver	16
RPL37A	Hs.433701	NM_000998	4	38	23	215	1.95	0	C_Uncharacterised	21
RPL37A	Hs.433701	NM_000998	2	40	10	228	2.93	0	C_HeadNeck	24
RPL37A	Hs.433701	NM_000998	5	37	90	148	3.89	0	C_Nervous	15
RPL37A	Hs.433701	NM_000998	5	37	90	148	3.96	0	C_Brain	13
RPL37A	Hs.433701	NM_000998	2	40	45	193	10.62	0	C_Muscle	12
RPL37A	Hs.433701	NM_000998	2	40	45	193	10.62	0	C_SoftTissue	12
KRT5	Hs.433845	NM_000424	2	6	11	214	3.43	0	C_HeadNeck	19
KRT5	Hs.433845	NM_000424	3	7	69	20	37.86	0	N_Skin	3
KRT5	Hs.433845	NM_000424	1	7	194	31	160.37	0	C_Skin	12
PEBP1	Hs.433863	NM_002567	6	53	63	190	2.55	0	N_Brain	22
PEBP1	Hs.433863	NM_002567	3	36	8	85	4.03	0	C_Endocrine	24
PEBP1	Hs.433863	NM_002567	1	38	5	88	9.06	0	C_Thyroid	17
PLEC1	Hs.434248	NM_201380 NM_000445 NM_201384 NM_201379 NM_201382 NM_201383 NM_201378 NM_201381	3	14	12	27	12.07	0	N_PeripheralNerve	8
RRP12	Hs.434251	NM_015179 NM_001145114	2	8	3	10	70.79	0.008	N_SoftTissue	5
C9orf3	Hs.434253	NM_032823	1	11	2	20	260.35	0.063	C_Thymus	10
APP	Hs.434980	NM_000484 NM_201413 NM_001136130 NM_201414 NM_001136129	2	50	45	136	7.64	0	N_Eye	14
APP	Hs.434980	NM_000484 NM_201413 NM_001136130 NM_201414 NM_001136129	2	50	45	136	7.7	0	N_Retina	14
FHL1	Hs.435369	NM_001159704 NM_001449 NM_001159702 NM_001159699 NM_001159700 NM_001159703 NM_001159701	2	16	9	28	14.56	0	C_Muscle	10
FHL1	Hs.435369	NM_001159704 NM_001449 NM_001159702 NM_001159699 NM_001159700 NM_001159703 NM_001159701	2	16	9	28	14.56	0	C_SoftTissue	10
FHL1	Hs.435369	NM_001159704 NM_001449 NM_001159702 NM_001159699 NM_001159700 NM_001159703 NM_001159701	4	29	174	63	39.86	0	N_Muscle	12
ASPN	Hs.435655	NM_017680	3	7	23	15	24.49	0	N_Vascular	10
NSUN5B	Hs.436034	NM_001039575 NM_145645 NM_001039576	1	18	5	29	8.56	0	C_Ear	10
IRF1	Hs.436061	NM_002198	1	11	2	20	170.13	0.063	N_Breast	11
CD74	Hs.436568	NM_001025159 NM_004355 NM_001025158	1	35	5	285	2.03	0	C_AdrCortex	23
CD74	Hs.436568	NM_001025159 NM_004355 NM_001025158	2	34	23	267	2.17	0	C_Lymphoreticular	16
CD74	Hs.436568	NM_001025159 NM_004355 NM_001025158	2	34	23	267	2.2	0	C_LymphNode	16
CD74	Hs.436568	NM_001025159 NM_004355 NM_001025158	4	49	64	343	2.84	0	N_Lung	14
CD74	Hs.436568	NM_001025159 NM_004355 NM_001025158	5	31	108	182	4.62	0	C_Ovary	13
CD74	Hs.436568	NM_001025159 NM_004355 NM_001025158	6	47	138	269	12.27	0	N_Lymphoreticular	4
CD74	Hs.436568	NM_001025159 NM_004355 NM_001025158	4	49	136	271	12.84	0	N_Spleen	4
CLU	Hs.436657	NM_203339 NM_001831	13	53	82	369	1.71	0	N_Brain	19
CLU	Hs.436657	NM_203339 NM_001831	1	65	11	440	2.45	0	N_Cerebellum	21
CLU	Hs.436657	NM_203339 NM_001831	2	64	37	414	2.47	0	N_Testis	23
CLU	Hs.436657	NM_203339 NM_001831	6	60	57	394	2.53	0	N_Endocrine	22
CLU	Hs.436657	NM_203339 NM_001831	17	49	175	276	3.08	0	N_Nervous	15
CLU	Hs.436657	NM_203339 NM_001831	3	63	43	408	3.35	0	N_PinealGland	21
CLU	Hs.436657	NM_203339 NM_001831	3	63	52	399	3.55	0	N_PeripheralNerve	12
AMBP	Hs.436911	NM_001633	6	3	68	8	115.78	0	N_Liver	23
ETV5	Hs.43697	NM_004454	1	4	2	5	1041.44	0.063	C_Thymus	6
CYCS	Hs.437060	NM_018947	2	41	27	172	4.34	0	N_Testis	16
SQSTM1	Hs.437277	NM_001142298 NM_003900 NM_001142299	1	47	3	224	5.83	0.008	C_PituitaryGland	13
SQSTM1	Hs.437277	NM_001142298 NM_003900 NM_001142299	6	42	41	186	1.36	0	C_Gastrointestinal	21
SQSTM1	Hs.437277	NM_001142298 NM_003900 NM_001142299	11	37	59	168	2.24	0	C_Nervous	26
SQSTM1	Hs.437277	NM_001142298 NM_003900 NM_001142299	11	37	59	168	2.29	0	C_Brain	26
SQSTM1	Hs.437277	NM_001142298 NM_003900 NM_001142299	3	45	12	215	2.39	0	C_Endocrine	15
SQSTM1	Hs.437277	NM_001142298 NM_003900 NM_001142299	1	47	8	219	4.23	0	C_AdrCortex	13
PPA1	Hs.437403	NM_021129	1	22	6	40	7.45	0	C_Ear	8
RPLP2	Hs.437594	NM_001004	1	67	3	315	44.99	0.008	N_LymphNode	11
RPLP2	Hs.437594	NM_001004	2	66	11	307	2.01	0	N_PituitaryGland	26
RPLP2	Hs.437594	NM_001004	2	66	13	305	2.95	0	N_Colon	30
RPLP2	Hs.437594	NM_001004	2	36	8	135	3.95	0	C_HeadNeck	29
RPLP2	Hs.437594	NM_001004	6	32	67	76	5.63	0	C_Nervous	24
RPLP2	Hs.437594	NM_001004	6	32	67	76	5.75	0	C_Brain	23
RPLP2	Hs.437594	NM_001004	2	66	15	303	6.97	0	N_Ovary	12
RPLP2	Hs.437594	NM_001004	2	36	6	137	7.44	0	C_Synovium	18
RPLP2	Hs.437594	NM_001004	3	65	12	306	9.29	0	N_Adipose	1
RPLP2	Hs.437594	NM_001004	3	65	12	306	9.29	0	N_SoftTissue	11
XBP1	Hs.437638	NM_005080 NM_001079539	5	31	19	120	2.14	0	C_Colon	17
CYP17A1	Hs.438016	NM_000102	3	5	10	14	33.04	0	N_Kidney	7
CYP17A1	Hs.438016	NM_000102	1	0	8	0	NaN	0	C_Breast	22
IGFBP2	Hs.438102	NM_000597	1	22	12	103	5.79	0	C_Ear	15
RPL34	Hs.438227	NM_033625 NM_000995	1	38	2	208	16.16	0.063	N_Synovium	16
RPL34	Hs.438227	NM_033625 NM_000995	6	33	46	164	4.48	0	N_Vascular	27
RPL34	Hs.438227	NM_033625 NM_000995	2	37	10	200	7.03	0	N_Ovary	25
RPL34	Hs.438227	NM_033625 NM_000995	1	25	17	51	15.12	0	C_Muscle	21
RPL34	Hs.438227	NM_033625 NM_000995	1	25	17	51	15.12	0	C_SoftTissue	21
TFPI2	Hs.438231	NM_006528	11	13	287	22	80.41	0	N_Embryonic	4
TFPI2	Hs.438231	NM_006528	10	14	285	24	98.82	0	N_Placenta	4
TGM4	Hs.438265	NM_003241	2	1	26	2	539.2	0	N_Prostate	7
RPS19	Hs.438429	NM_001022	6	31	22	112	2.66	0	C_Colon	13
RPS19	Hs.438429	NM_001022	6	53	47	249	3.02	0	N_Vascular	24
RPS19	Hs.438429	NM_001022	2	35	21	113	3.39	0	C_Uncharacterised	23
RPS19	Hs.438429	NM_001022	2	35	4	130	5.22	0	C_Synovium	25
RPS19	Hs.438429	NM_001022	3	34	22	112	5.72	0	C_GermCells	17
RPS19	Hs.438429	NM_001022	2	35	11	123	6.22	0	C_Breast	13
RPS19	Hs.438429	NM_001022	3	56	14	282	6.99	0	N_Ovary	13
RPS19	Hs.438429	NM_001022	2	57	34	262	7.99	0	N_Gastrointestinal	13
RPS19	Hs.438429	NM_001022	2	57	34	262	9	0	N_Colon	12
MCM7	Hs.438720	NM_182776 NM_005916	1	30	8	71	13.05	0	C_AdrCortex	4
C19orf21	Hs.439180	NM_173481	6	6	11	9	16.55	0	C_Colon	10
VWF	Hs.440848	NM_000552	3	21	18	57	8.25	0	N_Uncharacterised	10
YIPF3	Hs.440950	NM_015388	2	21	3	36	12.39	0.008	N_Uterus	10
TSPAN7	Hs.441664	NM_004615	1	24	11	60	18.01	0	N_Cerebellum	6
WIZ	Hs.442138	NM_021241	1	8	2	10	340.28	0.063	N_Breast	9
CD53	Hs.443057	NM_001040033 NM_000560	2	10	14	16	22.08	0	C_Lymphoreticular	9
CD53	Hs.443057	NM_001040033 NM_000560	2	10	14	16	22.31	0	C_LymphNode	9
COL3A1	Hs.443625	NM_000090	1	49	2	451	11.53	0.063	C_Thymus	20
COL3A1	Hs.443625	NM_000090	4	50	55	406	3.16	0	N_Heart	13
COL3A1	Hs.443625	NM_000090	5	49	198	263	9.92	0	N_Ear	11
-	Hs.444467	BM473292	7	58	96	401	0.91	0.001	C_Uterus	23
-	Hs.444467	BM473292	3	88	54	391	1.51	0	N_Skin	30
-	Hs.444467	BM473292	1	90	10	435	2.26	0	N_Cerebellum	22
PDZK1	Hs.444751	NM_002614	1	3	24	4	278	0	N_Kidney	22
RHOBTB3	Hs.445030	NM_014899	3	36	41	70	6.42	0	N_Skin	15
MSH6	Hs.445052	NM_000179	2	16	21	23	21.06	0	N_Eye	30
MSH6	Hs.445052	NM_000179	2	16	21	23	21.24	0	N_Retina	29
DDX51	Hs.445168	NM_175066	2	5	48	6	184.78	0	N_Eye	3
DDX51	Hs.445168	NM_175066	2	5	48	6	186.37	0	N_Retina	3
LGALS1	Hs.445351	NM_002305	1	22	7	40	12.17	0	C_Breast	29
LGALS1	Hs.445351	NM_002305	2	21	4	43	15.78	0	C_Synovium	4
C9orf150	Hs.445356	NM_203403	1	3	2	3	292.66	0.063	C_PeripheralNerve	12
APOH	Hs.445358	NM_000042	5	4	244	19	175.99	0	N_Liver	8
PLEKHB1	Hs.445489	NM_021200 NM_001130033 NM_001130036 NM_001130034 NM_001130035	2	16	15	64	7.43	0	N_PinealGland	9
PLEKHB1	Hs.445489	NM_021200 NM_001130033 NM_001130036 NM_001130034 NM_001130035	5	13	46	33	32.19	0	N_Eye	4
PLEKHB1	Hs.445489	NM_021200 NM_001130033 NM_001130036 NM_001130034 NM_001130035	5	13	46	33	32.47	0	N_Retina	4
COL5A2	Hs.445827	NM_000393	1	30	14	74	13.54	0	N_BoneMarrow	25
LDHB	Hs.446149	NM_002300	5	48	43	215	3.2	0	N_Vascular	30
LDHB	Hs.446149	NM_002300	4	45	34	139	7.13	0	C_GermCells	1
LDHB	Hs.446149	NM_002300	2	47	29	144	10.05	0	C_Testis	2
LDHB	Hs.446149	NM_002300	2	51	59	199	13.78	0	N_Kidney	1
OAZ1	Hs.446427	NM_004152	3	48	8	142	2.66	0	C_Lung	29
PTGDS	Hs.446429	NM_000954	2	31	32	83	10.08	0	N_Uncharacterised	6
PTGDS	Hs.446429	NM_000954	8	15	74	44	10.75	0	C_Nervous	19
PTGDS	Hs.446429	NM_000954	8	15	74	44	10.96	0	C_Brain	18
RPL14	Hs.446522	NM_001034996 NM_003973	8	37	81	112	4.71	0	C_Brain	14
RPL14	Hs.446522	NM_001034996 NM_003973	9	36	82	111	4.72	0	C_Nervous	16
RPL14	Hs.446522	NM_001034996 NM_003973	2	45	19	128	10.63	0	N_BoneMarrow	2
TMSB10	Hs.446574	NM_021103	5	43	46	139	5.29	0	N_Vascular	26
TMSB10	Hs.446574	NM_021103	1	35	4	84	7.59	0	C_Thyroid	26
TMSB10	Hs.446574	NM_021103	3	33	9	79	7.92	0	C_Breast	18
CGB	Hs.446683	NM_000737	6	2	108	9	99.48	0	N_Placenta	22
CGB	Hs.446683	NM_000737	8	0	117	0	NaN	0	N_Embryonic	26
EIF3L	Hs.446852	NM_016091	2	41	7	91	3.29	0	C_Endocrine	30
EIF3L	Hs.446852	NM_016091	1	42	5	93	6.22	0	C_AdrCortex	8
-	Hs.448226	BQ278477	1	28	5	64	9.04	0	C_AdrCortex	7
-	Hs.448879	BQ055284	3	43	18	122	3.72	0	C_Lymphoreticular	20
-	Hs.448879	BQ055284	3	43	18	122	3.76	0	C_LymphNode	20
LOC729009	Hs.449153	BG282738	1	3	11	3	244.9	0	C_HeadNeck	13
LOC100287927	Hs.449585	AK097040	1	10	7	30	95.09	0	C_Adipose	2
-	Hs.449604	CB987357	1	3	9	6	92.15	0	N_Parathyroid	28
IGKC	Hs.449621	AK128524	1	39	3	1097	12.9	0.008	N_LymphNode	15
IGKC	Hs.449621	AK128524	2	38	518	582	4.35	0	N_Nervous	28
IGKC	Hs.449621	AK128524	2	38	518	582	6.89	0	N_Brain	29
IGKC	Hs.449621	AK128524	1	45	19	654	12.02	0	C_Adipose	12
IGKC	Hs.449621	AK128524	2	38	523	577	16.15	0	N_Endocrine	12
IGKC	Hs.449621	AK128524	2	38	518	582	46.86	0	N_Cerebrum	1
IGKC	Hs.449621	AK128524	1	39	517	583	58.78	0	N_Parathyroid	15
HBA1	Hs.449630	NM_000558	2	5	3	10	788.1	0.008	C_Thymus	5
HBA1	Hs.449630	NM_000558	4	23	183	172	25.53	0	N_Lymphoreticular	3
HBA1	Hs.449630	NM_000558	4	23	183	172	27.3	0	N_Spleen	3
RPSA	Hs.449909	NM_002295 NM_001012321	3	62	34	312	1.19	0	N_Skin	24
RPSA	Hs.449909	NM_002295 NM_001012321	4	61	40	306	1.99	0	N_Lung	26
RPSA	Hs.449909	NM_002295 NM_001012321	3	62	18	328	2.27	0	N_Prostate	18
RPSA	Hs.449909	NM_002295 NM_001012321	4	61	42	304	3.61	0	N_Uncharacterised	23
LDB1	Hs.454418	NM_003893 NM_001113407	1	11	2	12	1568.15	0.063	C_Parathyroid	2
VIM	Hs.455493	BM458017	2	22	7	92	11.33	0	N_Uterus	15
MPO	Hs.458272	NM_000250	1	0	23	0	NaN	0	C_Uncharacterised	17
C1S	Hs.458355	NM_201442 NM_001734	2	23	15	54	7.54	0	N_PeripheralNerve	6
KIAA1199	Hs.459088	NM_018689	2	10	40	15	61.08	0	N_Bone	8
RHCG	Hs.459284	NM_016321	1	4	4	7	58.71	0	C_Esophagus	28
PTMA	Hs.459927	NM_001099285 NM_002823	4	41	17	150	2.86	0	C_Skin	25
MYH11	Hs.460109	NM_001040113 NM_022844 NM_001040114 NM_002474	2	12	33	44	4.63	0	C_Gastrointestinal	5
MYH11	Hs.460109	NM_001040113 NM_022844 NM_001040114 NM_002474	2	31	18	93	8.02	0	N_Prostate	17
MYH11	Hs.460109	NM_001040113 NM_022844 NM_001040114 NM_002474	1	13	32	45	10.95	0	C_Stomach	16
MYH11	Hs.460109	NM_001040113 NM_022844 NM_001040114 NM_002474	2	31	28	83	20.77	0	N_Gastrointestinal	3
MYH11	Hs.460109	NM_001040113 NM_022844 NM_001040114 NM_002474	2	31	28	83	23.38	0	N_Colon	3
MYH11	Hs.460109	NM_001040113 NM_022844 NM_001040114 NM_002474	1	13	5	72	23.48	0	C_Prostate	6
IGFBP4	Hs.462998	NM_001552	3	47	46	122	8.64	0	N_Bone	18
IGFBP4	Hs.462998	NM_001552	1	49	22	146	10.79	0	N_BoneMarrow	19
FKBP10	Hs.463035	NM_021939	1	26	2	47	42.46	0.063	C_AdrMedula	5
FKBP10	Hs.463035	NM_021939	4	23	13	36	5.98	0	C_Kidney	4
ATP6V0A1	Hs.463074	NM_001130020 NM_001130021 NM_005177	2	18	11	29	10.3	0	N_PeripheralNerve	9
P4HB	Hs.464336	NM_000918	10	47	36	190	1.17	0	C_Gastrointestinal	29
P4HB	Hs.464336	NM_000918	8	49	31	195	2.9	0	C_Uncharacterised	12
SCGB2A2	Hs.46452	NM_002411	2	0	6	0	NaN	0	C_Breast	2
INSR	Hs.465744	NM_000208 NM_001079817	1	7	4	9	70.87	0	C_Thyroid	24
KEAP1	Hs.465870	NM_203500 NM_012289	1	18	2	29	179.54	0.063	C_Thymus	11
LTBP4	Hs.466766	NM_001042544 NM_003573 NM_001042545	2	13	10	27	5.69	0	C_Stomach	5
PLA2G2A	Hs.466804	NM_000300 NM_001161727 NM_001161729 NM_001161728	2	15	8	47	40.27	0	N_Adipose	2
PLA2G2A	Hs.466804	NM_000300 NM_001161727 NM_001161729 NM_001161728	2	15	8	47	40.27	0	N_SoftTissue	1
CEACAM6	Hs.466814	NM_002483	3	8	53	19	31.26	0	C_Pancreas	5
GSK3A	Hs.466828	NM_019884	1	15	2	29	62.8	0.063	C_Liver	28
PPP2R1A	Hs.467192	NM_014225	2	32	6	68	4.94	0	N_PituitaryGland	8
TPO	Hs.467554	NM_000547 NM_175719 NM_175721 NM_175722	1	1	7	1	299.65	0	C_Endocrine	28
TPO	Hs.467554	NM_000547 NM_175719 NM_175721 NM_175722	1	1	7	1	1118.06	0	C_Thyroid	12
TPO	Hs.467554	NM_000547 NM_175719 NM_175721 NM_175722	2	0	11	0	NaN	0	N_Thyroid	3
ODC1	Hs.467701	NM_002539	3	22	5	40	18.6	0	N_Uterus	2
LAPTM4A	Hs.467807	NM_014713	3	54	8	234	5.09	0	N_Uterus	13
EPAS1	Hs.468410	NM_001430	2	17	15	33	15.31	0	C_Cartilage	1
CALM2	Hs.468442	NM_001743	3	75	21	680	1.53	0	N_Cerebrum	27
CALM2	Hs.468442	NM_001743	4	45	26	183	2.35	0	C_Bone	26
CALM2	Hs.468442	NM_001743	1	48	5	204	2.83	0	C_AdrCortex	19
CALM2	Hs.468442	NM_001743	2	76	70	631	3.07	0	N_Testis	20
CALM2	Hs.468442	NM_001743	3	46	19	190	4.29	0	C_Endocrine	12
PLEK	Hs.468840	NM_002664	2	10	46	12	58.44	0	N_Lung	8
PROM2	Hs.469313	NM_144707	1	3	4	3	136.99	0	C_Esophagus	26
RPL31	Hs.469473	NM_001098577 NM_001099693 NM_000993	2	59	53	381	1.82	0	N_Ear	19
RPL31	Hs.469473	NM_001098577 NM_001099693 NM_000993	3	58	21	413	2.11	0	N_Prostate	14
RPL31	Hs.469473	NM_001098577 NM_001099693 NM_000993	7	43	22	185	2.17	0	C_Uncharacterised	22
RPL31	Hs.469473	NM_001098577 NM_001099693 NM_000993	3	47	30	177	2.81	0	C_Bone	21
RPL31	Hs.469473	NM_001098577 NM_001099693 NM_000993	7	54	69	365	3.02	0	N_Vascular	15
RPL31	Hs.469473	NM_001098577 NM_001099693 NM_000993	3	47	11	196	3.9	0	C_Breast	14
RPL31	Hs.469473	NM_001098577 NM_001099693 NM_000993	3	58	12	422	4	0	N_Ovary	22
RPL31	Hs.469473	NM_001098577 NM_001099693 NM_000993	4	57	61	373	4.28	0	N_Uncharacterised	15
RPL31	Hs.469473	NM_001098577 NM_001099693 NM_000993	3	47	46	161	13.02	0	C_Muscle	11
RPL31	Hs.469473	NM_001098577 NM_001099693 NM_000993	3	47	46	161	13.02	0	C_SoftTissue	11
TLN1	Hs.471014	NM_006289	3	18	25	34	17.49	0	N_Lymphoreticular	8
TLN1	Hs.471014	NM_006289	3	18	25	34	18.69	0	N_Spleen	7
BMPR2	Hs.471119	NM_001204	1	12	2	28	31.35	0.063	C_PeripheralNerve	25
HDLBP	Hs.471851	NM_005336 NM_203346	6	36	37	152	1.5	0	C_Gastrointestinal	24
HDLBP	Hs.471851	NM_005336 NM_203346	1	41	23	166	2.13	0	C_Stomach	22
FKBP1A	Hs.471933	NM_000801 NM_054014	1	37	4	98	4.72	0	C_AdrCortex	24
SLC2A1	Hs.473721	NM_006516	2	18	16	55	7.33	0	C_Skin	2
RTN3	Hs.473761	NM_201428 NM_201429 NM_006054 NM_201430	5	20	14	49	3.87	0	C_Colon	27
COL6A1	Hs.474053	NM_001848	3	28	45	53	19.45	0	N_Bone	7
C22orf25	Hs.474233	NM_152906	2	10	3	11	19.48	0.008	N_BoneMarrow	8
C22orf28	Hs.474643	NM_014306	2	16	3	23	13.4	0.008	C_Esophagus	8
MYH9	Hs.474751	NM_002473	2	36	14	95	2.27	0	C_Stomach	4
TOB2	Hs.474978	NM_016272	1	13	3	19	26.78	0.008	C_Synovium	30
COL7A1	Hs.476218	NM_000094	2	10	9	15	15.12	0	C_Skin	6
RASSF1	Hs.476270	NM_170714 NM_007182 NM_170713 NM_170712	1	5	2	7	285.15	0.063	C_AdrMedula	4
SCP2	Hs.476365	NM_002979 NM_001007098 NM_001007099 NM_001007100 NM_001007250	1	38	31	151	9.52	0	N_Kidney	18
FLNB	Hs.476448	NM_001457	1	34	6	65	21.82	0	N_PancreaticIslet	19
DNASE1L3	Hs.476453	NM_004944	1	4	2	5	364.24	0.063	C_Liver	17
USP24	Hs.477009	NM_015306	2	12	3	18	26.56	0.008	C_Thyroid	8
RPL24	Hs.477028	NM_000986	1	33	9	91	13.9	0	N_Ovary	27
H2AFX	Hs.477879	NM_002105	2	12	25	12	16.2	0	C_Ovary	8
CPB1	Hs.477891	NM_001871	1	8	13	51	60.48	0	N_PancreaticIslet	4
CPB1	Hs.477891	NM_001871	3	1	28	3	104.48	0	C_Pancreas	7
CPB1	Hs.477891	NM_001871	7	2	61	3	2243.59	0	N_Pancreas	8
PCDH7	Hs.479439	NM_032457 NM_032456 NM_002589	1	8	2	13	67.54	0.063	C_PeripheralNerve	22
-	Hs.479728	BQ067508	1	46	3	288	4.53	0.008	C_PituitaryGland	14
-	Hs.479728	BQ067508	4	43	12	279	1.84	0	C_Endocrine	17
-	Hs.479728	BQ067508	2	45	17	274	2.09	0	C_Cartilage	27
-	Hs.479728	BQ067508	3	44	34	257	2.19	0	C_Bone	20
-	Hs.479728	BQ067508	3	44	25	266	2.73	0	C_GermCells	15
-	Hs.479728	BQ067508	1	46	7	284	2.85	0	C_AdrCortex	15
-	Hs.479728	BQ067508	4	43	83	208	3.11	0	C_Ovary	15
-	Hs.479728	BQ067508	2	45	20	271	3.68	0	C_Testis	16
-	Hs.479728	BQ067508	3	33	43	175	5.63	0	N_Bone	19
-	Hs.479728	BQ067508	1	35	31	187	11.89	0	N_BoneMarrow	16
-	Hs.480743	GD153878	4	27	16	88	4.59	0	C_Lymphoreticular	26
-	Hs.480743	GD153878	4	27	16	88	4.64	0	C_LymphNode	26
SFRP2	Hs.481022	NM_003013	2	16	40	48	9.33	0	C_Pancreas	16
SPATA4	Hs.481235	NM_144644	2	1	45	2	622.77	0	N_Testis	3
UQCRH	Hs.481571	NM_006004	1	18	6	32	9.31	0	C_Ear	6
ATP6V0E1	Hs.484188	NM_003945	5	19	61	28	13.92	0	C_Nervous	8
ATP6V0E1	Hs.484188	NM_003945	5	19	61	28	14.2	0	C_Brain	25
AMY2B	Hs.484588	NM_020978	3	8	6	13	50.2	0	N_Pancreas	25
RPL17	Hs.485081	BE742786	1	27	10	59	9.49	0	N_PituitaryGland	27
HLA-DPB1	Hs.485130	NM_002121	3	31	35	74	11.95	0	C_Lymphoreticular	2
HLA-DPB1	Hs.485130	NM_002121	3	31	35	74	12.08	0	C_LymphNode	2
KIAA1009	Hs.485865	NM_014895	1	7	2	10	340.28	0.063	N_Breast	8
EPB41L2	Hs.486470	NM_001431 NM_001135554 NM_001135555	3	18	21	27	18.09	0	N_Retina	30
IGF2R	Hs.487062	NM_000876	2	20	4	27	34.98	0	N_Adipose	7
IGF2R	Hs.487062	NM_000876	2	20	4	27	34.98	0	N_SoftTissue	3
SMOC2	Hs.487200	NM_022138	2	15	2	18	186.8	0.063	N_Synovium	5
NOTCH2	Hs.487360	NM_024408	2	12	13	16	11	0	C_Colon	7
SEC61G	Hs.488282	NM_014302 NM_001012456	1	8	8	10	37.81	0	C_Lung	23
EGFR	Hs.488293	NM_005228 NM_201284 NM_201282 NM_201283	2	7	5	10	23.62	0	C_Lung	6
COL1A2	Hs.489142	NM_000089	4	53	258	410	14.58	0	N_Bone	26
ARPC1B	Hs.489284	NM_005720	2	20	3	42	5.1	0.008	N_BoneMarrow	11
CIAPIN1	Hs.4900	NM_020313	1	21	2	38	88.48	0.063	N_Synovium	7
CPA2	Hs.490038	NM_001869	5	1	21	1	2293.16	0	N_Pancreas	12
CALD1	Hs.490203	NM_033138 NM_033157 NM_004342 NM_033139 NM_033140	3	27	16	95	2.28	0	C_Colon	20
CALD1	Hs.490203	NM_033138 NM_033157 NM_004342 NM_033139 NM_033140	5	25	45	66	4.21	0	C_Gastrointestinal	2
CALD1	Hs.490203	NM_033138 NM_033157 NM_004342 NM_033139 NM_033140	1	29	26	85	4.71	0	C_Stomach	19
CALD1	Hs.490203	NM_033138 NM_033157 NM_004342 NM_033139 NM_033140	4	45	37	155	5.46	0	N_Bone	21
CALD1	Hs.490203	NM_033138 NM_033157 NM_004342 NM_033139 NM_033140	1	48	16	176	6.51	0	N_BoneMarrow	23
ZYX	Hs.490415	NM_003461 NM_001010972	1	32	2	74	70.35	0.063	C_Thymus	15
FGL1	Hs.491143	NM_201553 NM_201552 NM_147203 NM_004467	5	3	102	7	198.72	0	N_Liver	21
CCT3	Hs.491494	NM_005998 NM_001008883 NM_001008800	5	37	16	120	1.81	0	C_Colon	22
CCT3	Hs.491494	NM_005998 NM_001008883 NM_001008800	1	41	9	127	8.21	0	C_AdrCortex	2
UBE2V2	Hs.491695	NM_003350	1	23	22	73	8.33	0	N_Testis	26
NCALD	Hs.492427	NM_001040630 NM_001040624 NM_032041 NM_001040628 NM_001040626 NM_001040625 NM_001040629 NM_001040627	2	12	2	21	371.76	0.063	N_Salivary	8
CPSF1	Hs.493202	NM_013291	1	20	2	31	28.32	0.063	C_PeripheralNerve	29
NOL6	Hs.493709	NM_022917 NM_139235	2	8	20	13	11.96	0	C_Ovary	11
REG1A	Hs.49407	NM_002909	5	4	41	51	4.96	0	C_Gastrointestinal	4
REG1A	Hs.49407	NM_002909	4	5	28	64	5.93	0	C_Colon	2
REG1A	Hs.49407	NM_002909	3	6	48	44	12.22	0	C_Pancreas	6
REG1A	Hs.49407	NM_002909	1	9	11	71	36.72	0	N_PancreaticIslet	5
REG1A	Hs.49407	NM_002909	7	3	73	9	897.79	0	N_Pancreas	7
ANXA1	Hs.494173	NM_000700	2	36	12	247	2.41	0	N_Cerebrum	4
ANXA1	Hs.494173	NM_000700	2	26	8	107	3.2	0	C_Endocrine	25
ANXA1	Hs.494173	NM_000700	2	26	8	107	4.99	0	C_HeadNeck	27
ANXA1	Hs.494173	NM_000700	10	28	139	120	7.12	0	N_Embryonic	13
ANXA1	Hs.494173	NM_000700	1	27	7	108	10.35	0	C_Thyroid	13
ACOT4	Hs.49433	NM_152331	1	2	4	2	472.21	0	N_Adipose	20
ACOT4	Hs.49433	NM_152331	1	2	4	2	472.21	0	N_SoftTissue	21
GOLM1	Hs.494337	NM_016548 NM_177937	2	25	4	37	16.08	0	N_Uterus	3
LAMP1	Hs.494419	NM_005561	1	27	4	64	27.47	0	N_Thymus	23
PFN1	Hs.494691	NM_005022	3	26	36	65	4.31	0	C_Ovary	27
GPM6B	Hs.495710	NM_001001995 NM_001001996 NM_005278 NM_001001994	2	15	11	48	6.22	0	N_PeripheralNerve	10
TINF2	Hs.496191	NM_012461 NM_001099274	2	18	10	36	12.85	0	N_Kidney	8
CHRDL1	Hs.496587	NM_001143981 NM_001143982 NM_145234 NM_001143983	2	9	3	18	39.33	0.008	N_SoftTissue	8
PLS3	Hs.496622	NM_005032 NM_001136025	3	18	8	34	5.93	0	C_Skin	7
-	Hs.496631	CN294989	1	5	5	6	367.49	0	C_PeripheralNerve	2
PIGR	Hs.497589	NM_002644	2	7	14	12	80.7	0	N_Colon	6
PIGR	Hs.497589	NM_002644	3	6	15	11	83.82	0	N_Gastrointestinal	5
LAMB3	Hs.497636	NM_001017402 NM_000228 NM_001127641	1	9	30	31	24.43	0	C_Skin	21
MOSC1	Hs.497816	NM_022746	2	10	3	12	58.99	0.008	N_SoftTissue	6
RPS2	Hs.498569	BF972117	1	66	3	525	7.02	0.008	C_Embryonic	12
RPS2	Hs.498569	BF972117	1	66	3	525	7.02	0.008	C_Placenta	12
RPS2	Hs.498569	BF972117	4	63	95	433	0.83	0	C_Uterus	24
RPS2	Hs.498569	BF972117	3	50	28	213	3.13	0	N_Lymphoreticular	23
RPS2	Hs.498569	BF972117	3	50	28	213	3.34	0	N_Spleen	24
RPS2	Hs.498569	BF972117	3	50	39	202	5.05	0	N_Uncharacterised	27
DHCR24	Hs.498727	NM_014762	3	32	33	69	5.24	0	N_Skin	25
RPL7A	Hs.499839	NM_000972	5	54	19	266	1.3	0	C_Uncharacterised	27
RPL7A	Hs.499839	NM_000972	4	55	18	267	1.7	0	C_Lymphoreticular	23
RPL7A	Hs.499839	NM_000972	4	55	18	267	1.72	0	C_LymphNode	22
RPL7A	Hs.499839	NM_000972	4	55	12	273	1.88	0	C_Endocrine	16
RPL7A	Hs.499839	NM_000972	3	56	8	277	2.01	0	C_Breast	28
RPL7A	Hs.499839	NM_000972	1	58	5	280	2.06	0	C_AdrCortex	21
RPL7A	Hs.499839	NM_000972	4	55	34	251	2.25	0	C_Kidney	14
RPL7A	Hs.499839	NM_000972	2	57	6	279	3.43	0	C_Thyroid	15
P4HA1	Hs.500047	NM_001142595 NM_000917 NM_001017962 NM_001142596	1	19	4	25	70.33	0	N_Thymus	21
ACTA2	Hs.500483	NM_001141945 NM_001613	5	27	36	92	2.41	0	C_Gastrointestinal	27
ACTA2	Hs.500483	NM_001141945 NM_001613	3	55	25	288	3.6	0	N_Prostate	11
ACTA2	Hs.500483	NM_001141945 NM_001613	2	30	25	103	3.73	0	C_Stomach	2
ACTA2	Hs.500483	NM_001141945 NM_001613	6	52	75	238	5.04	0	N_Vascular	14
MGEA5	Hs.500842	NM_012215 NM_001142434	1	27	4	67	26.24	0	N_Thymus	24
PNLIP	Hs.501135	NM_000936	1	8	12	96	29.64	0	N_PancreaticIslet	15
PNLIP	Hs.501135	NM_000936	3	1	24	1	268.62	0	C_Pancreas	9
PNLIP	Hs.501135	NM_000936	7	2	105	3	3906.89	0	N_Pancreas	4
HTRA1	Hs.501280	NM_002775	2	37	8	94	11.96	0	N_Ovary	8
IER2	Hs.501629	NM_004907	1	19	5	37	6.71	0	C_Ear	12
PSG9	Hs.502092	NM_002784	11	2	70	4	144.96	0	N_Placenta	30
CD44	Hs.502328	NM_000610 NM_001001389 NM_001001390 NM_001001391 NM_001001392	4	31	40	76	5.77	0	N_Skin	16
CD44	Hs.502328	NM_000610 NM_001001389 NM_001001390 NM_001001391 NM_001001392	1	34	16	100	38.02	0	N_PancreaticIslet	2
NEBL	Hs.5025	NM_006393 NM_213569	6	11	26	22	27.58	0	N_Heart	10
FADS2	Hs.502745	NM_004265	1	14	151	25	66.44	0	N_Skin	12
SLC3A2	Hs.502769	NM_001012661 NM_001012662 NM_002394 NM_001012663 NM_001012664 NM_001013251	1	33	7	88	18.81	0	N_PancreaticIslet	17
ZFP36L2	Hs.503093	NM_006887	2	18	8	30	8.98	0	C_Cartilage	8
-	Hs.503429	BG171008	1	0	2	0	NaN	0.063	C_PeripheralNerve	5
FADS1	Hs.503546	NM_013402	2	17	33	21	17.23	0	N_Skin	10
TYR	Hs.503555	NM_000372	1	1	4	1	637.84	0	C_Thyroid	22
-	Hs.504422	AI799014	1	0	2	0	NaN	0.063	C_Liver	10
MYL9	Hs.504687	NM_006097 NM_181526	2	44	17	115	9.09	0	N_Gastrointestinal	22
MYL9	Hs.504687	NM_006097 NM_181526	2	44	17	115	10.23	0	N_Colon	19
MYL9	Hs.504687	NM_006097 NM_181526	1	25	4	80	16.89	0	C_Prostate	14
NNAT	Hs.504703	NM_005386 NM_181689	1	13	15	47	17.89	0	N_PituitaryGland	20
ARHGDIB	Hs.504877	NM_001175	3	21	14	36	9.92	0	C_LymphNode	10
ARHGDIB	Hs.504877	NM_001175	3	35	4	92	19.11	0	N_Thymus	4
STRAP	Hs.504895	NM_007178	1	26	16	39	11.94	0	C_GermCells	28
STRAP	Hs.504895	NM_007178	1	26	16	39	20.44	0	C_Testis	20
FAM60A	Hs.505154	NM_001135811 NM_021238 NM_001135812	1	14	2	46	53.24	0.063	C_Embryonic	18
FAM60A	Hs.505154	NM_001135811 NM_021238 NM_001135812	1	14	2	46	53.24	0.063	C_Placenta	18
FAM60A	Hs.505154	NM_001135811 NM_021238 NM_001135812	2	13	14	34	11.98	0	C_GermCells	2
FAM60A	Hs.505154	NM_001135811 NM_021238 NM_001135812	1	14	12	36	16.6	0	C_Testis	28
KBTBD10	Hs.50550	NM_006063	4	7	99	15	95	0	N_Muscle	27
NACA	Hs.505735	NM_001113203 NM_001113201 NM_005594 NM_001113202	1	39	3	121	8.36	0.008	C_Prostate	21
NACA	Hs.505735	NM_001113203 NM_001113201 NM_005594 NM_001113202	2	38	16	108	6.72	0	C_Muscle	26
NACA	Hs.505735	NM_001113203 NM_001113201 NM_005594 NM_001113202	2	38	16	108	6.72	0	C_SoftTissue	26
NACA	Hs.505735	NM_001113203 NM_001113201 NM_005594 NM_001113202	3	60	6	199	7.12	0	N_Adipose	17
NACA	Hs.505735	NM_001113203 NM_001113201 NM_005594 NM_001113202	3	60	6	199	7.12	0	N_SoftTissue	17
DDIT3	Hs.505777	NM_004083	3	9	21	13	37.25	0	N_Eye	27
NDUFA12	Hs.506374	NM_018838	1	10	2	12	779.31	0.063	N_LymphNode	4
RPS2	Hs.506997	BM423570	6	36	94	117	5.14	0	C_Nervous	14
RPS2	Hs.506997	BM423570	6	36	94	117	5.24	0	C_Brain	12
NUPL1	Hs.507537	NM_014089 NM_001008564	2	16	17	20	23.48	0	N_Testis	28
OLFM4	Hs.508113	NM_006418	2	10	48	30	6.09	0	C_Uterus	6
OLFM4	Hs.508113	NM_006418	5	6	11	7	96.53	0	N_Gastrointestinal	9
COL4A2	Hs.508716	NM_001846	3	33	16	126	1.72	0	C_Colon	23
HNRNPC	Hs.508848	NM_031314 NM_001077442 NM_004500 NM_001077443	1	42	2	115	67.87	0.063	N_Salivary	11
MYLPF	Hs.50889	NM_013292	4	9	143	14	147.26	0	N_Muscle	10
FERMT2	Hs.509343	NM_001134999 NM_006832 NM_001135000	1	12	2	17	107.13	0.063	C_Liver	25
GRLF1	Hs.509447	NM_004491	2	8	4	9	6.83	0	C_Stomach	9
HSP90AB1	Hs.509736	NM_007355	5	52	101	221	1.74	0	C_Uterus	20
HSP90AB1	Hs.509736	NM_007355	2	58	24	235	2.77	0	N_PeripheralNerve	20
CD46	Hs.510402	NM_002389 NM_172354 NM_172351 NM_172355 NM_172352 NM_172359 NM_172357 NM_172360 NM_153826 NM_172358 NM_172356 NM_172353 NM_172361 NM_172350	3	28	19	104	2.47	0	C_Colon	16
CD46	Hs.510402	NM_002389 NM_172354 NM_172351 NM_172355 NM_172352 NM_172359 NM_172357 NM_172360 NM_153826 NM_172358 NM_172356 NM_172353 NM_172361 NM_172350	2	36	9	80	5.32	0	N_Thyroid	4
IGHG1	Hs.510635	AK090461	1	36	2	1362	6.84	0.063	N_LymphNode	18
IGHG1	Hs.510635	AK090461	3	49	162	752	2.42	0	C_Pancreas	30
IGHG1	Hs.510635	AK090461	1	51	32	882	15.28	0	C_Adipose	11
IGHG1	Hs.510635	AK090461	8	29	1027	337	76.9	0	N_Lymphoreticular	1
IGHG1	Hs.510635	AK090461	4	33	1014	350	78.39	0	N_Spleen	1
ANXA2	Hs.511605	NM_001136015 NM_001002857 NM_001002858 NM_004039	3	56	19	402	1.28	0	N_PeripheralNerve	30
ANXA2	Hs.511605	NM_001136015 NM_001002857 NM_001002858 NM_004039	6	53	45	376	1.91	0	N_Vascular	29
ANXA2	Hs.511605	NM_001136015 NM_001002857 NM_001002858 NM_004039	4	55	20	401	2.07	0	N_Prostate	15
ANXA2	Hs.511605	NM_001136015 NM_001002857 NM_001002858 NM_004039	4	55	55	366	2.29	0	N_Lung	16
ANXA2	Hs.511605	NM_001136015 NM_001002857 NM_001002858 NM_004039	5	54	96	325	7.75	0	N_Uncharacterised	12
TUBB3	Hs.511743	NM_006086	7	11	64	33	14.9	0	N_Brain	6
TUBB3	Hs.511743	NM_006086	10	8	88	9	47.54	0	N_Nervous	8
ENO2	Hs.511915	NM_001975	2	23	16	80	6.34	0	N_PinealGland	8
ENO2	Hs.511915	NM_001975	5	20	30	66	10.49	0	N_Eye	16
ENO2	Hs.511915	NM_001975	5	20	30	66	10.58	0	N_Retina	16
ENO2	Hs.511915	NM_001975	1	24	12	84	14.04	0	N_Cerebellum	13
-	Hs.512542	CD556150	1	5	3	19	194.18	0.008	C_Embryonic	4
-	Hs.512542	CD556150	1	5	3	19	194.18	0.008	C_Placenta	4
LSM7	Hs.512610	NM_016199	1	6	2	7	260.17	0.063	C_Liver	21
PRG2	Hs.512633	NM_002728	11	1	130	1	799.27	0	N_Embryonic	24
PRG2	Hs.512633	NM_002728	11	1	130	1	1078.24	0	N_Placenta	18
RPS8	Hs.512675	NM_001012	1	54	3	225	16.39	0.008	C_Embryonic	10
RPS8	Hs.512675	NM_001012	1	54	3	225	16.39	0.008	C_Placenta	10
RPS8	Hs.512675	NM_001012	8	47	23	205	2.05	0	C_Uncharacterised	20
RPS8	Hs.512675	NM_001012	3	52	26	202	2.13	0	C_Bone	27
RPS8	Hs.512675	NM_001012	4	51	8	220	2.53	0	C_Breast	27
RPS8	Hs.512675	NM_001012	3	55	36	224	3.75	0	N_Heart	22
RPS8	Hs.512675	NM_001012	4	54	42	218	5.04	0	N_Uncharacterised	22
RPS25	Hs.512676	NM_001028	3	42	44	273	2.11	0	N_Ear	29
RPS25	Hs.512676	NM_001028	2	43	38	279	3.18	0	N_Heart	20
RPS25	Hs.512676	NM_001028	1	40	4	111	44.49	0	C_Embryonic	1
RPS25	Hs.512676	NM_001028	1	40	4	111	44.49	0	C_Placenta	1
SFTPB	Hs.512690	NM_198843 NM_000542	3	2	8	24	15.75	0	C_Lung	2
SFTPB	Hs.512690	NM_198843 NM_000542	1	4	22	10	74.18	0	C_Cartilage	22
SFTPB	Hs.512690	NM_198843 NM_000542	6	2	92	4	351.27	0	N_Lung	3
CPB2	Hs.512937	NM_001872 NM_016413	5	3	19	3	86.13	0	N_Liver	29
RPL9	Hs.513083	BQ057285	2	49	3	163	8.08	0.008	N_Thymus	9
RPL9	Hs.513083	BQ057285	3	48	22	144	21.56	0	N_Ovary	3
RPL9	Hs.513083	BQ057285	4	18	14	27	23.51	0	C_Muscle	7
RPL9	Hs.513083	BQ057285	4	18	14	27	23.51	0	C_SoftTissue	7
ALDOA	Hs.513490	NM_000034 NM_184043 NM_184041 NM_001127617	3	48	40	201	1.55	0	C_Ovary	24
ALDOA	Hs.513490	NM_000034 NM_184043 NM_184041 NM_001127617	4	63	32	343	2.17	0	N_Retina	15
ALDOA	Hs.513490	NM_000034 NM_184043 NM_184041 NM_001127617	5	62	33	342	2.22	0	N_Eye	15
ALDOA	Hs.513490	NM_000034 NM_184043 NM_184041 NM_001127617	7	44	68	173	2.51	0	C_Nervous	23
ALDOA	Hs.513490	NM_000034 NM_184043 NM_184041 NM_001127617	7	44	68	173	2.56	0	C_Brain	22
ALDOA	Hs.513490	NM_000034 NM_184043 NM_184041 NM_001127617	3	48	31	210	3.72	0	C_Skin	20
MMP2	Hs.513617	NM_004530 NM_001127891	1	28	6	73	13.96	0	C_Synovium	16
MMP2	Hs.513617	NM_004530 NM_001127891	3	27	31	49	14.48	0	N_Bone	25
HP	Hs.513711	NM_005143 NM_001126102	7	4	496	20	342.85	0	N_Liver	4
YWHAE	Hs.513851	NM_006761	4	41	15	106	1.92	0	C_Colon	25
TCAP	Hs.514146	NM_003673	3	4	131	5	377.57	0	N_Muscle	21
RPL27	Hs.514196	NM_000988	1	33	3	87	42.4	0.008	C_Embryonic	5
RPL27	Hs.514196	NM_000988	1	33	3	87	42.4	0.008	C_Placenta	5
RPL27	Hs.514196	NM_000988	2	32	16	74	9.81	0	C_Muscle	25
RPL27	Hs.514196	NM_000988	2	32	16	74	9.81	0	C_SoftTissue	25
VAT1	Hs.514199	NM_006373	1	29	3	58	22.53	0.008	C_PituitaryGland	7
GFAP	Hs.514227	NM_002055 NM_001131019	11	9	52	83	4.81	0	N_Brain	27
GFAP	Hs.514227	NM_002055 NM_001131019	2	18	28	107	8.31	0	N_PinealGland	3
GFAP	Hs.514227	NM_002055 NM_001131019	1	19	35	100	9.52	0	N_PeripheralNerve	13
GFAP	Hs.514227	NM_002055 NM_001131019	1	19	15	120	12.29	0	N_Cerebellum	12
GFAP	Hs.514227	NM_002055 NM_001131019	14	6	97	38	12.41	0	N_Nervous	5
GFAP	Hs.514227	NM_002055 NM_001131019	10	0	483	0	NaN	0	C_Brain	1
GFAP	Hs.514227	NM_002055 NM_001131019	10	0	483	0	NaN	0	C_Nervous	1
PHB	Hs.514303	NM_002634	2	31	4	68	9.98	0	C_Synovium	5
LGALS3BP	Hs.514535	NM_005567	2	38	9	191	2.23	0	C_Lung	21
LGALS3BP	Hs.514535	NM_005567	4	36	80	120	5.19	0	C_Ovary	16
ACTG1	Hs.514581	NM_001614	12	72	169	546	1.9	0	N_Embryonic	20
ACTG1	Hs.514581	NM_001614	3	81	104	611	3.91	0	N_Bone	30
DUS1L	Hs.514599	NM_022156	1	13	2	30	341.76	0.063	N_Esophagus	5
ATP5F1	Hs.514870	NM_001688	2	37	6	145	2.05	0	N_Cerebrum	9
CAPZA1	Hs.514934	NM_006135	1	25	5	43	51.16	0	N_Thymus	14
AES	Hs.515053	NM_198969 NM_001130 NM_198970	1	31	3	68	19.22	0.008	C_PituitaryGland	8
CALR	Hs.515162	NM_004343	1	40	3	154	8.48	0.008	C_PituitaryGland	10
CALR	Hs.515162	NM_004343	1	40	8	149	2.67	0	C_Ear	23
CAPNS1	Hs.515371	NM_001749 NM_001003962	2	45	4	107	5.96	0	C_Thyroid	27
RPL18	Hs.515517	NM_000979	4	53	7	187	2.6	0	C_Breast	30
RPL18	Hs.515517	NM_000979	3	54	11	183	2.84	0	C_Lung	16
RPL18	Hs.515517	NM_000979	2	52	13	191	9.58	0	N_Ovary	15
C19orf63	Hs.515550	NM_175063 NM_206538	1	19	2	38	137.02	0.063	C_Thymus	14
KLK2	Hs.515560	NM_001002231 NM_005551	1	3	21	12	47.55	0	N_PeripheralNerve	24
KLK2	Hs.515560	NM_001002231 NM_005551	1	0	5	0	NaN	0	C_Prostate	5
S100A16	Hs.515714	NM_080388	2	22	5	63	8.16	0	C_Esophagus	3
EIF3F	Hs.516023	NM_003754	1	21	4	51	26.49	0	C_Prostate	8
ACTG2	Hs.516105	NM_001615	2	22	5	88	8.45	0	N_Uterus	21
ACTG2	Hs.516105	NM_001615	2	22	22	71	19.06	0	N_Gastrointestinal	4
ACTG2	Hs.516105	NM_001615	2	22	22	71	21.46	0	N_Colon	4
ACTG2	Hs.516105	NM_001615	3	21	34	59	23.92	0	N_Prostate	6
ACTG2	Hs.516105	NM_001615	1	16	7	43	55.18	0	C_Prostate	2
CAPG	Hs.516155	NM_001747	2	16	5	30	7.87	0	C_Lung	10
GCG	Hs.516494	NM_002054	1	1	9	1	979.74	0	N_Pancreas	22
GCG	Hs.516494	NM_002054	2	0	75	0	NaN	0	C_Pancreas	2
DNAJC10	Hs.516632	NM_018981	4	13	32	25	4.87	0	C_Uterus	10
CHPF	Hs.516711	NM_024536	2	18	4	27	2.28	0	C_Stomach	11
SCG2	Hs.516726	NM_003469	1	4	8	4	111.99	0	N_PituitaryGland	30
CHGB	Hs.516874	NM_001819	3	8	44	23	33.43	0	N_Endocrine	6
CHGB	Hs.516874	NM_001819	1	10	35	32	61.46	0	N_PituitaryGland	13
CHGB	Hs.516874	NM_001819	2	3	29	9	138.39	0	C_Endocrine	2
BCAN	Hs.516904	NM_021948 NM_198427	7	4	297	5	381.92	0	C_Nervous	2
BCAN	Hs.516904	NM_021948 NM_198427	7	4	297	5	389.53	0	C_Brain	2
ENO1	Hs.517145	NM_001428	6	59	102	378	1.03	0	C_Uterus	19
ENO1	Hs.517145	NM_001428	2	69	19	313	2.81	0	N_Kidney	29
ENO1	Hs.517145	NM_001428	1	70	10	322	3.05	0	N_Cerebellum	17
ENO1	Hs.517145	NM_001428	2	69	22	310	5.08	0	N_BoneMarrow	20
TAGLN2	Hs.517168	NM_003564	2	41	31	166	2.09	0	C_Pancreas	19
TAGLN2	Hs.517168	NM_003564	5	38	17	180	2.38	0	C_Skin	26
TAGLN2	Hs.517168	NM_003564	2	41	8	189	2.94	0	C_Breast	26
HMOX1	Hs.517581	NM_002133	3	12	15	18	21.17	0	N_Spleen	9
LOC100289664	Hs.517586	BP264968	2	3	265	6	639.6	0	N_Muscle	6
TMEM43	Hs.517817	NM_024334	1	31	2	49	190.83	0.063	N_LymphNode	6
MYL3	Hs.517939	NM_000258	4	4	38	158	5.61	0	N_Heart	19
MYL3	Hs.517939	NM_000258	4	4	158	38	59.97	0	N_Muscle	9
KLHL18	Hs.517946	NM_025010	1	4	2	4	219.5	0.063	C_PeripheralNerve	15
DHX30	Hs.517948	NM_014966 NM_138615	2	22	4	38	17.86	0	C_Synovium	3
GNAT1	Hs.517978	NM_144499 NM_000172	5	2	43	3	333.82	0	N_Retina	5
GNAT1	Hs.517978	NM_144499 NM_000172	6	1	44	2	508.02	0	N_Eye	5
CSTA	Hs.518198	NM_005213	2	2	4	2	133.37	0	C_HeadNeck	4
RPN1	Hs.518244	NM_002950	2	28	5	39	7.18	0	N_PituitaryGland	9
TF	Hs.518267	NM_001063	5	27	59	187	7.29	0	N_Eye	12
TF	Hs.518267	NM_001063	5	27	59	187	7.35	0	N_Retina	12
TF	Hs.518267	NM_001063	8	24	156	90	23.68	0	N_Liver	13
AP2M1	Hs.518460	NM_004068 NM_001025205	1	57	4	162	118.01	0	N_LymphNode	2
EIF4A2	Hs.518475	NM_001967	1	47	3	178	7.34	0.008	C_PituitaryGland	12
EIF4A2	Hs.518475	NM_001967	1	47	8	173	2.3	0	C_Ear	24
EIF4A2	Hs.518475	NM_001967	2	70	5	264	2.82	0	N_Uterus	30
EIF4A2	Hs.518475	NM_001967	1	71	20	249	4.5	0	N_PituitaryGland	17
GLUL	Hs.518525	NM_002065 NM_001033056 NM_001033044	3	61	24	191	3.41	0	N_PeripheralNerve	19
GLUL	Hs.518525	NM_002065 NM_001033056 NM_001033044	7	40	23	116	3.62	0	C_Uncharacterised	18
GLUL	Hs.518525	NM_002065 NM_001033056 NM_001033044	1	46	5	134	4.32	0	C_AdrCortex	17
UCHL1	Hs.518731	NM_004181	9	25	65	79	6.32	0	N_Brain	21
UCHL1	Hs.518731	NM_004181	12	22	83	61	6.61	0	N_Nervous	22
PAICS	Hs.518774	NM_006452 NM_001079525 NM_001079524	2	15	8	20	11.63	0	C_GermCells	10
HMGA1	Hs.518805	NM_145901 NM_145902 NM_145899 NM_002131 NM_145905 NM_145903	1	15	19	43	12.86	0	C_GermCells	22
HMGA1	Hs.518805	NM_145901 NM_145902 NM_145899 NM_002131 NM_145905 NM_145903	1	15	19	43	22.03	0	C_Testis	17
AFP	Hs.518808	NM_001134	3	8	25	114	5.21	0	N_Lymphoreticular	28
AFP	Hs.518808	NM_001134	3	8	25	114	5.57	0	N_Spleen	27
CCNI	Hs.518827	NM_006835	2	52	46	153	6.94	0	N_Eye	13
CCNI	Hs.518827	NM_006835	2	52	46	153	7	0	N_Retina	13
CCNI	Hs.518827	NM_006835	1	32	4	74	18.26	0	C_Prostate	12
BTG2	Hs.519162	NM_006763	2	24	12	48	8.42	0	C_Cartilage	5
AFF4	Hs.519313	NM_014423	2	9	4	12	14.26	0	C_Endocrine	7
VDAC1	Hs.519320	NM_003374	1	23	2	55	44.53	0.063	C_Embryonic	19
VDAC1	Hs.519320	NM_003374	1	23	2	55	44.53	0.063	C_Placenta	19
-	Hs.519520	BU589190	1	12	15	24	28.34	0	C_Muscle	29
-	Hs.519520	BU589190	1	12	15	24	28.34	0	C_SoftTissue	29
-	Hs.519738	BU564279	1	45	3	142	55.47	0.008	C_Thymus	13
-	Hs.519738	BU564279	5	41	25	120	3.45	0	C_Kidney	22
DSP	Hs.519873	NM_004415 NM_001008844	1	17	15	37	10.22	0	C_Skin	29
HLA-DRA	Hs.520048	NM_019111	3	35	42	265	2.63	0	C_Bone	16
HLA-DRA	Hs.520048	NM_019111	3	32	35	123	4.97	0	N_Endocrine	27
HLA-DRA	Hs.520048	NM_019111	2	36	40	267	5.06	0	C_Cartilage	15
HLA-DRA	Hs.520048	NM_019111	2	33	51	107	7.27	0	N_Lung	17
HLA-DRA	Hs.520048	NM_019111	2	33	34	124	8.71	0	N_PinealGland	2
HLA-DRA	Hs.520048	NM_019111	2	33	33	125	12.52	0	N_Thyroid	2
HLA-DRA	Hs.520048	NM_019111	1	34	32	126	12.61	0	N_Cerebrum	23
HLA-DRA	Hs.520048	NM_019111	1	34	32	126	15.65	0	N_Parathyroid	19
HLA-DRA	Hs.520048	NM_019111	4	34	117	190	15.67	0	C_Lymphoreticular	1
HLA-DRA	Hs.520048	NM_019111	4	34	117	190	15.84	0	C_LymphNode	1
UBC	Hs.520348	NM_021009	7	59	133	399	1.27	0	C_Uterus	11
UBC	Hs.520348	NM_021009	3	77	27	581	1.28	0	N_Testis	24
UBC	Hs.520348	NM_021009	1	79	9	599	3.55	0	N_PancreaticIslet	27
ACTB	Hs.520640	NM_001101	1	108	14	1293	1.06	0	N_Cerebellum	19
ACTB	Hs.520640	NM_001101	17	92	289	1018	1.75	0	N_Embryonic	16
ACTB	Hs.520640	NM_001101	1	108	10	1297	1.82	0	N_PancreaticIslet	26
ACTB	Hs.520640	NM_001101	10	99	256	1051	2.02	0	N_Placenta	13
ACTB	Hs.520640	NM_001101	1	79	7	1087	2.17	0	C_Prostate	29
ACTB	Hs.520640	NM_001101	3	106	125	1182	2.43	0	N_Bone	29
-	Hs.520703	CR599412	5	49	43	105	5.37	0	N_Ear	30
-	Hs.520703	CR599412	4	50	31	117	6.18	0	N_Heart	25
PRKAR1B	Hs.520851	NM_002735	2	13	21	19	8.59	0	C_Ovary	10
CTSB	Hs.520898	NM_147780 NM_147781 NM_147782 NM_147783 NM_001908	3	43	8	155	3.44	0	C_HeadNeck	30
CTSB	Hs.520898	NM_147780 NM_147781 NM_147782 NM_147783 NM_001908	2	44	5	158	5.05	0	C_Thyroid	18
MDH2	Hs.520967	NM_005918	1	45	2	115	29.23	0.063	N_Synovium	12
HSPB1	Hs.520973	NM_001540	1	45	8	204	1.95	0	C_Ear	27
HSPB1	Hs.520973	NM_001540	3	43	77	135	4.44	0	C_Ovary	17
HSPB1	Hs.520973	NM_001540	1	45	14	198	7.29	0	C_Esophagus	12
AKR1B1	Hs.521212	NM_001628	1	18	9	38	10.14	0	C_Endocrine	20
AKR1B1	Hs.521212	NM_001628	1	18	9	38	16.47	0	C_Breast	17
AKR1B1	Hs.521212	NM_001628	1	18	9	38	27.45	0	C_AdrCortex	1
NEFL	Hs.521461	NM_006158	1	14	20	47	11.56	0	N_PeripheralNerve	25
STAR	Hs.521535	NM_000349 NM_001007243	1	3	6	6	115.78	0	C_AdrCortex	5
RAD23B	Hs.521640	NM_002874	3	25	89	53	25.64	0	N_Lung	4
LY6E	Hs.521903	NM_002346 NM_001127213	2	27	68	67	7.9	0	C_Ovary	1
TSC22D3	Hs.522074	NM_198057 NM_004089 NM_001015881	2	32	4	77	12.26	0	N_Adipose	9
TSC22D3	Hs.522074	NM_198057 NM_004089 NM_001015881	2	32	4	77	12.26	0	N_SoftTissue	24
ORM1	Hs.522356	NM_000607	7	5	411	42	134.87	0	N_Liver	6
GSN	Hs.522373	NM_001127663 NM_001127664 NM_001127665 NM_001127666 NM_001127667 NM_000177 NM_198252 NM_001127662	1	37	3	136	8.94	0.008	C_Adipose	9
GSN	Hs.522373	NM_001127663 NM_001127664 NM_001127665 NM_001127666 NM_001127667 NM_000177 NM_198252 NM_001127662	1	37	22	117	2.89	0	C_Stomach	24
GSN	Hs.522373	NM_001127663 NM_001127664 NM_001127665 NM_001127666 NM_001127667 NM_000177 NM_198252 NM_001127662	3	49	7	162	10.22	0	N_Adipose	5
GSN	Hs.522373	NM_001127663 NM_001127664 NM_001127665 NM_001127666 NM_001127667 NM_000177 NM_198252 NM_001127662	3	49	7	162	10.22	0	N_SoftTissue	15
APOD	Hs.522555	NM_001647	2	33	6	99	3	0	N_Cerebrum	8
APOD	Hs.522555	NM_001647	3	32	24	81	9.4	0	N_PinealGland	4
APOD	Hs.522555	NM_001647	2	33	5	100	11.81	0	N_Adipose	6
APOD	Hs.522555	NM_001647	2	33	5	100	11.81	0	N_SoftTissue	19
TMSB4X	Hs.522584	NM_021109	7	44	42	266	2.88	0	C_Uncharacterised	10
TMSB4X	Hs.522584	NM_021109	4	47	71	237	7.59	0	C_Lymphoreticular	11
TMSB4X	Hs.522584	NM_021109	4	47	71	237	7.67	0	C_LymphNode	12
TIMP1	Hs.522632	NM_003254	2	39	46	119	3.01	0	C_Ovary	19
TIMP1	Hs.522632	NM_003254	3	38	8	157	3.54	0	C_Breast	25
TIMP1	Hs.522632	NM_003254	2	51	23	141	5.18	0	N_PinealGland	29
TIMP1	Hs.522632	NM_003254	3	50	33	131	5.77	0	N_Bone	24
TIMP1	Hs.522632	NM_003254	1	52	13	151	6.16	0	N_BoneMarrow	30
PCSK1N	Hs.522640	NM_013271	1	4	7	8	37.46	0	C_Endocrine	29
PCSK1N	Hs.522640	NM_013271	1	4	7	8	383.53	0	C_PituitaryGland	1
MAGED2	Hs.522665	NM_201222 NM_177433 NM_014599	2	37	11	85	7.25	0	N_PituitaryGland	7
PSAP	Hs.523004	NM_001042465 NM_001042466 NM_002778	6	49	109	327	1.27	0	C_Uterus	15
PSAP	Hs.523004	NM_001042465 NM_001042466 NM_002778	13	47	78	201	1.89	0	N_Nervous	26
PSAP	Hs.523004	NM_001042465 NM_001042466 NM_002778	3	57	27	252	2.91	0	N_PeripheralNerve	18
PSAP	Hs.523004	NM_001042465 NM_001042466 NM_002778	1	54	5	431	5.06	0	C_PituitaryGland	15
SPOCK2	Hs.523009	NM_014767 NM_001134434	1	13	9	45	19.64	0	N_Cerebellum	9
ZCCHC24	Hs.523080	NM_153367	1	12	2	27	32.52	0.063	C_PeripheralNerve	24
SFTPA1	Hs.523084	NM_001093770 NM_005411	1	1	66	5	219.16	0	C_Bone	15
SFTPA1	Hs.523084	NM_001093770 NM_005411	1	1	66	5	447.41	0	C_Cartilage	13
SFTPA1	Hs.523084	NM_001093770 NM_005411	5	0	55	0	NaN	0	N_Lung	7
RPL13A	Hs.523185	NM_012423	1	88	2	494	6.88	0.063	N_Breast	18
TMEM59	Hs.523262	NM_004872	5	35	15	93	2.18	0	C_Colon	24
TMEM59	Hs.523262	NM_004872	2	51	15	150	4.14	0	N_Prostate	26
PRDX3	Hs.523302	NM_006793 NM_014098	1	38	71	240	13.77	0	N_Kidney	12
TNNI2	Hs.523403	NM_001145829 NM_003282 NM_001145841	2	2	123	2	886.04	0	N_Muscle	22
HBB	Hs.523443	NM_000518	3	14	58	39	24.68	0	C_Bone	3
HBB	Hs.523443	NM_000518	1	16	56	41	46.23	0	C_Cartilage	14
COL11A1	Hs.523446	NM_080629 NM_001854 NM_080630	2	9	24	13	30.57	0	C_Bone	7
RPL27A	Hs.523463	NM_000990	4	53	37	157	6.16	0	N_Uncharacterised	29
SFN	Hs.523718	NM_006142	1	11	8	50	16.46	0	C_Esophagus	15
SFN	Hs.523718	NM_006142	1	11	35	23	38.44	0	C_Skin	19
NEAT1	Hs.523789	AF001893	2	48	9	186	2.4	0	N_Cerebrum	5
NEAT1	Hs.523789	AF001893	6	33	36	83	2.68	0	C_Gastrointestinal	26
NEAT1	Hs.523789	AF001893	1	38	25	94	4.09	0	C_Stomach	21
GSTP1	Hs.523836	NM_000852	3	38	11	106	6.93	0	C_HeadNeck	15
-	Hs.523932	CR599004	2	0	16	0	NaN	0	N_Testis	29
GATA3	Hs.524134	NM_001002295 NM_002051	2	2	4	3	92.64	0	C_Breast	6
TPI1	Hs.524219	NM_001159287 NM_000365	5	53	43	236	1.42	0	C_Ovary	23
TPI1	Hs.524219	NM_001159287 NM_000365	10	48	54	225	1.53	0	C_Nervous	30
TPI1	Hs.524219	NM_001159287 NM_000365	10	48	54	225	1.56	0	C_Brain	30
TPI1	Hs.524219	NM_001159287 NM_000365	4	54	24	255	1.56	0	C_Kidney	24
TPI1	Hs.524219	NM_001159287 NM_000365	1	65	10	224	4.38	0	N_Cerebellum	15
TPI1	Hs.524219	NM_001159287 NM_000365	6	52	38	241	4.59	0	C_GermCells	12
TPI1	Hs.524219	NM_001159287 NM_000365	3	55	35	244	7.17	0	C_Testis	12
TUBA1B	Hs.524390	NM_006082	3	70	23	404	1.55	0	N_PeripheralNerve	22
TUBA1B	Hs.524390	NM_006082	3	51	9	234	1.82	0	C_Lung	22
TUBA1B	Hs.524390	NM_006082	13	60	107	320	2.57	0	N_Brain	16
TUBA1B	Hs.524390	NM_006082	17	56	150	277	2.63	0	N_Nervous	16
TUBA1B	Hs.524390	NM_006082	4	50	38	205	5.4	0	C_GermCells	11
TUBA1B	Hs.524390	NM_006082	1	72	25	402	6.12	0	N_Cerebellum	11
TUBA1B	Hs.524390	NM_006082	3	51	41	202	10.15	0	C_Testis	1
NR4A1	Hs.524430	NM_002135 NM_173157	1	16	32	47	18.51	0	N_PeripheralNerve	15
LYZ	Hs.524579	NM_000239	1	17	20	77	8.75	0	C_Cartilage	24
LYZ	Hs.524579	NM_000239	2	16	33	64	9.42	0	C_Uncharacterised	3
NAP1L1	Hs.524599	NM_004537 NM_139207	4	43	25	120	3.45	0	C_Kidney	21
GJB2	Hs.524894	NM_004004	2	8	11	14	19.8	0	C_Skin	4
FTH1	Hs.524910	NM_002032	3	100	128	700	4.2	0	N_Bone	28
NDRG2	Hs.525205	NM_201535 NM_201540 NM_016250 NM_201541 NM_201537 NM_201539 NM_201536 NM_201538	8	10	50	19	16.81	0	C_Nervous	10
NDRG2	Hs.525205	NM_201535 NM_201540 NM_016250 NM_201541 NM_201537 NM_201539 NM_201536 NM_201538	8	10	50	19	17.15	0	C_Brain	8
SERPINA1	Hs.525557	NM_001127701 NM_001002236 NM_001127705 NM_001127703 NM_001127704 NM_001127702 NM_001127706 NM_001127707 NM_001127700 NM_000295 NM_001002235	2	22	26	84	3.46	0	C_Pancreas	27
SERPINA1	Hs.525557	NM_001127701 NM_001002236 NM_001127705 NM_001127703 NM_001127704 NM_001127702 NM_001127706 NM_001127707 NM_001127700 NM_000295 NM_001002235	1	23	5	105	43.76	0	C_Liver	30
SERPINA1	Hs.525557	NM_001127701 NM_001002236 NM_001127705 NM_001127703 NM_001127704 NM_001127702 NM_001127706 NM_001127707 NM_001127700 NM_000295 NM_001002235	9	25	690	153	62.75	0	N_Liver	2
MEG3	Hs.525589	AF447875	3	16	9	37	4.03	0	C_Kidney	12
MEG3	Hs.525589	AF447875	1	18	10	36	11.89	0	C_Endocrine	19
MEG3	Hs.525589	AF447875	1	18	4	42	16.16	0	C_Synovium	22
HSP90AA1	Hs.525600	NM_001017963 NM_005348	4	50	44	189	1.81	0	C_Ovary	22
HSP90AA1	Hs.525600	NM_001017963 NM_005348	3	74	20	300	1.81	0	N_PeripheralNerve	28
HSP90AA1	Hs.525600	NM_001017963 NM_005348	2	75	8	312	6.06	0	N_Adipose	12
HSP90AA1	Hs.525600	NM_001017963 NM_005348	2	75	8	312	6.06	0	N_SoftTissue	14
JUN	Hs.525704	NM_002228	2	22	3	63	7.59	0.008	C_Thyroid	11
JUN	Hs.525704	NM_002228	2	22	17	58	7.96	0	N_PeripheralNerve	4
MGRN1	Hs.526494	NM_001142290 NM_001142291 NM_015246 NM_001142289	1	8	2	10	87.8	0.063	C_PeripheralNerve	17
MDH1	Hs.526521	NM_005917	3	42	34	190	1.96	0	N_Skin	23
PPARGC1A	Hs.527078	NM_013261	1	5	2	6	303.53	0.063	C_Liver	19
HNRPDL	Hs.527105	NM_031372	1	41	2	124	151.7	0.063	C_Parathyroid	5
RPS23	Hs.527193	NM_001025	5	45	46	143	4.22	0	N_Ear	27
DUT	Hs.527980	NM_001025248 NM_001948 NM_001025249	1	21	6	34	8.76	0	C_Ear	7
DDX17	Hs.528305	NM_001098504 NM_006386 NM_030881 NM_001098505	5	63	33	168	2.15	0	N_Skin	26
RPL6	Hs.528668	BQ278439	2	37	36	162	5.09	0	N_Bone	22
RPL6	Hs.528668	BQ278439	7	31	117	102	7.34	0	C_Nervous	13
RPL6	Hs.528668	BQ278439	7	31	117	102	7.48	0	C_Brain	11
RPL6	Hs.528668	BQ278439	2	37	36	162	15.96	0	N_BoneMarrow	1
C3	Hs.529053	NM_000064	2	31	9	181	2.13	0	C_Endocrine	21
C3	Hs.529053	NM_000064	2	31	59	131	3.5	0	C_Ovary	18
C3	Hs.529053	NM_000064	1	32	8	182	5.09	0	C_AdrCortex	12
C3	Hs.529053	NM_000064	8	24	150	76	26.96	0	N_Liver	15
LTF	Hs.529517	NM_002343	1	13	4	128	10.55	0	C_Prostate	15
LTF	Hs.529517	NM_002343	2	12	64	68	17.22	0	C_Uncharacterised	1
VCP	Hs.529782	NM_007126	1	34	3	103	12.69	0.008	C_PituitaryGland	9
VCP	Hs.529782	NM_007126	1	36	6	82	17.29	0	N_PancreaticIslet	21
C5orf32	Hs.529798	NM_032412	1	12	3	16	31.8	0.008	C_Synovium	29
RNASET2	Hs.529989	NM_003730	3	17	15	23	16.57	0	N_Spleen	10
AGR2	Hs.530009	NM_006408	7	7	26	55	6.41	0	C_Colon	3
AGR2	Hs.530009	NM_006408	1	13	26	55	7.27	0	C_Stomach	18
AGR2	Hs.530009	NM_006408	8	6	52	29	11.07	0	C_Gastrointestinal	1
EIF3I	Hs.530096	NM_003757	1	39	2	100	33.62	0.063	N_Synovium	11
LGALS4	Hs.5302	NM_006149	3	3	28	4	485.32	0	N_Colon	2
LGALS4	Hs.5302	NM_006149	4	2	29	3	595.41	0	N_Gastrointestinal	2
ALDOB	Hs.530274	NM_000035	2	12	22	93	14.55	0	N_Gastrointestinal	17
UBA52	Hs.5308	NM_001033930 NM_003333	3	58	14	236	4.1	0	N_Colon	24
UBA52	Hs.5308	NM_001033930 NM_003333	2	34	17	94	8.2	0	C_Muscle	22
UBA52	Hs.5308	NM_001033930 NM_003333	2	34	17	94	8.2	0	C_SoftTissue	22
LGALS3	Hs.531081	NM_002306	6	21	15	37	5.49	0	C_Colon	6
LGALS3	Hs.531081	NM_002306	2	24	14	47	18.3	0	N_Gastrointestinal	7
LGALS3	Hs.531081	NM_002306	1	25	13	48	18.73	0	N_Colon	27
RAB11FIP3	Hs.531642	NM_014700 NM_001142272	1	5	2	6	303.53	0.063	C_Liver	20
RNFT1	Hs.531701	NM_016125	2	11	19	16	32.81	0	N_Testis	27
ARHGAP25	Hs.531807	NM_001007231 NM_014882	1	7	3	9	304.48	0.008	C_Liver	5
RPL5	Hs.532359	NM_000969	6	49	37	195	1.48	0	C_Ovary	26
RPL5	Hs.532359	NM_000969	4	51	23	209	1.82	0	C_Bone	30
RPL5	Hs.532359	NM_000969	5	50	30	202	2.46	0	C_Kidney	19
C14orf179	Hs.532626	NM_052873 NM_001102564	1	9	2	13	140.09	0.063	C_Liver	24
SERPINF1	Hs.532768	NM_002615	1	42	2	166	20.25	0.063	N_Synovium	13
SERPINF1	Hs.532768	NM_002615	1	29	2	74	70.35	0.063	C_Thymus	16
LRPAP1	Hs.533136	NM_002337	1	32	4	69	19.58	0	C_Prostate	9
CEL	Hs.533258	NM_001807	3	4	28	7	437.58	0	N_Pancreas	14
UBA1	Hs.533273	NM_003334 NM_153280	1	41	4	124	3.73	0	C_AdrCortex	25
ATRX	Hs.533526	NM_000489 NM_138270	2	24	5	45	5.25	0	N_Thyroid	10
H19	Hs.533566	BC040073	1	32	2	123	19.91	0.063	C_Embryonic	26
H19	Hs.533566	BC040073	1	32	2	123	19.91	0.063	C_Placenta	26
H19	Hs.533566	BC040073	1	32	2	123	42.32	0.063	C_Thymus	18
H19	Hs.533566	BC040073	2	34	42	220	4.54	0	N_Lymphoreticular	17
H19	Hs.533566	BC040073	2	34	42	220	4.85	0	N_Spleen	18
H19	Hs.533566	BC040073	2	31	4	121	5.61	0	C_Synovium	24
H19	Hs.533566	BC040073	1	32	9	116	34.41	0	C_PeripheralNerve	27
TNNT2	Hs.533613	NM_000364 NM_001001430 NM_001001431 NM_001001432	9	3	60	4	196.94	0	N_Ear	5
TNNT2	Hs.533613	NM_000364 NM_001001430 NM_001001431 NM_001001432	9	3	60	4	350.73	0	N_Heart	5
BSCL2	Hs.533709	NM_001130702 NM_001122955 NM_032667	3	23	20	47	7.43	0	N_Endocrine	8
BSCL2	Hs.533709	NM_001130702 NM_001122955 NM_032667	1	25	12	55	12.22	0	N_PituitaryGland	22
DLK1	Hs.533717	NM_003836	1	23	25	270	5.19	0	N_PituitaryGland	16
DLK1	Hs.533717	NM_003836	11	13	244	51	29.47	0	N_Embryonic	6
DLK1	Hs.533717	NM_003836	9	15	242	53	37.96	0	N_Placenta	6
KRT8	Hs.533782	NM_002273	5	28	119	196	2.31	0	C_Uterus	14
KRT8	Hs.533782	NM_002273	10	23	86	229	2.32	0	C_Gastrointestinal	12
KRT8	Hs.533782	NM_002273	1	21	7	154	10.75	0	N_PancreaticIslet	29
KRT8	Hs.533782	NM_002273	9	13	121	40	25.08	0	N_Placenta	19
MYST1	Hs.533803	NM_182958 NM_032188	1	6	2	10	244.93	0.063	C_Embryonic	14
MYST1	Hs.533803	NM_182958 NM_032188	1	6	2	10	244.93	0.063	C_Placenta	14
-	Hs.533977	CR620402	2	52	5	135	5.51	0	N_Uterus	27
TARP	Hs.534032	NM_001003806 NM_001003799	2	6	20	8	103.63	0	N_Prostate	9
B2M	Hs.534255	NM_004048	6	55	368	787	2.28	0	N_Nervous	30
B2M	Hs.534255	NM_004048	3	58	354	801	3.41	0	N_Brain	30
B2M	Hs.534255	NM_004048	3	58	332	823	7.12	0	N_Endocrine	15
B2M	Hs.534255	NM_004048	2	59	324	831	19.09	0	N_Thyroid	15
B2M	Hs.534255	NM_004048	1	60	321	834	19.76	0	N_Cerebrum	13
B2M	Hs.534255	NM_004048	1	60	321	834	24.73	0	N_Parathyroid	16
SERPINA3	Hs.534293	NM_001085	1	24	10	345	6.86	0	N_PancreaticIslet	25
SERPINA3	Hs.534293	NM_001085	6	19	283	72	53.93	0	N_Liver	7
ANXA2P2	Hs.534301	BF670622	2	45	37	327	1.24	0	N_Skin	20
ANXA2P2	Hs.534301	BF670622	3	44	57	307	1.43	0	N_Brain	25
ANXA2P2	Hs.534301	BF670622	2	45	17	347	2.03	0	N_Prostate	21
ANXA2P2	Hs.534301	BF670622	1	46	17	347	2.43	0	N_Cerebrum	29
ANXA2P2	Hs.534301	BF670622	2	45	19	345	2.61	0	N_Thyroid	30
ANXA2P2	Hs.534301	BF670622	3	44	41	323	3.32	0	N_Uncharacterised	24
ANXA2P2	Hs.534301	BF670622	4	43	88	276	4.87	0	N_Lung	11
ANXA2P2	Hs.534301	BF670622	4	43	91	273	5.34	0	N_Vascular	12
EIF5A	Hs.534314	NM_001970 NM_001143762 NM_001143761 NM_001143760	1	22	2	42	58.31	0.063	C_Embryonic	17
EIF5A	Hs.534314	NM_001970 NM_001143762 NM_001143761 NM_001143760	1	22	2	42	58.31	0.063	C_Placenta	17
HLA-DRB1	Hs.534322	NM_002125	2	18	3	35	8.8	0.008	C_Esophagus	9
HLA-DRB1	Hs.534322	NM_002125	2	17	40	38	16.04	0	N_Lung	9
MT1E	Hs.534330	NM_175617	2	7	5	11	31.59	0	C_Breast	4
RPS7	Hs.534346	BM478334	1	34	3	90	11.24	0.008	C_Prostate	17
RPS7	Hs.534346	BM478334	1	34	23	70	14.92	0	C_Muscle	18
RPS7	Hs.534346	BM478334	1	34	23	70	14.92	0	C_SoftTissue	18
RPL10	Hs.534404	NM_006013	1	88	3	546	9.26	0.008	N_Synovium	17
ANAPC11	Hs.534456	NM_001002244 NM_001002249 NM_016476 NM_001002248 NM_001002246 NM_001002247 NM_001002245	2	12	4	18	15.44	0	C_Breast	7
ZNF251	Hs.534516	NM_138367	1	6	2	9	2090.89	0.063	C_Parathyroid	1
PKM2	Hs.534770	NM_182470 NM_182471 NM_002654	1	59	3	431	3.03	0.008	C_PituitaryGland	16
PKM2	Hs.534770	NM_182470 NM_182471 NM_002654	1	65	10	251	3.91	0	N_Cerebellum	16
EEF1A1	Hs.535192	NM_001402	1	122	3	2442	2.09	0.008	N_Breast	16
EEF1A1	Hs.535192	NM_001402	1	122	24	2421	0.61	0.004	N_Parathyroid	21
EEF1A1	Hs.535192	NM_001402	4	119	102	2343	0.48	0	N_Skin	28
EEF1A1	Hs.535192	NM_001402	5	118	54	2391	0.52	0	N_Eye	20
EEF1A1	Hs.535192	NM_001402	5	118	54	2391	0.52	0	N_Retina	20
EEF1A1	Hs.535192	NM_001402	3	120	51	2394	0.59	0	N_Testis	21
EEF1A1	Hs.535192	NM_001402	12	111	188	2257	0.69	0	N_Placenta	14
EEF1A1	Hs.535192	NM_001402	19	104	345	2100	1.01	0	N_Embryonic	15
EEF1A1	Hs.535192	NM_001402	17	106	542	1903	1.39	0	N_Nervous	27
EEF1A1	Hs.535192	NM_001402	5	118	43	2402	1.95	0	N_Pancreas	16
EEF1A1	Hs.535192	NM_001402	1	122	35	2410	3.47	0	N_PancreaticIslet	23
EEF1A1	Hs.535192	NM_001402	1	122	5	2440	8.18	0	N_Salivary	13
SFTPA2	Hs.535295	NM_006926 NM_001098668	1	4	72	8	149.48	0	C_Bone	14
SFTPA2	Hs.535295	NM_006926 NM_001098668	3	1	57	3	289.79	0	N_Lung	6
SFTPA2	Hs.535295	NM_006926 NM_001098668	1	4	72	8	305.27	0	C_Cartilage	12
CLSTN3	Hs.535378	NM_014718	1	7	8	17	46.2	0	N_Cerebellum	24
-	Hs.535454	AK098676	1	0	38	0	NaN	0	N_Testis	12
EIF3CL	Hs.535464	NM_001099661	1	45	2	89	37.77	0.063	N_Synovium	10
SEMG2	Hs.537218	NM_003008	2	1	46	6	318.62	0	N_Prostate	5
GP2	Hs.53985	NM_001007240 NM_001502 NM_001007241 NM_001007242	4	0	13	0	NaN	0	N_Pancreas	20
EPCAM	Hs.542050	NM_002354	3	14	3	23	19.39	0.008	N_Uterus	7
EPCAM	Hs.542050	NM_002354	3	16	14	84	2.26	0	C_Colon	29
EPCAM	Hs.542050	NM_002354	4	15	53	45	4.48	0	C_Uterus	5
FAM50A	Hs.54277	NM_004699	2	13	4	16	3.84	0	C_Stomach	10
GAPDH	Hs.544577	NM_002046	2	97	20	833	1.34	0	N_PituitaryGland	18
GAPDH	Hs.544577	NM_002046	6	93	112	741	3.5	0	N_Eye	18
GAPDH	Hs.544577	NM_002046	6	93	112	741	3.53	0	N_Retina	18
GAPDH	Hs.544577	NM_002046	1	98	33	820	3.97	0	N_Cerebellum	18
AZGP1	Hs.546239	NM_001185	2	10	15	49	12.68	0	N_Prostate	24
AZGP1	Hs.546239	NM_001185	1	7	4	9	150.13	0	C_Prostate	7
FGG	Hs.546255	NM_021870 NM_000509	9	12	1042	78	188.24	0	N_Liver	1
HNRNPA1	Hs.546261	NM_031157 NM_002136	4	50	32	208	2.55	0	C_Kidney	16
HNRNPA1	Hs.546261	NM_031157 NM_002136	2	67	6	220	4.06	0	N_Uterus	19
RPL10A	Hs.546269	NM_007104	1	50	4	122	14.41	0	N_Thymus	25
RPL10A	Hs.546269	NM_007104	1	27	6	55	18.53	0	C_Synovium	15
RPL6	Hs.546283	NM_001024662 NM_000970	4	46	35	251	1.08	0	C_Ovary	29
RPL6	Hs.546283	NM_001024662 NM_000970	1	49	11	275	1.99	0	C_Ear	18
RPL6	Hs.546283	NM_001024662 NM_000970	3	47	33	253	2.16	0	C_Kidney	15
RPL6	Hs.546283	NM_001024662 NM_000970	4	46	34	252	2.23	0	C_Bone	19
RPL6	Hs.546283	NM_001024662 NM_000970	3	47	16	270	2.69	0	C_Muscle	28
RPL6	Hs.546283	NM_001024662 NM_000970	3	47	16	270	2.69	0	C_SoftTissue	28
RPL6	Hs.546283	NM_001024662 NM_000970	3	47	31	255	3.07	0	C_Lymphoreticular	13
RPL6	Hs.546283	NM_001024662 NM_000970	3	47	31	255	3.1	0	C_LymphNode	13
RPL6	Hs.546283	NM_001024662 NM_000970	2	57	30	202	3.46	0	N_Heart	27
RPLP0	Hs.546285	NM_053275 NM_001002	7	67	106	458	0.88	0	C_Uterus	17
RPLP0	Hs.546285	NM_053275 NM_001002	5	85	73	387	2.48	0	N_Ear	14
RPLP0	Hs.546285	NM_053275 NM_001002	6	84	62	398	4.08	0	N_Uncharacterised	14
RPLP0	Hs.546285	NM_053275 NM_001002	4	86	72	388	4.34	0	N_Heart	12
RPS3	Hs.546286	NM_001005	8	49	57	213	1.71	0	C_Nervous	27
RPS3	Hs.546286	NM_001005	8	49	57	213	1.74	0	C_Brain	27
RPS3	Hs.546286	NM_001005	1	56	11	259	2.11	0	C_Ear	17
RPS3	Hs.546286	NM_001005	6	68	38	260	2.23	0	N_Lung	28
RPS3	Hs.546286	NM_001005	4	70	28	270	2.47	0	N_Lymphoreticular	24
RPS3	Hs.546286	NM_001005	4	70	28	270	2.63	0	N_Spleen	25
RPS3	Hs.546286	NM_001005	5	52	18	252	3.24	0	C_Muscle	20
RPS3	Hs.546286	NM_001005	5	52	18	252	3.24	0	C_SoftTissue	20
RPS3	Hs.546286	NM_001005	6	68	44	254	4.53	0	N_Uncharacterised	20
RPS3	Hs.546286	NM_001005	3	71	23	275	11.81	0	N_Ovary	2
RPS7	Hs.546287	NM_001011	2	31	15	69	5.48	0	C_Lymphoreticular	30
RPS7	Hs.546287	NM_001011	2	31	15	69	5.54	0	C_LymphNode	30
RPS9	Hs.546288	NM_001013	3	54	4	159	5.94	0	N_Adipose	26
RPS9	Hs.546288	NM_001013	3	54	4	159	5.94	0	N_SoftTissue	29
RPS12	Hs.546289	NM_001016	2	16	11	30	16.62	0	C_Muscle	9
RPS12	Hs.546289	NM_001016	2	16	11	30	16.62	0	C_SoftTissue	9
RPS27	Hs.546291	NM_001030	2	37	4	185	9.5	0	N_Thymus	5
RPS27	Hs.546291	NM_001030	3	36	12	177	9.54	0	N_Ovary	19
LASP1	Hs.548018	NM_006148	7	25	14	62	3.06	0	C_Colon	28
MBP	Hs.551713	NM_001025100 NM_001025101 NM_001025081 NM_002385 NM_001025090 NM_001025092	5	28	95	426	11.15	0	N_Cerebrum	2
MBP	Hs.551713	NM_001025100 NM_001025101 NM_001025081 NM_002385 NM_001025090 NM_001025092	12	21	327	194	13.02	0	N_Brain	3
MBP	Hs.551713	NM_001025100 NM_001025101 NM_001025081 NM_002385 NM_001025090 NM_001025092	1	32	106	415	25.64	0	N_Cerebellum	1
MBP	Hs.551713	NM_001025100 NM_001025101 NM_001025081 NM_002385 NM_001025090 NM_001025092	17	16	450	71	30.97	0	N_Nervous	2
EIF3D	Hs.55682	NM_003753	4	49	5	95	7.83	0	N_Uterus	23
NPM1	Hs.557550	NM_002520 NM_199185 NM_001037738	4	51	31	237	2.17	0	C_Kidney	18
NPM1	Hs.557550	NM_002520 NM_199185 NM_001037738	6	58	41	269	2.32	0	N_Lung	24
NPM1	Hs.557550	NM_002520 NM_199185 NM_001037738	2	62	21	289	3.36	0	N_Kidney	24
MAPK8IP2	Hs.558180	NM_012324 NM_016431	1	4	8	5	157.09	0	N_Cerebellum	23
CP	Hs.558314	NM_000096	3	8	35	21	6.34	0	C_Uterus	8
CP	Hs.558314	NM_000096	6	12	124	26	65.09	0	N_Liver	19
PPY	Hs.558368	NM_002722	1	0	4	0	NaN	0	N_Pancreas	30
RPL37	Hs.558601	CD387687	3	10	28	40	31.81	0	C_Muscle	1
RPL37	Hs.558601	CD387687	3	10	28	40	31.81	0	C_SoftTissue	1
HMP19	Hs.559412	NM_015980	1	3	3	7	186.73	0.008	C_PituitaryGland	3
HMP19	Hs.559412	NM_015980	2	2	4	6	44.45	0	C_HeadNeck	5
RPSAP58	Hs.560655	XR_079400	4	48	25	205	2.02	0	C_Kidney	23
RPSAP58	Hs.560655	XR_079400	1	51	4	226	2.05	0	C_AdrCortex	29
RPSAP58	Hs.560655	XR_079400	2	50	18	212	2.14	0	C_Lymphoreticular	22
RPSAP58	Hs.560655	XR_079400	2	50	18	212	2.16	0	C_LymphNode	21
RPSAP58	Hs.560655	XR_079400	4	48	26	204	3.71	0	C_GermCells	14
RPSAP58	Hs.560655	XR_079400	1	51	17	213	3.97	0	C_Ear	14
RPSAP58	Hs.560655	XR_079400	2	50	20	210	4.75	0	C_Testis	15
SNRPN	Hs.564847	NM_022807 NM_022808 NM_022806 NM_022805 NM_003097 NM_005678 NM_022804	2	49	13	92	7.92	0	N_PituitaryGland	6
SNRPN	Hs.564847	NM_022807 NM_022808 NM_022806 NM_022805 NM_003097 NM_005678 NM_022804	1	50	20	85	23.16	0	N_Cerebellum	4
RPS26	Hs.567235	NM_001029	2	34	16	89	11.05	0	N_Gastrointestinal	24
RPS26	Hs.567235	NM_001029	2	34	16	89	12.44	0	N_Colon	20
RPS26	Hs.567235	NM_001029	2	16	5	24	14.48	0	C_Breast	5
PDE6A	Hs.567314	NM_000440	5	1	37	1	854.07	0	N_Eye	8
PDE6A	Hs.567314	NM_000440	5	1	37	1	861.44	0	N_Retina	8
-	Hs.567352	BM563814	1	41	2	116	21.11	0.063	C_Embryonic	24
-	Hs.567352	BM563814	1	41	2	116	21.11	0.063	C_Placenta	24
-	Hs.567352	BM563814	2	40	6	112	9.1	0	C_Synovium	1
FAIM2	Hs.567424	NM_012306	1	9	7	12	57.26	0	N_Cerebellum	29
-	Hs.567699	BG165625 BQ716296	4	10	96	12	51.17	0	C_Nervous	3
-	Hs.567699	BG165625 BQ716296	4	10	96	12	52.19	0	C_Brain	3
-	Hs.567699	BG165625 BQ716296	1	16	26	20	93.22	0	N_BoneMarrow	17
CANX	Hs.567968	NM_001746 NM_001024649	3	55	7	164	2.11	0	N_Cerebrum	7
PDE4DIP	Hs.568247	NM_014644 NM_001002811 NM_001002812 NM_022359 NM_001002810	2	7	5	16	14.76	0	C_Lung	7
ADNP	Hs.570355	NM_015339 NM_181442	2	11	4	20	13.9	0	C_Breast	8
RPL7	Hs.571841	NM_000971	1	43	8	189	2.1	0	C_Ear	26
RPL7	Hs.571841	NM_000971	2	58	23	240	3.97	0	N_Prostate	12
RPL7	Hs.571841	NM_000971	4	40	17	180	4.28	0	C_Muscle	23
RPL7	Hs.571841	NM_000971	4	40	17	180	4.28	0	C_SoftTissue	23
RPL7	Hs.571841	NM_000971	2	58	12	251	6.72	0	N_Ovary	21
-	Hs.5724	BX641108	5	17	27	25	17.25	0	N_Vascular	8
CCL21	Hs.57907	NM_002989	1	11	2	23	406.58	0.063	N_LymphNode	5
GFPT1	Hs.580300	NM_002056	3	24	23	33	19.26	0	N_Testis	9
CAPS	Hs.584744	NM_004058 NM_080590	5	3	35	3	44.38	0	C_Uterus	7
EEF1A1	Hs.586423	AK292639	1	115	2	2364	1.43	0.063	N_Breast	20
EEF1A1	Hs.586423	AK292639	4	112	187	2179	0.94	0.02	N_Skin	27
EEF1A1	Hs.586423	AK292639	5	111	43	2323	0.42	0	N_Eye	21
EEF1A1	Hs.586423	AK292639	5	111	43	2323	0.43	0	N_Retina	21
EEF1A1	Hs.586423	AK292639	3	113	46	2320	0.55	0	N_Testis	22
EEF1A1	Hs.586423	AK292639	7	109	170	2196	1.05	0	N_Liver	17
EEF1A1	Hs.586423	AK292639	19	97	482	1884	1.24	0	N_Nervous	29
EEF1A1	Hs.586423	AK292639	1	115	51	2315	1.35	0	N_Parathyroid	18
EEF1A1	Hs.586423	AK292639	9	107	345	2021	1.41	0	N_Placenta	12
EEF1A1	Hs.586423	AK292639	16	100	470	1896	1.52	0	N_Embryonic	14
EEF1A1	Hs.586423	AK292639	1	73	8	1608	1.68	0	C_Prostate	27
-	Hs.587819	N80739	1	0	2	0	NaN	0.063	C_Adipose	28
NEB	Hs.588655	NM_004543	4	7	119	10	171.42	0	N_Muscle	23
COL9A1	Hs.590892	NM_001851 NM_078485	1	5	8	18	22.08	0	C_Ear	3
TFPT	Hs.590939	NM_013342	2	7	3	7	44.01	0.008	C_Esophagus	7
CGB5	Hs.590955	NM_033043	5	3	133	10	110.32	0	N_Placenta	17
CGB5	Hs.590955	NM_033043	7	1	142	1	873.22	0	N_Embryonic	10
FOSB	Hs.590958	NM_006732 NM_001114171	2	10	11	17	21.79	0	C_Cartilage	7
BOC	Hs.591318	NM_033254	2	16	3	24	19.92	0.008	C_Thyroid	9
RBM16	Hs.591329	NM_014892	1	9	31	12	71.43	0	N_Testis	14
LAMC2	Hs.591484	NM_005562 NM_018891	1	10	18	33	13.76	0	C_Skin	24
LAMC2	Hs.591484	NM_005562 NM_018891	2	9	6	10	65.26	0	N_Pancreas	24
MPZ	Hs.591486	NM_000530	3	5	17	63	7.33	0	N_PeripheralNerve	5
MPZ	Hs.591486	NM_000530	5	3	76	4	92.37	0	N_Nervous	10
LRTM1	Hs.591668	NM_020678	2	4	45	4	196.6	0	N_Endocrine	5
LRTM1	Hs.591668	NM_020678	2	4	45	4	357.7	0	N_PinealGland	1
CETN3	Hs.591767	NM_004365	1	9	43	17	70	0	N_Testis	11
BTF3	Hs.591768	NM_001037637 NM_001207	4	38	16	98	2.21	0	C_Colon	21
IER3	Hs.591785	NM_003897	7	13	11	23	6.48	0	C_Colon	11
ADAM22	Hs.592282	NM_021723 NM_021722 NM_016351 NM_004194 NM_021721	1	0	2	0	NaN	0.063	C_PituitaryGland	18
ADSSL1	Hs.592327	NM_199165 NM_152328	2	4	3	9	78.66	0.008	N_SoftTissue	4
LOC100289173	Hs.592455	BM912683	3	56	30	121	5.79	0	N_Heart	26
LOC100289173	Hs.592455	BM912683	2	5	7	7	49.75	0	C_Testis	8
LOC100289173	Hs.592455	BM912683	1	58	5	146	58.25	0	N_Synovium	1
-	Hs.592929	BM804833	1	4	32	14	72.6	0	N_PinealGland	24
-	Hs.592929	BM804833	1	4	32	14	108.4	0	N_Thyroid	24
-	Hs.592929	BM804833	1	4	32	14	113.54	0	N_Cerebrum	22
-	Hs.592929	BM804833	1	4	32	14	140.89	0	N_Parathyroid	12
-	Hs.593044	BG178618	1	4	84	4	551.04	0	N_Uncharacterised	13
ANKHD1	Hs.594084	NM_020690 NM_017747 NM_024668 NM_017978 NM_003732	1	25	2	38	23.1	0.063	C_PeripheralNerve	30
LMNA	Hs.594444	NM_170707 NM_170708 NM_005572	9	35	47	144	2.01	0	C_Gastrointestinal	17
LMNA	Hs.594444	NM_170707 NM_170708 NM_005572	3	41	13	178	3.45	0	C_Lung	14
ADAM12	Hs.594537	NM_003474 NM_021641	10	5	82	10	67.94	0	N_Placenta	28
DES	Hs.594952	NM_001927	4	21	145	58	36.04	0	N_Muscle	14
DES	Hs.594952	NM_001927	1	7	6	23	88.32	0	C_Prostate	3
SERPINH1	Hs.596449	NM_001235	1	30	13	99	9.39	0	N_BoneMarrow	29
-	Hs.600328	BG927311	1	0	2	0	NaN	0.063	C_PeripheralNerve	8
-	Hs.600488	BF575787	1	8	2	12	73.16	0.063	C_PeripheralNerve	20
PGA3	Hs.601055	NM_001079807	1	6	45	17	163.42	0	N_Gastrointestinal	11
PGA3	Hs.601055	NM_001079807	1	6	45	17	28158.4	0	N_Esophagus	1
PGA3	Hs.601055	NM_001079807	1	0	117	0	NaN	0	C_Gastrointestinal	11
PGA3	Hs.601055	NM_001079807	1	0	117	0	NaN	0	C_Stomach	12
PAH	Hs.603740	NM_000277	1	8	20	41	22.59	0	N_Kidney	25
-	Hs.605083	AK026818	1	8	13	16	38.43	0	C_Lung	12
IGFBP5	Hs.607212	NM_000599	2	29	8	120	4.45	0	C_HeadNeck	28
IGFBP5	Hs.607212	NM_000599	3	28	14	114	5.26	0	C_Endocrine	13
IGFBP5	Hs.607212	NM_000599	1	30	6	122	5.69	0	C_AdrCortex	16
IGFBP5	Hs.607212	NM_000599	1	30	7	121	9.24	0	C_Thyroid	14
IGFBP5	Hs.607212	NM_000599	3	34	9	96	13.18	0	N_Ovary	7
SKAP2	Hs.610137	BQ708363	1	6	48	7	174.54	0	N_Spleen	17
SKAP2	Hs.610137	BQ708363	2	5	49	6	194.49	0	N_Lymphoreticular	6
CTRB1	Hs.610926	NM_001906	6	1	37	1	4057.14	0	N_Pancreas	9
CTRB1	Hs.610926	NM_001906	3	0	26	0	NaN	0	C_Pancreas	8
GDF15	Hs.616962	BU536291	8	4	122	13	57.69	0	N_Embryonic	25
GDF15	Hs.616962	BU536291	6	6	119	16	61.67	0	N_Placenta	20
MALAT1	Hs.621695	EF177381	7	68	139	2171	0.39	0	N_Embryonic	23
MALAT1	Hs.621695	EF177381	3	72	172	2138	1.15	0	N_Muscle	16
MALAT1	Hs.621695	EF177381	1	74	51	2259	1.39	0	N_Parathyroid	17
MALAT1	Hs.621695	EF177381	6	40	35	115	1.88	0	C_Gastrointestinal	30
MALAT1	Hs.621695	EF177381	2	73	166	2144	2.15	0	N_Testis	19
MALAT1	Hs.621695	EF177381	1	45	20	130	2.37	0	C_Stomach	26
MALAT1	Hs.621695	EF177381	4	42	13	137	4.06	0	C_Endocrine	14
MALAT1	Hs.621695	EF177381	4	42	11	139	5.28	0	C_HeadNeck	17
MALAT1	Hs.621695	EF177381	2	44	8	142	9	0	C_Thyroid	2
MALAT1	Hs.621695	EF177381	1	45	5	145	14.01	0	C_Adipose	5
PRSS1	Hs.622865	NM_002769 NM_002770	1	9	27	394	16.37	0	N_PancreaticIslet	24
PRSS1	Hs.622865	NM_002769 NM_002770	3	2	125	7	200.71	0	C_Pancreas	1
PRSS1	Hs.622865	NM_002769 NM_002770	7	3	418	3	16958.1	0	N_Pancreas	1
IL8	Hs.624	NM_000584	2	7	11	24	8.36	0	C_Uncharacterised	6
IL8	Hs.624	NM_000584	3	6	18	17	14.34	0	C_Colon	4
IL8	Hs.624	NM_000584	1	15	15	33	107.97	0	N_PancreaticIslet	3
BCAM	Hs.625725	NM_005581 NM_001013257	1	12	8	68	5.84	0	C_Ear	22
BCAM	Hs.625725	NM_005581 NM_001013257	3	10	36	40	7	0	C_Ovary	3
IGL@	Hs.625768	BM918688	3	9	10	31	5.88	0	C_Uncharacterised	8
IGL@	Hs.625768	BM918688	3	18	23	57	10.25	0	N_Spleen	30
IGL@	Hs.625768	BM918688	5	16	25	55	10.81	0	N_Lymphoreticular	9
IGL@	Hs.625768	BM918688	4	17	29	51	14.87	0	N_Uncharacterised	7
-	Hs.625845	AA569202	1	0	2	0	NaN	0.063	C_Adipose	22
RPS18	Hs.627414	NM_022551	1	54	2	230	40.64	0.063	N_LymphNode	12
RPS18	Hs.627414	NM_022551	2	53	4	228	4.14	0	N_Adipose	28
RPS18	Hs.627414	NM_022551	7	48	36	196	4.8	0	N_Uncharacterised	30
RPS18	Hs.627414	NM_022551	3	52	9	223	5.67	0	N_Ovary	29
RPS18	Hs.627414	NM_022551	2	53	4	228	7.71	0	N_Thymus	6
RPS18	Hs.627414	NM_022551	1	24	6	81	12.58	0	C_Synovium	17
VIM	Hs.628678	NM_003380	1	69	2	643	5.28	0.063	N_Breast	19
SPARCL1	Hs.62886	NM_001128310 NM_004684	16	27	81	121	3.25	0	N_Nervous	23
SPARCL1	Hs.62886	NM_001128310 NM_004684	1	30	20	69	4.46	0	C_Stomach	25
SPARCL1	Hs.62886	NM_001128310 NM_004684	4	39	58	144	6.44	0	N_Vascular	17
SEPW1	Hs.631549	NM_003009	3	26	17	84	6.42	0	N_PinealGland	7
TNNT1	Hs.631558	NM_003283 NM_001126132 NM_001126133	3	5	358	6	866.99	0	N_Muscle	2
GNB3	Hs.631657	NM_002075	1	2	2	2	435.05	0.063	C_PituitaryGland	21
PRB1	Hs.631726	NM_005039 NM_199353 NM_199354	2	1	7	1	28639.1	0	N_Salivary	3
PRH2	Hs.631731	NM_005042 NM_001110213	1	2	10	6	102.4	0	N_Parathyroid	26
PRH2	Hs.631731	NM_005042 NM_001110213	2	1	6	10	2431.35	0	N_Salivary	4
LOC644253	Hs.631751	XM_001719157	1	0	2	0	NaN	0.063	C_Adipose	26
ANXA7	Hs.631827	NM_004034 NM_001156	1	27	7	50	33.11	0	N_PancreaticIslet	10
CELA2A	Hs.631866	NM_033440	5	1	36	1	3946.46	0	N_Pancreas	10
CTRC	Hs.631869	NM_007272	4	1	16	3	581.63	0	N_Pancreas	19
MUC7	Hs.631946	NM_001145006 NM_001145007 NM_152291	1	1	20	3	315.75	0	N_Thyroid	28
MUC7	Hs.631946	NM_001145006 NM_001145007 NM_152291	1	1	20	3	330.7	0	N_Cerebrum	28
MUC7	Hs.631946	NM_001145006 NM_001145007 NM_152291	1	1	20	3	410.2	0	N_Parathyroid	22
-	Hs.632112	BU533839	2	2	4	2	133.37	0	C_HeadNeck	3
SAA1	Hs.632144	NM_000331 NM_199161	2	10	4	286	3.3	0	N_Adipose	29
SAA1	Hs.632144	NM_000331 NM_199161	4	8	259	31	114.55	0	N_Liver	12
MVP	Hs.632177	NM_017458 NM_005115	2	14	14	36	5.98	0	C_Stomach	3
DCTPP1	Hs.632191	NM_024096	3	14	3	14	50.56	0.008	N_SoftTissue	7
ZG16	Hs.632195	NM_152338	2	0	10	0	NaN	0	N_Colon	10
CTRB2	Hs.632211	NM_001025200	1	6	7	79	20.95	0	N_PancreaticIslet	16
CTRB2	Hs.632211	NM_001025200	6	1	84	2	4662.36	0	N_Pancreas	6
SOLH	Hs.632219	NM_005632	1	10	6	13	50.2	0	N_Pancreas	26
SOLH	Hs.632219	NM_005632	1	10	6	13	109.09	0	N_PancreaticIslet	11
ITGB4	Hs.632226	NM_000213 NM_001005731 NM_001005619	2	10	35	31	8.78	0	C_Ovary	4
INPP5K	Hs.632238	NM_001135642 NM_130766 NM_016532	2	7	3	7	68.3	0.008	C_Thyroid	7
-	Hs.632304	BQ050162	2	24	17	45	9.87	0	N_Uncharacterised	11
C1QA	Hs.632379	NM_015991	2	16	4	25	16.44	0	C_Esophagus	4
CTSK	Hs.632466	NM_000396	1	19	31	36	14.28	0	C_Kidney	17
PRELP	Hs.632481	NM_002725 NM_201348	2	10	14	31	15.21	0	C_Cartilage	2
PRELP	Hs.632481	NM_002725 NM_201348	1	11	8	37	25.05	0	C_AdrCortex	3
HSPD1	Hs.632539	NM_002156 NM_199440	1	35	4	124	3.73	0	C_AdrCortex	26
-	Hs.632573	AK094885	2	42	4	118	8	0	N_Adipose	24
-	Hs.632573	AK094885	2	42	4	118	8	0	N_SoftTissue	27
MYL6	Hs.632717	NM_021019 NM_079423	1	53	8	187	2.12	0	C_Ear	25
MYL6	Hs.632717	NM_021019 NM_079423	5	49	44	151	2.27	0	C_Ovary	21
MYL6	Hs.632717	NM_021019 NM_079423	2	52	9	186	3.36	0	C_Breast	21
MYL6	Hs.632717	NM_021019 NM_079423	2	78	21	283	4.56	0	N_Gastrointestinal	19
MYL6	Hs.632717	NM_021019 NM_079423	2	78	21	283	5.14	0	N_Colon	16
-	Hs.632891	CF780565	2	16	17	21	36.72	0	C_Muscle	4
-	Hs.632891	CF780565	2	16	17	21	36.72	0	C_SoftTissue	4
PGAM1	Hs.632918	NM_002629	1	38	2	108	22.67	0.063	C_Embryonic	23
PGAM1	Hs.632918	NM_002629	1	38	2	108	22.67	0.063	C_Placenta	23
PGAM1	Hs.632918	NM_002629	3	36	17	93	5.32	0	C_GermCells	25
APOA1	Hs.633003	XM_002343131	5	3	37	7	71.92	0	N_Liver	25
TIMP2	Hs.633514	NM_003255	1	65	3	232	21.81	0.008	N_Synovium	14
TIMP2	Hs.633514	NM_003255	4	62	52	183	3.73	0	N_Ear	20
TIMP2	Hs.633514	NM_003255	3	63	35	200	4.08	0	N_Heart	23
TUBB	Hs.636480	NM_178014	3	75	22	371	1.61	0	N_PeripheralNerve	23
TUBB	Hs.636480	NM_178014	6	72	45	348	1.7	0	N_Ear	28
TUBB	Hs.636480	NM_178014	5	73	29	364	1.86	0	N_Heart	30
TUBB	Hs.636480	NM_178014	14	64	137	256	2.6	0	N_Nervous	17
TUBB	Hs.636480	NM_178014	1	77	11	382	2.83	0	N_Cerebellum	14
TUBB	Hs.636480	NM_178014	10	68	106	287	2.84	0	N_Brain	17
TUBB	Hs.636480	NM_178014	2	76	4	389	4.52	0	N_Thymus	27
TUBB	Hs.636480	NM_178014	1	57	24	337	8.3	0	C_AdrCortex	11
IGFBP1	Hs.642938	NM_000596	6	5	87	19	37.94	0	N_Placenta	27
SLC40A1	Hs.643005	NM_014585	5	19	63	27	8.88	0	C_Uterus	4
IGJ	Hs.643431	NM_144646	2	13	79	121	9.96	0	N_Lung	12
IGJ	Hs.643431	NM_144646	1	14	93	107	15.22	0	N_Endocrine	18
IGJ	Hs.643431	NM_144646	1	14	93	107	27.73	0	N_PinealGland	17
IGJ	Hs.643431	NM_144646	1	14	93	107	41.5	0	N_Thyroid	18
IGJ	Hs.643431	NM_144646	1	14	93	107	43.48	0	N_Cerebrum	16
IGJ	Hs.643431	NM_144646	1	14	93	107	54.05	0	N_Parathyroid	6
C6orf106	Hs.643498	NM_024294 NM_022758	2	16	3	22	32.18	0.008	N_SoftTissue	10
UBE2H	Hs.643548	NM_003344 NM_182697	3	36	54	63	9.4	0	N_Skin	4
PITX2	Hs.643588	NM_000325 NM_153426 NM_153427	1	0	2	0	NaN	0.063	C_PituitaryGland	19
-	Hs.643621	BU536697	1	9	4	11	61.7	0	C_Synovium	20
UBE2R2	Hs.643648	NM_017811	2	30	132	40	50.47	0	N_Lung	2
ITM2B	Hs.643683	NM_021999	2	63	42	344	1.86	0	N_Lung	23
ITM2B	Hs.643683	NM_021999	3	62	8	378	3.15	0	N_Uterus	14
ITM2B	Hs.643683	NM_021999	2	63	30	356	3.9	0	N_Kidney	19
ITM2B	Hs.643683	NM_021999	6	59	78	308	4.05	0	N_Vascular	13
VCAN	Hs.643801	NM_004385 NM_001126336	2	14	7	30	7.85	0	C_Cartilage	10
SPON1	Hs.643864	NM_006108	1	13	5	28	8.87	0	C_Ear	9
SOX4	Hs.643910	NM_003107	3	20	5	27	8.75	0	C_Lung	8
CD24	Hs.644105	NM_013230	1	31	22	97	3.49	0	C_Stomach	23
CD24	Hs.644105	NM_013230	2	31	8	62	6.1	0	N_Thyroid	5
KCTD12	Hs.644125	NM_138444	3	32	51	68	9.84	0	N_Ear	21
TPM3	Hs.644306	NM_152263 NM_001043353 NM_001043352 NM_001043351 NM_153649	3	37	17	103	4.8	0	C_GermCells	26
TPM3	Hs.644306	NM_152263 NM_001043353 NM_001043352 NM_001043351 NM_153649	2	38	16	104	7.66	0	C_Testis	21
LRRIQ3	Hs.644625	NM_001105659	1	0	23	0	NaN	0	N_Testis	18
RPL4	Hs.644628	NM_000968	4	24	10	37	4.48	0	C_Kidney	8
TIMP3	Hs.644633	NM_000362	3	51	20	290	1.87	0	N_PeripheralNerve	27
-	Hs.644659	BF969672	2	5	18	10	81.67	0	C_Muscle	3
-	Hs.644659	BF969672	2	5	18	10	81.67	0	C_SoftTissue	3
RPS10	Hs.645317	NM_001014	1	39	3	63	16.06	0.008	C_Prostate	16
RPS10	Hs.645317	NM_001014	1	31	4	69	13.69	0	N_Adipose	22
-	Hs.645344	BU956222	1	58	8	262	1.52	0	C_Ear	29
-	Hs.645344	BU956222	3	56	26	244	1.77	0	C_Kidney	20
-	Hs.645344	BU956222	3	56	28	242	2.95	0	C_LymphNode	15
-	Hs.645344	BU956222	4	55	29	241	3.04	0	C_Lymphoreticular	15
-	Hs.645344	BU956222	4	55	25	245	4.63	0	C_Muscle	16
-	Hs.645344	BU956222	4	55	25	245	4.63	0	C_SoftTissue	16
-	Hs.645344	BU956222	3	76	14	282	6.99	0	N_Ovary	14
-	Hs.645344	BU956222	2	57	16	254	10.76	0	C_Synovium	11
CLDN4	Hs.647036	AK126462	2	7	3	27	16.52	0.008	N_Uterus	8
PRG4	Hs.647723	NM_005807 NM_001127708 NM_001127709 NM_001127710	1	6	2	9	373.6	0.063	N_Synovium	3
EIF4B	Hs.648394	NM_001417	1	44	4	133	3.48	0	C_AdrCortex	27
-	Hs.649037	AW971234	1	0	3	0	NaN	0.008	C_Thyroid	28
HLA-E	Hs.650174	NM_005516	5	55	33	206	3.81	0	N_Lymphoreticular	20
HLA-E	Hs.650174	NM_005516	4	56	48	191	3.83	0	N_Lung	18
HLA-E	Hs.650174	NM_005516	4	56	32	207	3.93	0	N_Spleen	20
LAMB1	Hs.650585	NM_002291	3	23	37	37	13.12	0	N_Ear	8
SMR3B	Hs.650650	NM_006685	1	0	181	0	NaN	0	N_Brain	14
SMR3B	Hs.650650	NM_006685	1	0	181	0	NaN	0	N_Cerebrum	15
SMR3B	Hs.650650	NM_006685	1	0	181	0	NaN	0	N_Endocrine	17
SMR3B	Hs.650650	NM_006685	1	0	181	0	NaN	0	N_Nervous	14
SMR3B	Hs.650650	NM_006685	1	0	181	0	NaN	0	N_Parathyroid	5
SMR3B	Hs.650650	NM_006685	1	0	181	0	NaN	0	N_PinealGland	16
SMR3B	Hs.650650	NM_006685	1	0	181	0	NaN	0	N_Thyroid	17
NDUFA5	Hs.651219	NM_005000	1	30	20	128	7.23	0	N_Kidney	26
RPL28	Hs.652114	NM_001136134 NM_000991 NM_001136135 NM_001136137 NM_001136136	5	44	17	131	2.37	0	C_Uncharacterised	29
RPL28	Hs.652114	NM_001136134 NM_000991 NM_001136135 NM_001136137 NM_001136136	7	64	24	204	2.8	0	N_Lymphoreticular	30
RPL28	Hs.652114	NM_001136134 NM_000991 NM_001136135 NM_001136137 NM_001136136	2	47	4	144	4.71	0	C_Synovium	26
RPL28	Hs.652114	NM_001136134 NM_000991 NM_001136135 NM_001136137 NM_001136136	3	46	11	137	5.36	0	C_HeadNeck	16
RPL28	Hs.652114	NM_001136134 NM_000991 NM_001136135 NM_001136137 NM_001136136	2	69	25	203	7.58	0	N_Gastrointestinal	16
RPL28	Hs.652114	NM_001136134 NM_000991 NM_001136135 NM_001136137 NM_001136136	2	69	25	203	8.53	0	N_Colon	15
RPL28	Hs.652114	NM_001136134 NM_000991 NM_001136135 NM_001136137 NM_001136136	1	48	5	143	11.82	0	C_Prostate	11
RPL28	Hs.652114	NM_001136134 NM_000991 NM_001136135 NM_001136137 NM_001136136	3	68	6	222	11.9	0	N_Thymus	2
DDX27	Hs.65234	NM_017895	2	12	3	17	29.93	0.008	C_Synovium	6
TAF9	Hs.653163	NM_001015892 NM_003187 NM_001015891 NM_016283	2	24	5	47	5.03	0	N_Thyroid	11
ARF5	Hs.653202	NM_001662	1	27	5	37	13.89	0	C_Esophagus	23
-	Hs.653584	AW970027	1	0	3	0	NaN	0.008	C_Thyroid	30
KRT14	Hs.654380	NM_000526	2	4	83	18	50.63	0	N_Skin	1
KRT14	Hs.654380	NM_000526	1	3	342	39	227.79	0	C_Skin	11
CSH1	Hs.654390	NM_022640 NM_001317 NM_022641	12	2	845	21	250.39	0	N_Embryonic	2
CSH1	Hs.654390	NM_022640 NM_001317 NM_022641	12	2	845	21	339.02	0	N_Placenta	1
HLA-B	Hs.654404	NM_002117	5	44	86	267	1.22	0	C_Uterus	27
HLA-B	Hs.654404	NM_002117	9	57	94	269	1.7	0	N_Nervous	18
HLA-B	Hs.654404	NM_002117	2	64	13	350	5.54	0	N_Uterus	12
HLA-B	Hs.654404	NM_002117	6	60	82	281	6.96	0	N_Lymphoreticular	14
HLA-B	Hs.654404	NM_002117	5	61	78	285	6.97	0	N_Spleen	14
PSG3	Hs.654413	NM_021016	8	3	92	3	188.42	0	N_Embryonic	30
PSG3	Hs.654413	NM_021016	8	3	92	3	254.14	0	N_Placenta	24
TUBA1A	Hs.654422	NM_006009	1	32	2	145	35.89	0.063	C_Thymus	19
TUBA1A	Hs.654422	NM_006009	2	44	34	232	3.98	0	N_PeripheralNerve	14
TUBA1A	Hs.654422	NM_006009	8	25	74	73	6.48	0	C_Nervous	20
TUBA1A	Hs.654422	NM_006009	8	25	74	73	6.61	0	C_Brain	19
TUBA1A	Hs.654422	NM_006009	11	35	143	123	8.95	0	N_Brain	15
TUBA1A	Hs.654422	NM_006009	14	32	183	83	10.73	0	N_Nervous	4
UMOD	Hs.654425	NM_003361 NM_001008389	2	0	28	0	NaN	0	N_Kidney	3
AMY2A	Hs.654437	NM_000699	1	11	7	102	16.23	0	N_PancreaticIslet	18
AMY2A	Hs.654437	NM_000699	7	5	97	12	900.38	0	N_Pancreas	5
APOE	Hs.654439	NM_000041	2	22	13	65	13.92	0	C_Breast	1
HTN3	Hs.654442	NM_000200	2	4	848	31	134.4	0	N_Nervous	1
HTN3	Hs.654442	NM_000200	2	4	28	851	168.34	0	N_Salivary	12
HTN3	Hs.654442	NM_000200	2	4	848	31	213.63	0	N_Brain	1
HTN3	Hs.654442	NM_000200	1	5	847	32	479.2	0	N_Endocrine	11
HTN3	Hs.654442	NM_000200	1	5	847	32	896.98	0	N_PinealGland	12
HTN3	Hs.654442	NM_000200	1	5	847	32	1383.54	0	N_Thyroid	12
HTN3	Hs.654442	NM_000200	1	5	847	32	1456.06	0	N_Cerebrum	10
HTN3	Hs.654442	NM_000200	1	5	847	32	1853.78	0	N_Parathyroid	1
S100A4	Hs.654444	NM_019554 NM_002961	1	16	2	36	93.39	0.063	N_Synovium	6
S100A4	Hs.654444	NM_019554 NM_002961	1	12	3	14	86.84	0.008	C_Adipose	8
CTSD	Hs.654447	NM_001909	2	22	24	94	6.07	0	N_Lymphoreticular	29
CTSD	Hs.654447	NM_001909	2	22	24	94	6.49	0	N_Spleen	29
RPS27	Hs.654475	CD556147	1	37	12	85	7.91	0	N_PituitaryGland	23
PDE6G	Hs.654482	NM_002602	5	2	78	6	300.77	0	N_Eye	2
PDE6G	Hs.654482	NM_002602	5	2	78	6	303.37	0	N_Retina	2
STATH	Hs.654495	NM_003154 NM_001009181	2	2	369	29	62.1	0	N_Nervous	3
STATH	Hs.654495	NM_003154 NM_001009181	2	2	369	29	98.39	0	N_Brain	2
STATH	Hs.654495	NM_003154 NM_001009181	1	3	367	31	209.8	0	N_Endocrine	13
STATH	Hs.654495	NM_003154 NM_001009181	1	3	367	31	385.97	0	N_PinealGland	13
STATH	Hs.654495	NM_003154 NM_001009181	2	2	29	369	407.45	0	N_Salivary	1
STATH	Hs.654495	NM_003154 NM_001009181	1	3	367	31	583.68	0	N_Thyroid	13
STATH	Hs.654495	NM_003154 NM_001009181	1	3	367	31	612.49	0	N_Cerebrum	11
STATH	Hs.654495	NM_003154 NM_001009181	1	3	367	31	767.53	0	N_Parathyroid	2
PRSS3	Hs.654513	NM_007343 NM_002771	6	1	12	1	1307.33	0	N_Pancreas	18
PTPRC	Hs.654514	NM_002838 NM_080922 NM_080921 NM_080923	3	13	22	18	30.86	0	C_Lymphoreticular	5
PTPRC	Hs.654514	NM_002838 NM_080922 NM_080921 NM_080923	3	13	22	18	31.19	0	C_LymphNode	6
CSH2	Hs.654515	NM_022644 NM_020991 NM_022645	13	3	846	140	37.59	0	N_Embryonic	1
CSH2	Hs.654515	NM_022644 NM_020991 NM_022645	10	6	841	145	48.85	0	N_Placenta	2
TUBB2A	Hs.654543	NM_001069	9	14	52	39	10.24	0	N_Brain	9
CST4	Hs.654549	NM_001899	1	0	8	0	NaN	0	N_Parathyroid	29
KRT13	Hs.654550	NM_153490 NM_002274	1	6	25	27	16.9	0	C_Uncharacterised	15
KRT13	Hs.654550	NM_153490 NM_002274	2	5	20	32	64.57	0	C_Esophagus	1
KDELR2	Hs.654552	NM_006854 NM_001100603	3	42	6	104	8.59	0	N_Uterus	18
KRT19	Hs.654568	NM_002276	7	24	20	83	3.26	0	C_Colon	14
KRT19	Hs.654568	NM_002276	3	28	11	92	8.32	0	C_Breast	12
KRT19	Hs.654568	NM_002276	5	16	18	28	16.8	0	N_Uncharacterised	9
KRT15	Hs.654570	NM_002275	1	5	3	31	165.3	0.008	N_Breast	5
MYBPC1	Hs.654589	NM_002465 NM_206819 NM_206820 NM_206821	4	8	117	22	76.6	0	N_Muscle	24
TG	Hs.654591	NM_003235	2	1	41	2	882.05	0	C_Endocrine	1
TG	Hs.654591	NM_003235	2	1	41	2	1378.84	0	C_HeadNeck	1
TG	Hs.654591	NM_003235	2	1	41	2	3336.83	0	C_Thyroid	1
TG	Hs.654591	NM_003235	3	0	69	0	NaN	0	N_Endocrine	4
TG	Hs.654591	NM_003235	3	0	69	0	NaN	0	N_Thyroid	1
TRDN	Hs.654601	NM_006073	3	7	132	9	211.37	0	N_Muscle	20
PPP5C	Hs.654604	NM_006247	1	13	2	17	197.78	0.063	N_Synovium	4
KRT4	Hs.654610	NM_002272	1	0	10	0	NaN	0	C_Esophagus	14
HBA2	Hs.654744	NM_000517	16	48	174	886	1.21	0	N_Embryonic	19
HBA2	Hs.654744	NM_000517	6	58	160	900	2.42	0	N_Liver	18
HBA2	Hs.654744	NM_000517	5	59	480	580	20.19	0	N_Lymphoreticular	12
HBA2	Hs.654744	NM_000517	4	60	479	581	21.53	0	N_Spleen	12
HBA2	Hs.654744	NM_000517	1	8	15	17	29.72	0	C_Cartilage	29
HBA2	Hs.654744	NM_000517	1	8	4	28	378.67	0	C_Thymus	3
POLR2J	Hs.654952	NM_006234	2	7	4	12	22.23	0	C_HeadNeck	6
-	Hs.654977	BF214688	1	1	4	1	1758.33	0	N_Thymus	17
COBRA1	Hs.655043	NM_015456	2	14	5	24	3.2	0	C_Stomach	8
SORBS2	Hs.655143	NM_021069 NM_001145674 NM_001145673 NM_003603 NM_001145670 NM_001145671 NM_001145672 NM_001145675	7	17	31	29	14.02	0	N_Ear	10
SORBS2	Hs.655143	NM_021069 NM_001145674 NM_001145673 NM_003603 NM_001145670 NM_001145671 NM_001145672 NM_001145675	6	18	30	30	23.34	0	N_Heart	9
KRT16	Hs.655160	NM_005557	1	6	137	21	166.32	0	C_Skin	14
C16orf55	Hs.655171	NM_153025	1	3	2	4	219.5	0.063	C_PeripheralNerve	14
HBE1	Hs.655195	NM_005330	1	2	3	3	2627.06	0.008	C_Thymus	4
GH1	Hs.655229	NM_000515 NM_022559 NM_022560 NM_022561 NM_022562	2	4	353	28	223.29	0	N_Endocrine	2
GH1	Hs.655229	NM_000515 NM_022559 NM_022560 NM_022561 NM_022562	2	4	353	28	740.11	0	N_PituitaryGland	2
AMY1C	Hs.655232	NM_004038 NM_001008219 NM_001008218 NM_001008221	3	4	67	7	36.42	0	C_Uterus	2
AMY1C	Hs.655232	NM_004038 NM_001008219 NM_001008218 NM_001008221	2	1	4	183	86.88	0	N_Salivary	5
AMY1C	Hs.655232	NM_004038 NM_001008219 NM_001008218 NM_001008221	1	2	183	4	222.74	0	N_Nervous	13
AMY1C	Hs.655232	NM_004038 NM_001008219 NM_001008218 NM_001008221	1	2	183	4	352.44	0	N_Brain	13
AMY1C	Hs.655232	NM_004038 NM_001008219 NM_001008218 NM_001008221	1	2	183	4	804.31	0	N_Endocrine	16
AMY1C	Hs.655232	NM_004038 NM_001008219 NM_001008218 NM_001008221	1	2	183	4	1470.29	0	N_PinealGland	15
AMY1C	Hs.655232	NM_004038 NM_001008219 NM_001008218 NM_001008221	1	2	183	4	2207.69	0	N_Thyroid	16
AMY1C	Hs.655232	NM_004038 NM_001008219 NM_001008218 NM_001008221	1	2	183	4	2314.26	0	N_Cerebrum	14
AMY1C	Hs.655232	NM_004038 NM_001008219 NM_001008218 NM_001008221	1	2	183	4	2884.1	0	N_Parathyroid	4
-	Hs.655348	BU588139	2	17	17	31	24.88	0	C_Muscle	5
-	Hs.655348	BU588139	2	17	17	31	24.88	0	C_SoftTissue	5
-	Hs.655424	BF214507	2	29	10	54	8.57	0	N_Kidney	9
-	Hs.655549	AF147382	1	0	9	0	NaN	0	N_Ovary	26
-	Hs.655573	BC041959	1	0	2	0	NaN	0.063	C_Adipose	23
-	Hs.655579	BF030952	2	8	5	11	31.59	0	C_Breast	3
MASP2	Hs.655645	NM_006610 NM_139208	1	0	2	0	NaN	0.063	C_Liver	9
AACS	Hs.656073	NM_023928	1	4	2	4	217.52	0.063	C_PituitaryGland	23
SAMD9	Hs.65641	NM_017654	1	6	2	8	975.89	0.063	N_Salivary	7
HIBCH	Hs.656685	NM_014362 NM_198047	1	21	19	30	29.33	0	N_Kidney	28
LOC100287239	Hs.657308	XM_002342751	1	7	4	21	30.37	0	C_Thyroid	25
RPL23AP32	Hs.657366	AL390140	1	1	4	1	637.84	0	C_Thyroid	21
ANKRD7	Hs.657737	NM_019644 NM_016200	3	11	45	15	83.03	0	N_Testis	4
SFRP4	Hs.658169	NM_003014	2	10	17	19	133.7	0	N_Uterus	1
-	Hs.658868	AL109667	1	2	2	2	910.62	0.063	C_Liver	12
-	Hs.659893	N88312	1	0	4	0	NaN	0	C_Thyroid	20
REG4	Hs.660883	NM_001159352 NM_032044 NM_001159353	4	2	28	17	22.32	0	C_Colon	1
REG4	Hs.660883	NM_001159352 NM_032044 NM_001159353	5	1	42	3	86.41	0	C_Gastrointestinal	3
PGA4	Hs.661883	NM_001079808	1	1	13	1	76830.2	0	N_Esophagus	2
-	Hs.661894	CD050805	2	2	12	2	429.24	0	N_BoneMarrow	3
-	Hs.661894	CD050805	2	1	73	1	466.7	0	C_Nervous	7
-	Hs.661894	CD050805	2	1	73	1	475.96	0	C_Brain	6
-	Hs.662053	AI953022	1	0	4	0	NaN	0	N_LymphNode	1
-	Hs.662103	CB958228	1	3	2	42	185.87	0.063	N_Salivary	9
-	Hs.662103	CB958228	1	3	40	4	174.71	0	N_Endocrine	26
-	Hs.662103	CB958228	1	3	40	4	317.84	0	N_PinealGland	22
-	Hs.662103	CB958228	1	3	40	4	474.7	0	N_Thyroid	22
-	Hs.662103	CB958228	1	3	40	4	497.23	0	N_Cerebrum	20
-	Hs.662103	CB958228	1	3	40	4	617.12	0	N_Parathyroid	10
-	Hs.662949	AA492138	1	0	2	0	NaN	0.063	C_Adipose	29
-	Hs.663000	AA493642	1	0	3	0	NaN	0.008	C_Thyroid	29
EGOT	Hs.663059	BC039547	1	0	2	0	NaN	0.063	C_Adipose	27
-	Hs.663119	CA774995	1	1	2	1	877.99	0.063	C_PeripheralNerve	10
-	Hs.663122	CB119557	1	0	2	0	NaN	0.063	C_Adipose	18
-	Hs.663123	AW970927	1	0	2	0	NaN	0.063	C_Adipose	30
-	Hs.663146	AW970944	1	1	3	1	1215.87	0.008	C_Adipose	6
-	Hs.663153	AA515443	1	0	2	0	NaN	0.063	C_Adipose	19
-	Hs.663171	CN359771	1	0	2	0	NaN	0.063	C_Adipose	21
RNF4	Hs.66394	NM_002938	2	17	11	27	6.75	0	C_Kidney	5
RNF4	Hs.66394	NM_002938	2	16	5	21	17.01	0	N_BoneMarrow	5
-	Hs.666224	AI732979	1	0	2	0	NaN	0.063	N_Breast	6
-	Hs.669724	BX427588	3	30	42	70	6.72	0	C_Pancreas	15
-	Hs.669724	BX427588	4	38	145	161	11.85	0	N_Ear	2
-	Hs.670344	BX093073	1	0	2	0	NaN	0.063	C_Liver	8
LOC100286895	Hs.672498	XR_078609	1	3	4	4	1004.91	0	C_AdrMedula	1
-	Hs.675598	AW970963	1	0	2	0	NaN	0.063	C_Adipose	15
-	Hs.676338	AW874688	1	0	2	0	NaN	0.063	C_PeripheralNerve	7
TUBA1B	Hs.676750	BM553973	5	51	38	273	4.06	0	C_GermCells	13
TUBA1B	Hs.676750	BM553973	3	53	31	280	5.53	0	C_Testis	13
MYH7	Hs.678918	NM_000257	4	8	42	335	2.93	0	N_Heart	17
MYH7	Hs.678918	NM_000257	4	8	319	58	79.79	0	N_Muscle	3
ELF3	Hs.67928	NM_001114309 NM_004433	1	22	9	78	5.73	0	C_Ear	20
COL1A1	Hs.681002	BG113870	2	31	29	96	3.38	0	C_Pancreas	24
COL1A1	Hs.681002	BG113870	3	17	66	73	20.74	0	N_Bone	2
-	Hs.682003	BF685851	2	22	3	36	12.39	0.008	N_Uterus	11
-	Hs.687625	BX118019	1	0	4	0	NaN	0	N_Breast	3
-	Hs.687818	AW974076	1	0	2	0	NaN	0.063	C_Adipose	16
LOC100288550	Hs.689001	BF570115	3	54	27	236	3.11	0	N_PeripheralNerve	17
LOC100288550	Hs.689001	BF570115	3	54	64	199	3.53	0	N_Skin	13
LOC100288550	Hs.689001	BF570115	3	24	20	93	5.42	0	C_Skin	23
[truncated: 296 more rows]

## Sheet: All selected_duplicates removed
Symbol	Cluster	Accession	Libs: A	Libs: B	Seqs: A	Seqs: B	Seq Odds A:B	P	Tissue
CA6	Hs.100322	NM_001215	1	3	10	3	204.8	0	N_Parathyroid	25
COL12A1	Hs.101302	NM_004370 NM_080645	1	16	15	40	26.84	0	N_BoneMarrow	24
PHACTR2	Hs.102471	NM_001100164 NM_014721 NM_001100165 NM_001100166	1	8	2	11	79.81	0.063	C_PeripheralNerve	19
TACC3	Hs.104019	NM_006342	2	8	9	14	18.69	0	C_GermCells	6
LOC728392	Hs.104305	NM_001162371	1	17	25	36	38.97	0	N_PituitaryGland	15	D
SHOC2	Hs.104315	NM_007373	2	9	4	16	39.86	0	C_Thyroid	5	D
PBK	Hs.104741	NM_018492	1	4	2	6	408.23	0.063	C_Placenta	13	D
PPP2CA	Hs.105818	NM_002715	3	18	9	34	4.38	0	C_Kidney	11
HNRNPU	Hs.106212	NM_031844 NM_004501	2	60	5	136	5.47	0	N_Uterus	28	D
SNRPC	Hs.1063	NM_003093	2	28	10	51	6.22	0	N_PinealGland	11
ATP6V0D1	Hs.106876	NM_004691	1	28	4	45	39.07	0	N_Thymus	22
CHRNA4	Hs.10734	NM_000744	1	1	2	1	1821.24	0.063	C_Liver	11
C7orf20	Hs.107387	NM_015949	2	11	21	16	30.53	0	N_Retina	27	D
SFTPC	Hs.1074	NM_003018	6	2	293	4	1127.38	0	N_Lung	1	D
FAM46A	Hs.10784	NM_017633	2	10	5	14	15.28	0	C_Endocrine	4
OGN	Hs.109439	NM_033014 NM_014057	4	15	65	62	16.77	0	N_Vascular	4
TUBB4	Hs.110837	NM_006087	1	11	10	32	30.69	0	N_Cerebellum	7
ITM2C	Hs.111577	NM_030926 NM_001012516 NM_001012514	1	33	9	82	6.15	0	N_PituitaryGland	28
SPARC	Hs.111779	NM_003118	4	81	220	726	7	0	N_Bone	27	D
FCGRT	Hs.111903	NM_001136019 NM_004107	8	14	49	21	15.2	0	C_Brain	10	D
PI3	Hs.112341	NM_002638	1	3	12	7	114.52	0	C_HeadNeck	12	D
S100A9	Hs.112405	NM_002965	2	7	18	20	60.21	0	C_HeadNeck	2	D
S100A7	Hs.112408	NM_002963	1	3	11	4	183.68	0	C_HeadNeck	14
-	Hs.117183	CD556226	1	3	2	3	607.08	0.063	C_Liver	14
PRPF3	Hs.11776	NM_004698	2	20	6	24	12.43	0	C_Testis	10
RPS4X	Hs.118076	NM_001007	3	76	23	401	8.09	0	N_Ovary	11	D
BST2	Hs.118110	NM_004335	1	21	8	52	7.64	0	C_Ear	4
ACTC1	Hs.118127	NM_005159	1	0	22	0	NaN	0	C_Kidney	29	D
FSCN1	Hs.118400	NM_003088	2	19	5	29	8.14	0	C_Lung	9
TNNC1	Hs.118845	NM_003280	2	7	48	82	13.68	0	N_Heart	7	D
RPL3	Hs.119598	NM_000967 NM_001033853	2	100	60	720	4.69	0	N_PituitaryGland	4	D
CGA	Hs.119689	NM_000735	12	6	561	52	90.32	0	N_Placenta	3	D
-	Hs.120633	BX649128	2	21	2	46	169.7	0.063	N_Salivary	10
CRAT	Hs.12068	NM_000755	1	11	37	21	19.32	0	N_Skin	19
CLIP4	Hs.122927	NM_024692	1	7	2	9	202.35	0.063	C_Liver	23
CST1	Hs.123114	NM_001898	1	1	9	1	552.89	0	N_Parathyroid	27
SLC12A1	Hs.123116	NM_000338	2	0	15	0	NaN	0	N_Kidney	6
ANPEP	Hs.1239	NM_001150	2	15	11	34	19.87	0	N_Gastrointestinal	10
SYCN	Hs.124123	NM_001080468	3	0	4	0	NaN	0	N_Pancreas	29
SHPRH	Hs.124537	NM_001042683 NM_173082	1	7	2	12	72.51	0.063	C_PituitaryGland	28
NUP133	Hs.12457	NM_018230	3	9	10	17	9.75	0	C_Kidney	7
LRMP	Hs.124922	NM_006152	2	2	13	2	165.75	0	C_LymphNode	11	D
CCT8	Hs.125113	NM_006585	2	30	8	44	9.05	0	C_Testis	6
GHR	Hs.125180	NM_000163	1	1	2	1	877.99	0.063	C_PeripheralNerve	9
GNAS	Hs.125898	NM_001077490 NM_080425 NM_016592 NM_000516 NM_080426 NM_001077489 NM_001077488	1	61	20	397	22.49	0	C_PituitaryGland	11	D
C20orf70	Hs.125960	NM_080574	1	0	47	0	NaN	0	N_Thyroid	21	D
CDC14A	Hs.127411	NM_003672 NM_033313 NM_033312	1	4	2	4	2337.97	0.063	N_LymphNode	3
WDR1	Hs.128548	NM_017491 NM_005112	2	28	8	69	5.48	0	C_Lung	25
TMEM27	Hs.129614	NM_020665	1	2	29	3	448.14	0	N_Kidney	20
EIF4A1	Hs.129673	NM_001416	2	58	16	253	3.15	0	C_Testis	22	D
NFASC	Hs.13349	NM_001005388 NM_001160332 NM_015090 NM_001160331 NM_001005389 NM_001160333	1	6	2	11	79.81	0.063	C_PeripheralNerve	18
TPM1	Hs.133892	NM_001018020 NM_001018007 NM_001018006 NM_001018004 NM_001018008 NM_000366 NM_001018005	6	44	107	204	12.29	0	N_Heart	2	D
CLPS	Hs.1340	NM_001832	4	2	37	3	1352.37	0	N_Pancreas	13
TTN	Hs.134602	NM_133378 NM_133437 NM_133432 NM_003319 NM_133379	4	18	331	119	40.37	0	N_Muscle	15	D
POSTN	Hs.136348	NM_006475 NM_001135935 NM_001135934 NM_001135936	1	24	16	95	12.05	0	N_BoneMarrow	22	D
TMEM109	Hs.13662	NM_024092	1	29	2	57	58.98	0.063	N_Synovium	8
SPRR3	Hs.139322	NM_005416 NM_001097589	1	2	6	2	308.44	0	C_Esophagus	18
EDN3	Hs.1408	NM_207032 NM_207034 NM_207033 NM_000114	1	4	3	5	263.79	0.008	C_PeripheralNerve	4
RNF149	Hs.142074	NM_173647	2	25	7	45	36.78	0	N_SoftTissue	2	D
TNC	Hs.143250	NM_002160	3	16	31	27	26.28	0	N_Bone	10
PLG	Hs.143436	NM_000301	6	3	40	7	77.76	0	N_Liver	24
S100A10	Hs.143873	NM_002966	3	31	13	52	17.29	0	N_Colon	9	D
EEF1G	Hs.144835	NM_022830 NM_001404	1	65	7	477	4.97	0	C_Prostate	28	D
IGF2BP1	Hs.144936	NM_006546 NM_001160423	2	3	6	3	99.48	0	C_Testis	9
LRRC41	Hs.144941	NM_006369	2	11	6	14	6.59	0	C_Stomach	7
GLYAT	Hs.145384	NM_201648 NM_005838	1	1	19	4	219.96	0	N_Kidney	27
HERPUD1	Hs.146393	NM_014685 NM_001010989 NM_001010990	1	20	5	37	6.71	0	C_Ear	11
RPL10A	Hs.148340	BM554127	2	31	15	68	15.26	0	N_Colon	5	D
IMMT	Hs.148559	NM_006839 NM_001100169 NM_001100170	2	17	3	33	6.49	0.008	N_BoneMarrow	10
CPS1	Hs.149252	NM_001875 NM_001122633 NM_001122634	1	1	2	2	910.62	0.063	C_Liver	13
PEX14	Hs.149983	NM_004565	1	11	3	19	68.79	0.008	C_PituitaryGland	6
EIF1	Hs.150580	NM_005801	3	90	6	314	4.51	0	N_SoftTissue	18	D
CHGA	Hs.150793	NM_001275	2	6	9	10	38.54	0	C_Endocrine	3
TXNDC5	Hs.150837	NM_030810 NM_001145549	2	33	24	60	10.45	0	N_Uncharacterised	8
EFTUD2	Hs.151787	NM_004247 NM_001142605	5	21	11	38	4.8	0	C_Kidney	6
-	Hs.152432	AK026750	1	1	2	2	439	0.063	C_PeripheralNerve	11
HAND1	Hs.152531	NM_004821	1	2	3	2	659.49	0.008	C_PeripheralNerve	3
LBP	Hs.154078	NM_004139	6	0	27	0	NaN	0	N_Liver	27
LHB	Hs.154704	NM_000894	2	2	18	2	504.65	0	N_PituitaryGland	5	D
ALDOC	Hs.155247	NM_005165	1	18	27	72	36.98	0	N_Cerebellum	3	D
DCN	Hs.156316	NM_001920 NM_133503 NM_133504 NM_133505 NM_133506 NM_133507	4	30	109	158	11.48	0	C_Bone	1	D
RPL41	Hs.157160	NM_001035267 NM_021104	2	43	33	190	12.05	0	N_Colon	13	D
COMP	Hs.1584	NM_000095	2	3	49	5	224.59	0	N_Bone	4	D
ARHGDIA	Hs.159161	NM_004309	3	18	11	49	6.1	0	N_PeripheralNerve	11
SERPINF2	Hs.159509	NM_000934	5	4	17	4	57.79	0	N_Liver	30
ASS1	Hs.160786	NM_000050 NM_054012	3	13	13	33	5.33	0	C_Colon	8
THBS1	Hs.164226	NM_003246	2	27	58	55	24.18	0	N_Bone	3
CHST8	Hs.165724	NM_022467 NM_001127895 NM_001127896	1	1	2	1	870.1	0.063	C_PituitaryGland	20
CUBN	Hs.166206	NM_001081	2	3	9	3	138.77	0	N_Kidney	10
SNAP25	Hs.167317	NM_003081 NM_130811	1	24	36	72	49.41	0	N_Cerebellum	2	D
TSPAN8	Hs.170563	NM_004616	2	14	15	53	11.72	0	N_Prostate	25	D
CFL1	Hs.170622	NM_005507	3	52	16	201	2.01	0	C_Skin	27	D
PLN	Hs.170839	NM_002667	3	15	32	145	5.15	0	N_Heart	24
ITM2A	Hs.17109	NM_004867	3	8	32	11	48.2	0	C_Bone	5
SKP1	Hs.171626	NM_006930 NM_170679	3	50	17	239	2.95	0	N_Prostate	20	D
KLK3	Hs.171995	NM_001030047 NM_001648 NM_001030049 NM_001030048 NM_001030050	1	0	18	0	NaN	0	C_Prostate	1	D
COL1A1	Hs.172928	NM_000088	4	48	393	290	31.65	0	N_Bone	12	D
CGB	Hs.172944	NM_033183	8	0	96	0	NaN	0	N_Embryonic	29	D
CKB	Hs.173724	NM_001823	9	25	68	39	11.36	0	C_Brain	21	D
EDF1	Hs.174050	NM_003792 NM_153200	2	19	3	32	15.9	0.008	C_Synovium	7
RPL8	Hs.178551	NM_033301 NM_000973	1	62	4	237	20.83	0	C_Placenta	2	D
PLP1	Hs.1787	NM_001128834 NM_000533 NM_199478	12	9	93	41	11.03	0	N_Nervous	6	D
C15orf39	Hs.17936	NM_015492	1	4	2	6	560.4	0.063	N_Synovium	2
MYBL2	Hs.179718	NM_002466	2	23	9	35	12.8	0	C_Testis	4	D
FLOT1	Hs.179986	NM_005803	2	22	8	49	7.72	0	C_Lung	3
HSPA8	Hs.180414	NM_006597 NM_153201	6	50	96	258	1.42	0	C_Uterus	22
H3F3B	Hs.180877	NM_005324	4	61	42	188	3.4	0	N_Lung	21	D
PRDX1	Hs.180909	NM_002574 NM_181696 NM_181697	2	41	4	119	5.7	0	C_Synovium	23	D
HMGN2	Hs.181163	NM_005517	2	48	5	116	6.41	0	N_Uterus	26
HLA-A	Hs.181244	NM_002116	4	57	53	257	4.91	0	N_Lymphoreticular	16	D
CELA3A	Hs.181289	NM_007352 NM_005747	2	0	54	0	NaN	0	C_Pancreas	4	D
TNNC2	Hs.182421	NM_003279	3	7	182	11	238.88	0	N_Muscle	8
RPL35	Hs.182825	NM_007209	2	45	4	145	6.51	0	N_SoftTissue	28	D
EIF4G2	Hs.183684	NM_001418 NM_001042559	1	75	7	280	11.02	0	N_Thymus	13	D
RPL4	Hs.186350	CR615743	5	60	90	337	1.02	0	C_Uterus	26
PGC	Hs.1867	NM_002630	1	3	11	6	10542.1	0	N_Esophagus	3	D
PCK1	Hs.1872	NM_002591	1	3	18	4	208.36	0	N_Kidney	30
MYL1	Hs.187338	NM_079420 NM_079422	3	6	288	18	231.89	0	N_Muscle	5
TMEM135	Hs.188591	NM_022918	2	4	33	6	87.9	0	N_Vascular	6
GPR20	Hs.188859	NM_005293	1	1	5	1	2204.96	0	C_PeripheralNerve	1
POMC	Hs.1897	NM_001035256 NM_000939	2	2	333	21	928.32	0	N_PituitaryGland	3	D
NDUFAB1	Hs.189716	NM_005003	3	16	4	21	13.23	0	C_Breast	9
MYL12A	Hs.190086	NM_006471	3	41	154	120	18.5	0	N_Muscle	18
GPNMB	Hs.190495	NM_001005340 NM_002510	2	20	12	54	7.48	0	C_Cartilage	6
PRL	Hs.1905	NM_000948 NM_001163558	2	7	393	28	828.63	0	N_PituitaryGland	1	D
SRGN	Hs.1908	NM_002727	3	16	34	40	15.53	0	C_Uncharacterised	2	D
RPS21	Hs.190968	NM_001024	2	25	13	49	6.69	0	C_Skin	3
UNG	Hs.191334	NM_003362 NM_080911	2	19	4	25	11.12	0	C_Breast	10
MGST3	Hs.191734	NM_004528	2	37	4	99	9.54	0	N_SoftTissue	25	D
TRIM44	Hs.192103	NM_017583	2	8	8	10	23.26	0	C_GermCells	9
-	Hs.192132	BE798870	1	0	2	0	NaN	0.063	N_Breast	7
FLNA	Hs.195464	NM_001110556 NM_001456	2	33	29	123	3.63	0	C_Stomach	1	D
SAA2	Hs.1955	NM_001127380 NM_030754	4	3	153	15	139.34	0	N_Liver	14
MAF1	Hs.19673	NM_032272	2	22	3	56	9.08	0.008	C_Synovium	10
SEMG1	Hs.1968	NM_003007	2	1	141	12	493	0	N_Prostate	2
JMJD7	Hs.198161	NM_005090 NM_001114633 NM_001114632	1	5	7	6	114.52	0	N_Cerebellum	27
PCOLCE	Hs.202097	NM_002593	2	17	3	38	13.39	0.008	C_Synovium	8
DIO2	Hs.202354	NM_013989 NM_000793 NM_001007023	2	10	5	18	13.13	0	N_Thyroid	8
-	Hs.203621	BX116145 AI732950	1	0	3	0	NaN	0.008	N_Breast	4
FN1	Hs.203717	NM_212482 NM_212475 NM_002026 NM_212478 NM_212476 NM_212474 NM_054034	4	58	516	361	33.61	0	N_Bone	11	D
LCN2	Hs.204238	NM_005564	4	14	16	47	4.61	0	C_Colon	19
ESR1	Hs.208124	NM_001122742 NM_001122740 NM_000125 NM_001122741	5	7	32	13	9.36	0	C_Uterus	9	D
PDIA6	Hs.212102	NM_005742	1	34	10	103	4.82	0	C_Ear	19
A2M	Hs.212838	NM_000014	5	52	79	191	6.31	0	N_Lung	13	D
PSPC1	Hs.213198	NM_001042414	1	11	2	14	62.71	0.063	C_PeripheralNerve	23
SFRP1	Hs.213424	NM_003012	2	18	10	34	7.41	0	C_Skin	5
SLC12A5	Hs.21413	NM_020708 NM_001134771	2	5	23	6	89.18	0	N_Retina	25	D
ACAN	Hs.2159	NM_013227 NM_001135	2	5	26	9	47.85	0	C_Bone	6	D
SPEG	Hs.21639	NM_005876	1	7	2	11	79.1	0.063	C_PituitaryGland	26
HIST2H2BE	Hs.2178	NM_003528	1	7	3	10	130.71	0.008	C_PituitaryGland	4
MYST2	Hs.21907	NM_007067	1	7	2	10	87.8	0.063	C_PeripheralNerve	16
IGSF1	Hs.22111	NM_001555 NM_205833	1	2	11	3	205.4	0	N_PituitaryGland	24
ENO3	Hs.224171	NM_001976 NM_053013	4	11	133	26	73.72	0	N_Muscle	19
MMP7	Hs.2256	NM_002423	2	5	5	5	108.75	0	N_Pancreas	28
PRM2	Hs.2324	NM_002762	3	2	76	5	421.59	0	N_Testis	2
COL6A3	Hs.233240	NM_004369 NM_057167 NM_057166 NM_057165 NM_057164	2	26	47	46	23.41	0	N_Bone	6	D
SPINT1	Hs.233950	NM_181642 NM_003710 NM_001032367	1	14	2	27	90.71	0.063	C_Placenta	16	D
AQP3	Hs.234642	NM_004925	1	8	4	17	24.17	0	C_Esophagus	30
TACSTD2	Hs.23582	NM_002353	2	12	30	22	10.61	0	C_Ovary	7	D
RBM38	Hs.236361	NM_017495 NM_183425	1	15	6	32	9.31	0	C_Ear	5
APOA2	Hs.237658	NM_001643	2	8	65	105	15.77	0	N_Spleen	5	D
MYOZ1	Hs.238756	NM_021245	3	2	78	5	224.38	0	N_Muscle	30
CALML3	Hs.239600	NM_005185	2	2	4	19	92.54	0	N_Thymus	3
MMP14	Hs.2399	NM_004995	1	8	4	10	41.09	0	C_Esophagus	29
SOX8	Hs.243678	NM_014587	6	0	58	0	NaN	0	C_Nervous	9	D
FBLN1	Hs.24601	NM_006486 NM_006485 NM_006487 NM_001996	12	22	155	52	24.73	0	N_Placenta	10	D
RBM12	Hs.246413	NM_006047 NM_152838 NM_152930 NM_003915 NM_152931 NM_152929 NM_152927 NM_152928 NM_152925 NM_152926	1	41	2	84	40.02	0.063	N_Synovium	9
SLC25A4	Hs.246506	NM_001151	1	9	2	14	62.15	0.063	C_PituitaryGland	30
RHO	Hs.247565	NM_000539	6	1	86	2	995.32	0	N_Eye	1	D
POU5F1	Hs.249184	NM_002701 NM_203289	2	2	12	3	116.34	0	C_GermCells	3
CD1E	Hs.249217	NM_030893 NM_001042583 NM_001042584 NM_001042585 NM_001042586 NM_001042587	1	1	4	2	879.16	0	N_Thymus	18
RGS5	Hs.24950	NM_003617	4	32	189	101	30.09	0	N_Vascular	1	D
COX6A2	Hs.250760	NM_005205	1	1	155	1	2235.69	0	N_Muscle	13
HTN1	Hs.250959	NM_002159	1	4	364	16	1474.3	0	N_Parathyroid	3	D
C17orf76	Hs.25425	NM_001113567 NM_207387	1	8	2	8	108.76	0.063	C_PituitaryGland	25
PFKL	Hs.255093	NM_002626	1	24	2	62	303.46	0.063	C_Parathyroid	4
MSMB	Hs.255462	NM_002443 NM_138634	4	3	257	35	311.72	0	N_Prostate	1
ARFGAP1	Hs.25584	NM_175609 NM_018209	2	15	20	20	7.78	0	C_Ovary	12
BTG1	Hs.255935	NM_001731	2	30	17	76	5.7	0	C_LymphNode	23	D
C12orf23	Hs.257664	NM_152261	3	15	32	28	18.26	0	N_Vascular	7
CYP19A1	Hs.260074	NM_031226 NM_000103	12	1	206	3	570.47	0	N_Placenta	7	D
RPL32	Hs.265174	NM_001007074 NM_001007073 NM_000994	3	44	33	112	13.4	0	C_SoftTissue	14	D
SUCLG1	Hs.270428	NM_003849	1	25	52	53	45.6	0	N_Kidney	13
TMEM130	Hs.270753	NM_001134450 NM_152913 NM_001134451	2	1	4	1	171.15	0	C_Endocrine	5	D
ATP5C1	Hs.271135	NM_001001973 NM_005174	2	50	21	177	5.49	0	N_Kidney	23
WFDC2	Hs.2719	NM_006103	5	4	41	18	17.72	0	C_Ovary	2
IGF2	Hs.272259	NM_000612 NM_001007139 NM_001127598 NM_001042376 NM_000207	1	23	27	175	70.34	0	C_PeripheralNerve	26	D
S100A6	Hs.275243	NM_014624	1	33	6	93	26.25	0	C_Adipose	4	D
-	Hs.275545	AW974106	1	0	2	0	NaN	0.063	C_Adipose	25
SEPP1	Hs.275775	NM_001093726 NM_001085486 NM_005410	2	53	46	280	7.63	0	N_Kidney	2	D
CD52	Hs.276770	NM_001803	2	11	3	24	54.89	0.008	N_Thymus	7
KRT17	Hs.2785	NM_000422	1	14	118	102	29.43	0	C_Skin	15	D
PCMT1	Hs.279257	NM_005389	1	17	2	27	67.45	0.063	C_Liver	27
LDHA	Hs.2795	NM_005566 NM_001135239	2	40	8	129	2.93	0	C_Lung	27
METTL9	Hs.279583	NM_016025 NM_001077180	2	19	40	30	14.62	0	N_Skin	8
DDX5	Hs.279806	NM_004396	3	66	26	281	2.56	0	N_Testis	17	D
HAPLN1	Hs.2799	NM_001884	2	4	20	5	66.23	0	C_Bone	10
RPS24	Hs.280130	NM_001142285 NM_001142283 NM_001142284 NM_001142282 NM_033022 NM_001026	2	47	22	187	5.34	0	C_SoftTissue	19	D
SAT1	Hs.28491	NM_002970	1	50	30	316	5.85	0	N_Parathyroid	20	D
PCBP1	Hs.2853	NM_006196	2	47	4	110	8.58	0	N_SoftTissue	26	D
SH3PXD2B	Hs.285666	NM_001017995	1	3	4	5	82.19	0	C_Esophagus	27
ARF1	Hs.286221	NM_001024227 NM_001024228 NM_001024226 NM_001658	7	43	37	178	1.28	0	C_Gastrointestinal	25
38231	Hs.287518	NM_080415 NM_004574 NM_080416	1	15	9	25	35.35	0	N_Cerebellum	8
CPA1	Hs.2879	NM_001868	7	2	116	2	6493.2	0	N_Pancreas	3	D
STXBP1	Hs.288229	NM_003165 NM_001032221	1	20	11	45	24.01	0	N_Cerebellum	5
APRT	Hs.28914	NM_000485 NM_001030018	2	7	3	12	17.86	0.008	N_BoneMarrow	9
PRM1	Hs.2909	NM_002761	4	1	88	1	2442.79	0	N_Testis	1
ATP1B1	Hs.291196	NM_001677 NM_001001787	4	15	15	35	5.8	0	C_Colon	5	D
XRCC6	Hs.292493	NM_001469	1	49	6	125	11.34	0	N_PancreaticIslet	22
APCDD1	Hs.293274	NM_153000	2	14	3	19	23.48	0.008	N_Uterus	5
AMZ2	Hs.293560	NM_016627 NM_001033574 NM_001033569 NM_001033570 NM_001033571 NM_001033572	4	14	42	16	72.64	0	N_Testis	5
GLT8D1	Hs.297304	NM_001010983 NM_018446 NM_152932	2	24	4	36	7.94	0	N_BoneMarrow	7
MMP9	Hs.297413	NM_004994	3	14	10	21	8.68	0	C_Uncharacterised	7
ATP5A1	Hs.298280	NM_001001937 NM_004046	2	41	15	106	7.05	0	C_Testis	23	D
ASPSCR1	Hs.298351	NM_024083	1	4	2	6	867.86	0.063	C_Thymus	7
FBL	Hs.299002	NM_001436	2	28	10	52	2.96	0	C_Stomach	6
RPL39	Hs.300141	CD556052	3	14	19	34	25.36	0	C_SoftTissue	2	D
TPM2	Hs.300772	NM_003289 NM_213674 NM_001145822	3	36	310	70	64.23	0	N_Muscle	4	D
FGB	Hs.300774	NM_005141	1	1	6	1	5532.87	0	C_Liver	2	D
FXYD3	Hs.301350	NM_001136007 NM_021910 NM_001136011 NM_001136012 NM_005971 NM_001136009 NM_001136008 NM_001136010	2	15	14	28	34.58	0	N_Colon	7	D
HBG2	Hs.302145	NM_000184	3	0	19	0	NaN	0	C_Lymphoreticular	6	D
UBE2I	Hs.302903	NM_194259 NM_003345 NM_194261 NM_194260	2	23	3	41	12.41	0.008	C_Synovium	9
CST3	Hs.304682	NM_000099	1	46	6	124	11.43	0	N_Adipose	16	D
STX16	Hs.307913	NM_001001433 NM_001134772 NM_001134773 NM_003763	1	18	7	28	59.12	0	N_PancreaticIslet	8
C9orf5	Hs.308074	NM_032012	3	12	4	17	10.07	0	C_Endocrine	10
CCL25	Hs.310511	NM_005624	1	0	4	0	NaN	0	N_Thymus	15
RPS27A	Hs.311640	BU588489	3	44	18	196	12.94	0	N_Ovary	5	D
CFI	Hs.312485	NM_000204	2	9	3	33	13.52	0.008	N_Uterus	9
SPP1	Hs.313	NM_001040058 NM_000582 NM_001040060	1	43	139	257	25.37	0	N_Kidney	11	D
GNL3	Hs.313544	NM_206825 NM_014366 NM_206826	2	20	6	32	9.33	0	C_Testis	11
EIF3K	Hs.314359	NM_013234	1	27	13	63	14.76	0	N_BoneMarrow	27	D
NASP	Hs.319334	NM_172164 NM_002482 NM_152298	2	15	9	24	10.9	0	C_GermCells	7
TNNI1	Hs.320890	NM_003281	4	10	238	41	83.97	0	N_Muscle	7	D
REN	Hs.3210	NM_000537	1	0	18	0	NaN	0	C_Colon	18
B4GALT3	Hs.321231	NM_003779	2	13	8	21	6.95	0	C_Uncharacterised	9
SPRY4	Hs.323308	NM_030964 NM_001127496	1	7	2	10	520.71	0.063	C_Thymus	9
AHSG	Hs.324746	NM_001622	8	4	149	8	254.41	0	N_Liver	11
C19orf30	Hs.326728	BE779752	1	0	12	0	NaN	0	N_PituitaryGland	21
SAG	Hs.32721	NM_000541	5	1	42	1	969.76	0	N_Eye	6	D
TMEM59L	Hs.329850	NM_012109	1	4	3	8	63.6	0.008	C_Synovium	27
EEF1D	Hs.333388	NM_032378 NM_001130054 NM_001130053 NM_001130055 NM_001960 NM_001130057 NM_001130056	2	50	12	104	8.25	0	N_BoneMarrow	4	D
CKM	Hs.334347	NM_001824	4	13	143	34	60.63	0	N_Muscle	11
ABAT	Hs.336768	NM_000663 NM_001127448 NM_020686	1	13	3	21	130.49	0.008	C_Liver	6
RPL18A	Hs.337766	NM_000980	3	33	10	92	7.26	0	C_HeadNeck	22
HLA-DPA1	Hs.347270	NM_033554	2	35	31	82	9.65	0	C_LymphNode	3	D
SH2D1A	Hs.349094	NM_002351 NM_001114937	1	1	3	1	1317.38	0.008	N_Thymus	28
-	Hs.35052	CR624817	3	68	5	179	4.15	0	N_Uterus	29
SLC25A6	Hs.350927	NM_001636	2	53	13	207	3.13	0	C_Testis	26	D
SPATA22	Hs.351068	NM_032598	3	1	28	1	774.11	0	N_Testis	7
HLA-DMA	Hs.351279	NM_006120	2	14	36	38	14.44	0	N_Lung	10
TM4SF1	Hs.351316	NM_014220	1	47	7	159	10.41	0	N_PancreaticIslet	30	D
FGA	Hs.351593	NM_000508 NM_021871	10	7	563	30	260.04	0	N_Liver	3	D
GHITM	Hs.352656	NM_014394	1	51	26	150	8.03	0	N_Kidney	21
PSMB1	Hs.352768	NM_002793	2	29	3	57	5.4	0.008	C_Esophagus	10
BZW1	Hs.355983	NM_014670	1	34	6	76	18.66	0	N_PancreaticIslet	20
-	Hs.356096	BF691569	1	3	4	5	351.66	0	N_Thymus	19
UBB	Hs.356190	NM_018955	4	50	42	192	3.33	0	N_Lung	22
SDHD	Hs.356270	NM_003002	1	33	39	197	9.18	0	N_Kidney	15	D
PPIA	Hs.356331	NM_021130	5	49	20	140	4.16	0	C_GermCells	21	D
RPS2	Hs.356366	NM_002952	1	54	18	246	3.64	0	C_Ear	13	D
CBX7	Hs.356416	NM_175709	1	11	8	20	39.27	0	N_Cerebellum	25
RPLP1	Hs.356502	NM_001003 NM_213725	10	67	41	333	3.22	0	N_Uncharacterised	25	D
RPS3A	Hs.356572	NM_001006	3	71	43	365	16.74	0	N_Ovary	1	D
-	Hs.356799	BM913189	1	40	2	126	74.2	0.063	N_LymphNode	8
C5orf13	Hs.36053	NM_001142483 NM_001142476 NM_001142475 NM_001142474 NM_001142479 NM_001142480 NM_001142477 NM_001142478 NM_004772 NM_001142482 NM_001142481	4	31	68	88	10.15	0	N_Ear	15
MGP	Hs.365706	NM_000900	1	33	5	228	37.74	0	N_Breast	13	D
PYGB	Hs.368157	NM_002862	1	14	3	34	88.35	0.008	C_AdrMedula	2
PCDHG@	Hs.368160	NM_032088 NM_018914 NM_018915 NM_003735 NM_018927 NM_002588 NM_018929 NM_018928 NM_018913 NM_018920 NM_018919 NM_018916 NM_018921 NM_018918 NM_018917 NM_018912 NM_018923 NM_018926 NM_018924 NM_018922 NM_018925 NM_003736 NM_032092 NM_014004 NM_032091 NM_032402 NM_032087 NM_032101 NM_032009 NM_032407 NM_032094 NM_032406 NM_032090 NM_032053 NM_032011 NM_032089 NM_031993 NM_032100 NM_032099 NM_032086…	6	19	75	28	17.46	0	C_Brain	5	D
PAPSS1	Hs.368610	NM_005443	3	17	3	21	21.24	0.008	N_Uterus	6
RTN1	Hs.368626	NM_021136 NM_206857 NM_206852	8	10	50	11	34.92	0	N_Brain	10
NLRP2	Hs.369279	NM_017852	2	5	7	6	58.04	0	C_Testis	7
TGFBI	Hs.369397	NM_000358	1	40	37	130	20.44	0	N_BoneMarrow	14	D
DAZAP2	Hs.369761	NM_014764 NM_001136264 NM_001136266 NM_001136267 NM_001136268 NM_001136269	3	43	18	107	7.79	0	N_Kidney	5
C2orf77	Hs.370111	NM_001085447	2	0	15	0	NaN	0	N_Testis	30
APLP2	Hs.370247	NM_001642 NM_001142276 NM_001142277 NM_001142278	2	52	30	179	5.32	0	N_PinealGland	26	D
RPS15A	Hs.370504	NM_001019 NM_001030009	3	36	25	87	13.05	0	C_SoftTissue	15	D
CAP1	Hs.370581	NM_006367 NM_001105530	2	42	27	101	2.99	0	C_Pancreas	26
LAPTM5	Hs.371021	NM_006762	2	24	4	54	7.61	0	C_Esophagus	5
THBS2	Hs.371147	NM_003247	1	11	28	25	12.54	0	C_Pancreas	25
AKAP12	Hs.371240	NM_005100 NM_144497	2	23	13	46	7.67	0	N_PeripheralNerve	7
PTN	Hs.371249	NM_002825	2	2	4	2	85.58	0	C_Endocrine	6
ATP1A1	Hs.371889	NM_001160233 NM_000701 NM_001160234	1	39	20	149	2.06	0	C_Stomach	27	D
PHF7	Hs.372719	NM_016483 NM_173341	6	2	36	3	331.94	0	N_Testis	6
NDRG1	Hs.372914	NM_001135242 NM_006096	2	33	22	98	10.63	0	C_Lung	1	D
SLC22A17	Hs.373498	NM_016609 NM_020372	1	8	5	30	72.83	0	C_PituitaryGland	2
PRDM8	Hs.373642	NM_020226 NM_001099403	2	1	21	1	488.48	0	N_Retina	26	D
HNRNPR	Hs.373763	NM_001102398 NM_005826 NM_001102399 NM_001102397	2	24	4	44	12.76	0	N_Ovary	10
MFGE8	Hs.3745	NM_005928 NM_001114614	3	27	31	54	13.36	0	N_Retina	9	D
RPL17	Hs.374588	NM_000985	1	34	11	92	16.82	0	N_Ovary	24	D
TPT1	Hs.374596	NM_003295	1	67	8	534	5.08	0	C_Prostate	25	D
IFITM3	Hs.374650	NM_021034	1	60	7	175	9.46	0	N_Adipose	14	D
RPS5	Hs.378103	NM_001009	7	62	30	204	3.5	0	N_Lymphoreticular	21	D
BUD31	Hs.380233	NM_003910	2	23	3	36	13.28	0.008	C_Thyroid	10	D
-	Hs.380803	AK091626	5	2	64	2	121.77	0	C_Uterus	3
GLYATL1	Hs.38085	NM_080661	2	3	20	6	154.38	0	N_Kidney	4
RPL38	Hs.380953	NM_000999 NM_001035258	4	20	78	37	13.74	0	C_Brain	16	D
-	Hs.380956	BM809932	2	10	16	24	30.24	0	C_SoftTissue	6	D
RPL19	Hs.381061	NM_000981	5	56	60	193	8.14	0	N_Uncharacterised	1	D
RPL21	Hs.381123	NM_000982	2	34	24	84	12.97	0	C_SoftTissue	17	D
RPS14	Hs.381126	NM_001025071 NM_001025070 NM_005617	1	59	4	238	7.38	0	N_Thymus	26	D
CBX3	Hs.381189	NM_016587 NM_007276	3	42	5	94	7.91	0	N_Uterus	22
RPL15	Hs.381219	NM_002948	2	97	16	417	2.65	0	N_Colon	21	D
CHI3L1	Hs.382202	NM_001276	2	14	66	36	11.95	0	C_Brain	24	D
IL23A	Hs.382212	AK128384	4	14	8	16	220.7	0	N_Thymus	1
SERPINE2	Hs.38449	NM_001136529 NM_006216 NM_001136528 NM_001136530	2	10	7	14	12.6	0	C_Skin	10
SERPING1	Hs.384598	NM_000062 NM_001032295	3	45	5	244	4.84	0	N_SoftTissue	20	D
GPX3	Hs.386793	NM_002084	1	21	75	37	33.71	0	C_Kidney	13	D
FAU	Hs.387208	NM_001997	2	41	10	119	5.84	0	C_Breast	16	D
-	Hs.387576	BM918217	1	33	11	89	17.38	0	N_Ovary	23	D
HLA-DQA1	Hs.387679	NM_002122	2	17	25	40	15.95	0	C_LymphNode	5	D
PABPC1	Hs.387804	NM_002568	4	52	92	289	1.21	0	C_Uterus	25
XRCC5	Hs.388739	NM_021141	3	26	12	75	7.96	0	C_Testis	29
MON2	Hs.389378	NM_015026	2	13	56	17	43.24	0	N_Ear	6
MGST1	Hs.389700	NM_145791 NM_020300 NM_145764 NM_145792	1	13	5	22	36.26	0	C_Thyroid	16
TSPAN1	Hs.38972	NM_005727	6	11	12	28	5.8	0	C_Colon	9
COL11A2	Hs.390171	NM_080680 NM_080681 NM_080679	1	4	5	22	26.3	0	C_AdrCortex	6
FABP4	Hs.391561	NM_001442	3	17	65	35	29.72	0	N_Vascular	3	D
RPS16	Hs.397609	NM_001020	1	39	2	95	25.77	0.063	C_Placenta	22	D
RPL30	Hs.400295	NM_000989	2	69	27	308	6.07	0	N_Colon	14	D
GREM1	Hs.40098	NM_013372	1	7	42	18	167.78	0	N_BoneMarrow	13	D
CITED1	Hs.40403	NM_004143 NM_001144885 NM_001144886 NM_001144887	1	3	34	4	93.2	0	N_Skin	21
-	Hs.404608	AW974124	1	0	2	0	NaN	0.063	C_Adipose	17
CRABP2	Hs.405662	NM_001878	2	7	17	8	67.42	0	N_PinealGland	6	D
KRT18	Hs.406013	NM_000224 NM_199187	8	24	51	137	5.05	0	C_Colon	12	D
RPL23	Hs.406300	NM_000978	2	55	12	235	7.18	0	N_Ovary	20	D
LUM	Hs.406475	NM_002345	6	33	143	154	7.7	0	N_Placenta	11	D
RPS10	Hs.406620	AK025353	1	36	9	94	13.46	0	N_Ovary	28	D
ACSL1	Hs.406678	NM_001995	3	23	34	81	4.6	0	N_Skin	22
RPS15	Hs.406683	NM_001018	2	40	9	171	2.95	0	N_PituitaryGland	29	D
SPINK1	Hs.407856	NM_003122	1	1	8	1	870.65	0	N_Pancreas	23
RPL36	Hs.408018	NM_015414 NM_033643	5	41	42	94	11.69	0	N_Uncharacterised	3	D
RPL12	Hs.408054	NM_000976	3	47	11	178	4.13	0	C_HeadNeck	18	D
RPS6	Hs.408073	NM_001010	4	79	41	403	2.66	0	N_Uncharacterised	26	D
PRR4	Hs.408153	NM_006250 NM_001098538 NM_007244	1	9	29	12	148.89	0	N_Parathyroid	13	D
COL2A1	Hs.408182	NM_001844 NM_033150	2	3	62	7	147.02	0	C_Bone	2	D
CARKD	Hs.408324	NM_018210	3	15	4	26	10.26	0	C_HeadNeck	11
MSLN	Hs.408488	NM_013404 NM_005823	3	6	30	17	13.73	0	C_Ovary	6	D
CTGF	Hs.410037	NM_001901	1	37	45	173	18.71	0	N_BoneMarrow	12	D
RPL13	Hs.410817	NM_033251 NM_000977	2	60	9	286	2.1	0	C_HeadNeck	26	D
TAGLN	Hs.410977	NM_001001522 NM_003186	1	35	9	180	16.98	0	C_Prostate	24	D
CCDC110	Hs.41101	NM_152775 NM_001145411	2	1	21	3	193.44	0	N_Testis	10
KRT7	Hs.411501	NM_005556	2	16	5	35	6.75	0	N_Thyroid	9
RPL9	Hs.412370	NM_001024921 NM_000661	2	51	18	154	16.48	0	N_Ovary	4	D
RAC1	Hs.413812	NM_018890 NM_006908	2	38	4	90	7.08	0	C_Thyroid	6
SERPINE1	Hs.414795	NM_000602	1	29	23	202	8.16	0	N_BoneMarrow	18	D
LY6D	Hs.415762	NM_003695	1	2	4	2	205.48	0	C_Esophagus	25
NGFR	Hs.415768	NM_002507	1	4	6	5	203.87	0	C_Synovium	14
REG1B	Hs.4158	NM_006507	5	1	27	1	2952.94	0	N_Pancreas	11	D
S100A8	Hs.416073	NM_002964	1	8	10	26	25.68	0	C_HeadNeck	21	D
ABCA4	Hs.416707	NM_000350	6	0	23	0	NaN	0	N_Retina	24	D
DMKN	Hs.417795	NM_033317 NM_001126056 NM_001126057 NM_001126058 NM_001126061 NM_001126059 NM_001035516	2	8	7	14	12.6	0	C_Skin	9
ALB	Hs.418167	NM_000477	1	1	15	3	4745.86	0	C_Liver	1
GC	Hs.418497	NM_000583	7	3	153	4	522.56	0	N_Liver	10
SLC2A3	Hs.419240	NM_006931	2	12	10	18	16.15	0	C_GermCells	5
RPL23A	Hs.419463	NM_000984	2	40	16	123	3.32	0	C_LymphNode	27	D
ITIH1	Hs.420257	NM_002215	6	2	26	4	88.41	0	N_Liver	28
COL6A2	Hs.420269	NM_058175 NM_001849 NM_058174	3	21	57	79	16.54	0	N_Bone	16
PISD	Hs.420559	NM_014338	1	19	7	36	19.09	0	N_Cerebellum	30
-	Hs.421257	BM913311	2	42	42	104	9.43	0	N_Heart	16	D
GLTSCR2	Hs.421907	NM_015710	4	38	8	134	2.82	0	C_Lung	28
PNLIPRP2	Hs.423598	NM_005396	4	0	9	0	NaN	0	N_Pancreas	21
BOD1	Hs.425091	NM_138369 NM_001159651	1	9	2	13	66.93	0.063	C_PituitaryGland	29
HPX	Hs.426485	NM_000613	5	3	102	4	347.76	0	N_Liver	20
TTR	Hs.427202	NM_000371	1	18	1501	222	114.72	0	N_Vascular	11	D
CA11	Hs.428446	NM_001217	1	8	7	11	62.46	0	N_Cerebellum	28
ABCA1	Hs.429294	NM_005502	1	6	4	8	79.73	0	C_Thyroid	23
RTN4	Hs.429581	NM_020532 NM_207521 NM_207520 NM_153828 NM_007008	3	62	169	262	9.3	0	N_Muscle	17	D
CS	Hs.430606	NM_004077	2	22	9	41	10.92	0	C_Testis	5
CLNS1A	Hs.430733	NM_001293	5	13	23	16	11.18	0	C_Ovary	9
VTA1	Hs.431367	NM_016485	1	23	8	36	52.58	0	N_PancreaticIslet	7
PGA5	Hs.432854	NM_014224	1	0	3	0	NaN	0.008	N_Esophagus	4
ACPP	Hs.433060	NM_001099 NM_001134194	4	2	134	13	432.18	0	N_Prostate	3
PRKAR2B	Hs.433068	NM_002736	1	2	2	3	292.66	0.063	C_PeripheralNerve	13
RPS11	Hs.433529	NM_001015	1	59	4	238	20.74	0	C_Placenta	3	D
PPP1R3F	Hs.433652	NM_033215	2	4	28	4	162.89	0	N_Retina	22	D
FTL	Hs.433670	NM_000146	5	62	242	1088	3.04	0	N_Liver	16	D
RPL37A	Hs.433701	NM_000998	2	40	45	193	10.62	0	C_SoftTissue	12	D
KRT5	Hs.433845	NM_000424	1	7	194	31	160.37	0	C_Skin	12	D
PEBP1	Hs.433863	NM_002567	1	38	5	88	9.06	0	C_Thyroid	17	D
PLEC1	Hs.434248	NM_201380 NM_000445 NM_201384 NM_201379 NM_201382 NM_201383 NM_201378 NM_201381	3	14	12	27	12.07	0	N_PeripheralNerve	8
RRP12	Hs.434251	NM_015179 NM_001145114	2	8	3	10	70.79	0.008	N_SoftTissue	5
C9orf3	Hs.434253	NM_032823	1	11	2	20	260.35	0.063	C_Thymus	10
APP	Hs.434980	NM_000484 NM_201413 NM_001136130 NM_201414 NM_001136129	2	50	45	136	7.7	0	N_Retina	14	D
FHL1	Hs.435369	NM_001159704 NM_001449 NM_001159702 NM_001159699 NM_001159700 NM_001159703 NM_001159701	4	29	174	63	39.86	0	N_Muscle	12	D
ASPN	Hs.435655	NM_017680	3	7	23	15	24.49	0	N_Vascular	10
NSUN5B	Hs.436034	NM_001039575 NM_145645 NM_001039576	1	18	5	29	8.56	0	C_Ear	10
IRF1	Hs.436061	NM_002198	1	11	2	20	170.13	0.063	N_Breast	11
CD74	Hs.436568	NM_001025159 NM_004355 NM_001025158	4	49	136	271	12.84	0	N_Spleen	4	D
CLU	Hs.436657	NM_203339 NM_001831	3	63	52	399	3.55	0	N_PeripheralNerve	12	D
AMBP	Hs.436911	NM_001633	6	3	68	8	115.78	0	N_Liver	23
ETV5	Hs.43697	NM_004454	1	4	2	5	1041.44	0.063	C_Thymus	6
CYCS	Hs.437060	NM_018947	2	41	27	172	4.34	0	N_Testis	16
SQSTM1	Hs.437277	NM_001142298 NM_003900 NM_001142299	1	47	8	219	4.23	0	C_AdrCortex	13	D
PPA1	Hs.437403	NM_021129	1	22	6	40	7.45	0	C_Ear	8
RPLP2	Hs.437594	NM_001004	3	65	12	306	9.29	0	N_SoftTissue	11	D
XBP1	Hs.437638	NM_005080 NM_001079539	5	31	19	120	2.14	0	C_Colon	17
CYP17A1	Hs.438016	NM_000102	1	0	8	0	NaN	0	C_Breast	22	D
IGFBP2	Hs.438102	NM_000597	1	22	12	103	5.79	0	C_Ear	15
RPL34	Hs.438227	NM_033625 NM_000995	1	25	17	51	15.12	0	C_SoftTissue	21	D
TFPI2	Hs.438231	NM_006528	10	14	285	24	98.82	0	N_Placenta	4	D
TGM4	Hs.438265	NM_003241	2	1	26	2	539.2	0	N_Prostate	7
RPS19	Hs.438429	NM_001022	2	57	34	262	9	0	N_Colon	12	D
MCM7	Hs.438720	NM_182776 NM_005916	1	30	8	71	13.05	0	C_AdrCortex	4
C19orf21	Hs.439180	NM_173481	6	6	11	9	16.55	0	C_Colon	10
VWF	Hs.440848	NM_000552	3	21	18	57	8.25	0	N_Uncharacterised	10
YIPF3	Hs.440950	NM_015388	2	21	3	36	12.39	0.008	N_Uterus	10
TSPAN7	Hs.441664	NM_004615	1	24	11	60	18.01	0	N_Cerebellum	6
WIZ	Hs.442138	NM_021241	1	8	2	10	340.28	0.063	N_Breast	9
CD53	Hs.443057	NM_001040033 NM_000560	2	10	14	16	22.31	0	C_LymphNode	9	D
COL3A1	Hs.443625	NM_000090	5	49	198	263	9.92	0	N_Ear	11	D
-	Hs.444467	BM473292	1	90	10	435	2.26	0	N_Cerebellum	22	D
PDZK1	Hs.444751	NM_002614	1	3	24	4	278	0	N_Kidney	22
RHOBTB3	Hs.445030	NM_014899	3	36	41	70	6.42	0	N_Skin	15
MSH6	Hs.445052	NM_000179	2	16	21	23	21.24	0	N_Retina	29	D
DDX51	Hs.445168	NM_175066	2	5	48	6	186.37	0	N_Retina	3	D
LGALS1	Hs.445351	NM_002305	2	21	4	43	15.78	0	C_Synovium	4	D
C9orf150	Hs.445356	NM_203403	1	3	2	3	292.66	0.063	C_PeripheralNerve	12
APOH	Hs.445358	NM_000042	5	4	244	19	175.99	0	N_Liver	8
PLEKHB1	Hs.445489	NM_021200 NM_001130033 NM_001130036 NM_001130034 NM_001130035	5	13	46	33	32.47	0	N_Retina	4	D
COL5A2	Hs.445827	NM_000393	1	30	14	74	13.54	0	N_BoneMarrow	25
LDHB	Hs.446149	NM_002300	2	51	59	199	13.78	0	N_Kidney	1	D
OAZ1	Hs.446427	NM_004152	3	48	8	142	2.66	0	C_Lung	29
PTGDS	Hs.446429	NM_000954	8	15	74	44	10.96	0	C_Brain	18	D
RPL14	Hs.446522	NM_001034996 NM_003973	2	45	19	128	10.63	0	N_BoneMarrow	2	D
TMSB10	Hs.446574	NM_021103	3	33	9	79	7.92	0	C_Breast	18	D
CGB	Hs.446683	NM_000737	8	0	117	0	NaN	0	N_Embryonic	26	D
EIF3L	Hs.446852	NM_016091	1	42	5	93	6.22	0	C_AdrCortex	8	D
-	Hs.448879	BQ055284	3	43	18	122	3.76	0	C_LymphNode	20	D
LOC729009	Hs.449153	BG282738	1	3	11	3	244.9	0	C_HeadNeck	13
LOC100287927	Hs.449585	AK097040	1	10	7	30	95.09	0	C_Adipose	2
-	Hs.449604	CB987357	1	3	9	6	92.15	0	N_Parathyroid	28
IGKC	Hs.449621	AK128524	1	39	517	583	58.78	0	N_Parathyroid	15	D
HBA1	Hs.449630	NM_000558	4	23	183	172	27.3	0	N_Spleen	3	D
RPSA	Hs.449909	NM_002295 NM_001012321	4	61	42	304	3.61	0	N_Uncharacterised	23	D
LDB1	Hs.454418	NM_003893 NM_001113407	1	11	2	12	1568.15	0.063	C_Parathyroid	2
VIM	Hs.455493	BM458017	2	22	7	92	11.33	0	N_Uterus	15
MPO	Hs.458272	NM_000250	1	0	23	0	NaN	0	C_Uncharacterised	17
C1S	Hs.458355	NM_201442 NM_001734	2	23	15	54	7.54	0	N_PeripheralNerve	6
KIAA1199	Hs.459088	NM_018689	2	10	40	15	61.08	0	N_Bone	8
RHCG	Hs.459284	NM_016321	1	4	4	7	58.71	0	C_Esophagus	28
PTMA	Hs.459927	NM_001099285 NM_002823	4	41	17	150	2.86	0	C_Skin	25
MYH11	Hs.460109	NM_001040113 NM_022844 NM_001040114 NM_002474	1	13	5	72	23.48	0	C_Prostate	6	D
IGFBP4	Hs.462998	NM_001552	1	49	22	146	10.79	0	N_BoneMarrow	19	D
FKBP10	Hs.463035	NM_021939	4	23	13	36	5.98	0	C_Kidney	4	D
ATP6V0A1	Hs.463074	NM_001130020 NM_001130021 NM_005177	2	18	11	29	10.3	0	N_PeripheralNerve	9
P4HB	Hs.464336	NM_000918	8	49	31	195	2.9	0	C_Uncharacterised	12	D
SCGB2A2	Hs.46452	NM_002411	2	0	6	0	NaN	0	C_Breast	2
INSR	Hs.465744	NM_000208 NM_001079817	1	7	4	9	70.87	0	C_Thyroid	24
KEAP1	Hs.465870	NM_203500 NM_012289	1	18	2	29	179.54	0.063	C_Thymus	11
LTBP4	Hs.466766	NM_001042544 NM_003573 NM_001042545	2	13	10	27	5.69	0	C_Stomach	5
PLA2G2A	Hs.466804	NM_000300 NM_001161727 NM_001161729 NM_001161728	2	15	8	47	40.27	0	N_SoftTissue	1	D
CEACAM6	Hs.466814	NM_002483	3	8	53	19	31.26	0	C_Pancreas	5
GSK3A	Hs.466828	NM_019884	1	15	2	29	62.8	0.063	C_Liver	28
PPP2R1A	Hs.467192	NM_014225	2	32	6	68	4.94	0	N_PituitaryGland	8
TPO	Hs.467554	NM_000547 NM_175719 NM_175721 NM_175722	2	0	11	0	NaN	0	N_Thyroid	3	D
ODC1	Hs.467701	NM_002539	3	22	5	40	18.6	0	N_Uterus	2
LAPTM4A	Hs.467807	NM_014713	3	54	8	234	5.09	0	N_Uterus	13
EPAS1	Hs.468410	NM_001430	2	17	15	33	15.31	0	C_Cartilage	1
CALM2	Hs.468442	NM_001743	3	46	19	190	4.29	0	C_Endocrine	12	D
PLEK	Hs.468840	NM_002664	2	10	46	12	58.44	0	N_Lung	8
PROM2	Hs.469313	NM_144707	1	3	4	3	136.99	0	C_Esophagus	26
RPL31	Hs.469473	NM_001098577 NM_001099693 NM_000993	3	47	46	161	13.02	0	C_SoftTissue	11	D
TLN1	Hs.471014	NM_006289	3	18	25	34	18.69	0	N_Spleen	7	D
BMPR2	Hs.471119	NM_001204	1	12	2	28	31.35	0.063	C_PeripheralNerve	25
HDLBP	Hs.471851	NM_005336 NM_203346	1	41	23	166	2.13	0	C_Stomach	22	D
FKBP1A	Hs.471933	NM_000801 NM_054014	1	37	4	98	4.72	0	C_AdrCortex	24
SLC2A1	Hs.473721	NM_006516	2	18	16	55	7.33	0	C_Skin	2
RTN3	Hs.473761	NM_201428 NM_201429 NM_006054 NM_201430	5	20	14	49	3.87	0	C_Colon	27
COL6A1	Hs.474053	NM_001848	3	28	45	53	19.45	0	N_Bone	7
C22orf25	Hs.474233	NM_152906	2	10	3	11	19.48	0.008	N_BoneMarrow	8
C22orf28	Hs.474643	NM_014306	2	16	3	23	13.4	0.008	C_Esophagus	8
MYH9	Hs.474751	NM_002473	2	36	14	95	2.27	0	C_Stomach	4
TOB2	Hs.474978	NM_016272	1	13	3	19	26.78	0.008	C_Synovium	30
COL7A1	Hs.476218	NM_000094	2	10	9	15	15.12	0	C_Skin	6
RASSF1	Hs.476270	NM_170714 NM_007182 NM_170713 NM_170712	1	5	2	7	285.15	0.063	C_AdrMedula	4
SCP2	Hs.476365	NM_002979 NM_001007098 NM_001007099 NM_001007100 NM_001007250	1	38	31	151	9.52	0	N_Kidney	18
FLNB	Hs.476448	NM_001457	1	34	6	65	21.82	0	N_PancreaticIslet	19
DNASE1L3	Hs.476453	NM_004944	1	4	2	5	364.24	0.063	C_Liver	17
USP24	Hs.477009	NM_015306	2	12	3	18	26.56	0.008	C_Thyroid	8
RPL24	Hs.477028	NM_000986	1	33	9	91	13.9	0	N_Ovary	27
H2AFX	Hs.477879	NM_002105	2	12	25	12	16.2	0	C_Ovary	8
CPB1	Hs.477891	NM_001871	7	2	61	3	2243.59	0	N_Pancreas	8	D
PCDH7	Hs.479439	NM_032457 NM_032456 NM_002589	1	8	2	13	67.54	0.063	C_PeripheralNerve	22
-	Hs.480743	GD153878	4	27	16	88	4.64	0	C_LymphNode	26	D
SFRP2	Hs.481022	NM_003013	2	16	40	48	9.33	0	C_Pancreas	16
SPATA4	Hs.481235	NM_144644	2	1	45	2	622.77	0	N_Testis	3
UQCRH	Hs.481571	NM_006004	1	18	6	32	9.31	0	C_Ear	6
ATP6V0E1	Hs.484188	NM_003945	5	19	61	28	14.2	0	C_Brain	25	D
AMY2B	Hs.484588	NM_020978	3	8	6	13	50.2	0	N_Pancreas	25
RPL17	Hs.485081	BE742786	1	27	10	59	9.49	0	N_PituitaryGland	27
HLA-DPB1	Hs.485130	NM_002121	3	31	35	74	12.08	0	C_LymphNode	2	D
KIAA1009	Hs.485865	NM_014895	1	7	2	10	340.28	0.063	N_Breast	8
EPB41L2	Hs.486470	NM_001431 NM_001135554 NM_001135555	3	18	21	27	18.09	0	N_Retina	30
IGF2R	Hs.487062	NM_000876	2	20	4	27	34.98	0	N_SoftTissue	3	D
SMOC2	Hs.487200	NM_022138	2	15	2	18	186.8	0.063	N_Synovium	5
NOTCH2	Hs.487360	NM_024408	2	12	13	16	11	0	C_Colon	7
SEC61G	Hs.488282	NM_014302 NM_001012456	1	8	8	10	37.81	0	C_Lung	23
EGFR	Hs.488293	NM_005228 NM_201284 NM_201282 NM_201283	2	7	5	10	23.62	0	C_Lung	6
COL1A2	Hs.489142	NM_000089	4	53	258	410	14.58	0	N_Bone	26
ARPC1B	Hs.489284	NM_005720	2	20	3	42	5.1	0.008	N_BoneMarrow	11
CIAPIN1	Hs.4900	NM_020313	1	21	2	38	88.48	0.063	N_Synovium	7
CPA2	Hs.490038	NM_001869	5	1	21	1	2293.16	0	N_Pancreas	12
CALD1	Hs.490203	NM_033138 NM_033157 NM_004342 NM_033139 NM_033140	1	48	16	176	6.51	0	N_BoneMarrow	23	D
ZYX	Hs.490415	NM_003461 NM_001010972	1	32	2	74	70.35	0.063	C_Thymus	15
FGL1	Hs.491143	NM_201553 NM_201552 NM_147203 NM_004467	5	3	102	7	198.72	0	N_Liver	21
CCT3	Hs.491494	NM_005998 NM_001008883 NM_001008800	1	41	9	127	8.21	0	C_AdrCortex	2	D
UBE2V2	Hs.491695	NM_003350	1	23	22	73	8.33	0	N_Testis	26
NCALD	Hs.492427	NM_001040630 NM_001040624 NM_032041 NM_001040628 NM_001040626 NM_001040625 NM_001040629 NM_001040627	2	12	2	21	371.76	0.063	N_Salivary	8
CPSF1	Hs.493202	NM_013291	1	20	2	31	28.32	0.063	C_PeripheralNerve	29
NOL6	Hs.493709	NM_022917 NM_139235	2	8	20	13	11.96	0	C_Ovary	11
REG1A	Hs.49407	NM_002909	7	3	73	9	897.79	0	N_Pancreas	7	D
ANXA1	Hs.494173	NM_000700	1	27	7	108	10.35	0	C_Thyroid	13	D
ACOT4	Hs.49433	NM_152331	1	2	4	2	472.21	0	N_SoftTissue	21	D
GOLM1	Hs.494337	NM_016548 NM_177937	2	25	4	37	16.08	0	N_Uterus	3
LAMP1	Hs.494419	NM_005561	1	27	4	64	27.47	0	N_Thymus	23
PFN1	Hs.494691	NM_005022	3	26	36	65	4.31	0	C_Ovary	27
GPM6B	Hs.495710	NM_001001995 NM_001001996 NM_005278 NM_001001994	2	15	11	48	6.22	0	N_PeripheralNerve	10
TINF2	Hs.496191	NM_012461 NM_001099274	2	18	10	36	12.85	0	N_Kidney	8
CHRDL1	Hs.496587	NM_001143981 NM_001143982 NM_145234 NM_001143983	2	9	3	18	39.33	0.008	N_SoftTissue	8
PLS3	Hs.496622	NM_005032 NM_001136025	3	18	8	34	5.93	0	C_Skin	7
-	Hs.496631	CN294989	1	5	5	6	367.49	0	C_PeripheralNerve	2
PIGR	Hs.497589	NM_002644	3	6	15	11	83.82	0	N_Gastrointestinal	5	D
LAMB3	Hs.497636	NM_001017402 NM_000228 NM_001127641	1	9	30	31	24.43	0	C_Skin	21
MOSC1	Hs.497816	NM_022746	2	10	3	12	58.99	0.008	N_SoftTissue	6
RPS2	Hs.498569	BF972117	3	50	39	202	5.05	0	N_Uncharacterised	27	D
DHCR24	Hs.498727	NM_014762	3	32	33	69	5.24	0	N_Skin	25
RPL7A	Hs.499839	NM_000972	2	57	6	279	3.43	0	C_Thyroid	15	D
P4HA1	Hs.500047	NM_001142595 NM_000917 NM_001017962 NM_001142596	1	19	4	25	70.33	0	N_Thymus	21
ACTA2	Hs.500483	NM_001141945 NM_001613	6	52	75	238	5.04	0	N_Vascular	14	D
MGEA5	Hs.500842	NM_012215 NM_001142434	1	27	4	67	26.24	0	N_Thymus	24
PNLIP	Hs.501135	NM_000936	7	2	105	3	3906.89	0	N_Pancreas	4	D
HTRA1	Hs.501280	NM_002775	2	37	8	94	11.96	0	N_Ovary	8
IER2	Hs.501629	NM_004907	1	19	5	37	6.71	0	C_Ear	12
PSG9	Hs.502092	NM_002784	11	2	70	4	144.96	0	N_Placenta	30
CD44	Hs.502328	NM_000610 NM_001001389 NM_001001390 NM_001001391 NM_001001392	1	34	16	100	38.02	0	N_PancreaticIslet	2	D
NEBL	Hs.5025	NM_006393 NM_213569	6	11	26	22	27.58	0	N_Heart	10
FADS2	Hs.502745	NM_004265	1	14	151	25	66.44	0	N_Skin	12
SLC3A2	Hs.502769	NM_001012661 NM_001012662 NM_002394 NM_001012663 NM_001012664 NM_001013251	1	33	7	88	18.81	0	N_PancreaticIslet	17
ZFP36L2	Hs.503093	NM_006887	2	18	8	30	8.98	0	C_Cartilage	8
-	Hs.503429	BG171008	1	0	2	0	NaN	0.063	C_PeripheralNerve	5
FADS1	Hs.503546	NM_013402	2	17	33	21	17.23	0	N_Skin	10
TYR	Hs.503555	NM_000372	1	1	4	1	637.84	0	C_Thyroid	22
-	Hs.504422	AI799014	1	0	2	0	NaN	0.063	C_Liver	10
MYL9	Hs.504687	NM_006097 NM_181526	1	25	4	80	16.89	0	C_Prostate	14	D
NNAT	Hs.504703	NM_005386 NM_181689	1	13	15	47	17.89	0	N_PituitaryGland	20
ARHGDIB	Hs.504877	NM_001175	3	35	4	92	19.11	0	N_Thymus	4	D
STRAP	Hs.504895	NM_007178	1	26	16	39	20.44	0	C_Testis	20	D
FAM60A	Hs.505154	NM_001135811 NM_021238 NM_001135812	1	14	12	36	16.6	0	C_Testis	28	D
KBTBD10	Hs.50550	NM_006063	4	7	99	15	95	0	N_Muscle	27
NACA	Hs.505735	NM_001113203 NM_001113201 NM_005594 NM_001113202	3	60	6	199	7.12	0	N_SoftTissue	17	D
DDIT3	Hs.505777	NM_004083	3	9	21	13	37.25	0	N_Eye	27
NDUFA12	Hs.506374	NM_018838	1	10	2	12	779.31	0.063	N_LymphNode	4
RPS2	Hs.506997	BM423570	6	36	94	117	5.24	0	C_Brain	12	D
NUPL1	Hs.507537	NM_014089 NM_001008564	2	16	17	20	23.48	0	N_Testis	28
OLFM4	Hs.508113	NM_006418	5	6	11	7	96.53	0	N_Gastrointestinal	9	D
COL4A2	Hs.508716	NM_001846	3	33	16	126	1.72	0	C_Colon	23
HNRNPC	Hs.508848	NM_031314 NM_001077442 NM_004500 NM_001077443	1	42	2	115	67.87	0.063	N_Salivary	11
MYLPF	Hs.50889	NM_013292	4	9	143	14	147.26	0	N_Muscle	10
FERMT2	Hs.509343	NM_001134999 NM_006832 NM_001135000	1	12	2	17	107.13	0.063	C_Liver	25
GRLF1	Hs.509447	NM_004491	2	8	4	9	6.83	0	C_Stomach	9
HSP90AB1	Hs.509736	NM_007355	2	58	24	235	2.77	0	N_PeripheralNerve	20	D
CD46	Hs.510402	NM_002389 NM_172354 NM_172351 NM_172355 NM_172352 NM_172359 NM_172357 NM_172360 NM_153826 NM_172358 NM_172356 NM_172353 NM_172361 NM_172350	2	36	9	80	5.32	0	N_Thyroid	4	D
IGHG1	Hs.510635	AK090461	4	33	1014	350	78.39	0	N_Spleen	1	D
ANXA2	Hs.511605	NM_001136015 NM_001002857 NM_001002858 NM_004039	5	54	96	325	7.75	0	N_Uncharacterised	12	D
TUBB3	Hs.511743	NM_006086	10	8	88	9	47.54	0	N_Nervous	8	D
ENO2	Hs.511915	NM_001975	1	24	12	84	14.04	0	N_Cerebellum	13	D
-	Hs.512542	CD556150	1	5	3	19	194.18	0.008	C_Placenta	4	D
LSM7	Hs.512610	NM_016199	1	6	2	7	260.17	0.063	C_Liver	21
PRG2	Hs.512633	NM_002728	11	1	130	1	1078.24	0	N_Placenta	18	D
RPS8	Hs.512675	NM_001012	4	54	42	218	5.04	0	N_Uncharacterised	22	D
RPS25	Hs.512676	NM_001028	1	40	4	111	44.49	0	C_Placenta	1	D
SFTPB	Hs.512690	NM_198843 NM_000542	6	2	92	4	351.27	0	N_Lung	3	D
CPB2	Hs.512937	NM_001872 NM_016413	5	3	19	3	86.13	0	N_Liver	29
RPL9	Hs.513083	BQ057285	4	18	14	27	23.51	0	C_SoftTissue	7	D
ALDOA	Hs.513490	NM_000034 NM_184043 NM_184041 NM_001127617	3	48	31	210	3.72	0	C_Skin	20	D
MMP2	Hs.513617	NM_004530 NM_001127891	3	27	31	49	14.48	0	N_Bone	25	D
HP	Hs.513711	NM_005143 NM_001126102	7	4	496	20	342.85	0	N_Liver	4
YWHAE	Hs.513851	NM_006761	4	41	15	106	1.92	0	C_Colon	25
TCAP	Hs.514146	NM_003673	3	4	131	5	377.57	0	N_Muscle	21
RPL27	Hs.514196	NM_000988	2	32	16	74	9.81	0	C_SoftTissue	25	D
VAT1	Hs.514199	NM_006373	1	29	3	58	22.53	0.008	C_PituitaryGland	7
GFAP	Hs.514227	NM_002055 NM_001131019	10	0	483	0	NaN	0	C_Nervous	1	D
PHB	Hs.514303	NM_002634	2	31	4	68	9.98	0	C_Synovium	5
LGALS3BP	Hs.514535	NM_005567	4	36	80	120	5.19	0	C_Ovary	16	D
ACTG1	Hs.514581	NM_001614	3	81	104	611	3.91	0	N_Bone	30	D
DUS1L	Hs.514599	NM_022156	1	13	2	30	341.76	0.063	N_Esophagus	5
ATP5F1	Hs.514870	NM_001688	2	37	6	145	2.05	0	N_Cerebrum	9
CAPZA1	Hs.514934	NM_006135	1	25	5	43	51.16	0	N_Thymus	14
AES	Hs.515053	NM_198969 NM_001130 NM_198970	1	31	3	68	19.22	0.008	C_PituitaryGland	8
CALR	Hs.515162	NM_004343	1	40	8	149	2.67	0	C_Ear	23	D
CAPNS1	Hs.515371	NM_001749 NM_001003962	2	45	4	107	5.96	0	C_Thyroid	27
RPL18	Hs.515517	NM_000979	2	52	13	191	9.58	0	N_Ovary	15	D
C19orf63	Hs.515550	NM_175063 NM_206538	1	19	2	38	137.02	0.063	C_Thymus	14
KLK2	Hs.515560	NM_001002231 NM_005551	1	0	5	0	NaN	0	C_Prostate	5	D
S100A16	Hs.515714	NM_080388	2	22	5	63	8.16	0	C_Esophagus	3
EIF3F	Hs.516023	NM_003754	1	21	4	51	26.49	0	C_Prostate	8
ACTG2	Hs.516105	NM_001615	1	16	7	43	55.18	0	C_Prostate	2	D
CAPG	Hs.516155	NM_001747	2	16	5	30	7.87	0	C_Lung	10
GCG	Hs.516494	NM_002054	2	0	75	0	NaN	0	C_Pancreas	2	D
DNAJC10	Hs.516632	NM_018981	4	13	32	25	4.87	0	C_Uterus	10
CHPF	Hs.516711	NM_024536	2	18	4	27	2.28	0	C_Stomach	11
SCG2	Hs.516726	NM_003469	1	4	8	4	111.99	0	N_PituitaryGland	30
CHGB	Hs.516874	NM_001819	2	3	29	9	138.39	0	C_Endocrine	2	D
BCAN	Hs.516904	NM_021948 NM_198427	7	4	297	5	389.53	0	C_Brain	2	D
ENO1	Hs.517145	NM_001428	2	69	22	310	5.08	0	N_BoneMarrow	20	D
TAGLN2	Hs.517168	NM_003564	2	41	8	189	2.94	0	C_Breast	26	D
HMOX1	Hs.517581	NM_002133	3	12	15	18	21.17	0	N_Spleen	9
LOC100289664	Hs.517586	BP264968	2	3	265	6	639.6	0	N_Muscle	6
TMEM43	Hs.517817	NM_024334	1	31	2	49	190.83	0.063	N_LymphNode	6
MYL3	Hs.517939	NM_000258	4	4	158	38	59.97	0	N_Muscle	9	D
KLHL18	Hs.517946	NM_025010	1	4	2	4	219.5	0.063	C_PeripheralNerve	15
DHX30	Hs.517948	NM_014966 NM_138615	2	22	4	38	17.86	0	C_Synovium	3
GNAT1	Hs.517978	NM_144499 NM_000172	6	1	44	2	508.02	0	N_Eye	5	D
CSTA	Hs.518198	NM_005213	2	2	4	2	133.37	0	C_HeadNeck	4
RPN1	Hs.518244	NM_002950	2	28	5	39	7.18	0	N_PituitaryGland	9
TF	Hs.518267	NM_001063	8	24	156	90	23.68	0	N_Liver	13	D
AP2M1	Hs.518460	NM_004068 NM_001025205	1	57	4	162	118.01	0	N_LymphNode	2
EIF4A2	Hs.518475	NM_001967	1	71	20	249	4.5	0	N_PituitaryGland	17	D
GLUL	Hs.518525	NM_002065 NM_001033056 NM_001033044	1	46	5	134	4.32	0	C_AdrCortex	17	D
UCHL1	Hs.518731	NM_004181	12	22	83	61	6.61	0	N_Nervous	22	D
PAICS	Hs.518774	NM_006452 NM_001079525 NM_001079524	2	15	8	20	11.63	0	C_GermCells	10
HMGA1	Hs.518805	NM_145901 NM_145902 NM_145899 NM_002131 NM_145905 NM_145903	1	15	19	43	22.03	0	C_Testis	17	D
AFP	Hs.518808	NM_001134	3	8	25	114	5.57	0	N_Spleen	27	D
CCNI	Hs.518827	NM_006835	1	32	4	74	18.26	0	C_Prostate	12	D
BTG2	Hs.519162	NM_006763	2	24	12	48	8.42	0	C_Cartilage	5
AFF4	Hs.519313	NM_014423	2	9	4	12	14.26	0	C_Endocrine	7
VDAC1	Hs.519320	NM_003374	1	23	2	55	44.53	0.063	C_Placenta	19	D
-	Hs.519738	BU564279	5	41	25	120	3.45	0	C_Kidney	22	D
DSP	Hs.519873	NM_004415 NM_001008844	1	17	15	37	10.22	0	C_Skin	29
HLA-DRA	Hs.520048	NM_019111	4	34	117	190	15.84	0	C_LymphNode	1	D
UBC	Hs.520348	NM_021009	1	79	9	599	3.55	0	N_PancreaticIslet	27	D
ACTB	Hs.520640	NM_001101	3	106	125	1182	2.43	0	N_Bone	29	D
-	Hs.520703	CR599412	4	50	31	117	6.18	0	N_Heart	25	D
PRKAR1B	Hs.520851	NM_002735	2	13	21	19	8.59	0	C_Ovary	10
CTSB	Hs.520898	NM_147780 NM_147781 NM_147782 NM_147783 NM_001908	2	44	5	158	5.05	0	C_Thyroid	18	D
MDH2	Hs.520967	NM_005918	1	45	2	115	29.23	0.063	N_Synovium	12
HSPB1	Hs.520973	NM_001540	1	45	14	198	7.29	0	C_Esophagus	12	D
AKR1B1	Hs.521212	NM_001628	1	18	9	38	27.45	0	C_AdrCortex	1	D
NEFL	Hs.521461	NM_006158	1	14	20	47	11.56	0	N_PeripheralNerve	25
STAR	Hs.521535	NM_000349 NM_001007243	1	3	6	6	115.78	0	C_AdrCortex	5
RAD23B	Hs.521640	NM_002874	3	25	89	53	25.64	0	N_Lung	4
LY6E	Hs.521903	NM_002346 NM_001127213	2	27	68	67	7.9	0	C_Ovary	1
TSC22D3	Hs.522074	NM_198057 NM_004089 NM_001015881	2	32	4	77	12.26	0	N_SoftTissue	24	D
ORM1	Hs.522356	NM_000607	7	5	411	42	134.87	0	N_Liver	6
GSN	Hs.522373	NM_001127663 NM_001127664 NM_001127665 NM_001127666 NM_001127667 NM_000177 NM_198252 NM_001127662	3	49	7	162	10.22	0	N_SoftTissue	15	D
APOD	Hs.522555	NM_001647	2	33	5	100	11.81	0	N_SoftTissue	19	D
TMSB4X	Hs.522584	NM_021109	4	47	71	237	7.67	0	C_LymphNode	12	D
TIMP1	Hs.522632	NM_003254	1	52	13	151	6.16	0	N_BoneMarrow	30	D
PCSK1N	Hs.522640	NM_013271	1	4	7	8	383.53	0	C_PituitaryGland	1	D
MAGED2	Hs.522665	NM_201222 NM_177433 NM_014599	2	37	11	85	7.25	0	N_PituitaryGland	7
PSAP	Hs.523004	NM_001042465 NM_001042466 NM_002778	1	54	5	431	5.06	0	C_PituitaryGland	15	D
SPOCK2	Hs.523009	NM_014767 NM_001134434	1	13	9	45	19.64	0	N_Cerebellum	9
ZCCHC24	Hs.523080	NM_153367	1	12	2	27	32.52	0.063	C_PeripheralNerve	24
SFTPA1	Hs.523084	NM_001093770 NM_005411	5	0	55	0	NaN	0	N_Lung	7	D
RPL13A	Hs.523185	NM_012423	1	88	2	494	6.88	0.063	N_Breast	18
TMEM59	Hs.523262	NM_004872	2	51	15	150	4.14	0	N_Prostate	26	D
PRDX3	Hs.523302	NM_006793 NM_014098	1	38	71	240	13.77	0	N_Kidney	12
TNNI2	Hs.523403	NM_001145829 NM_003282 NM_001145841	2	2	123	2	886.04	0	N_Muscle	22
HBB	Hs.523443	NM_000518	1	16	56	41	46.23	0	C_Cartilage	14	D
COL11A1	Hs.523446	NM_080629 NM_001854 NM_080630	2	9	24	13	30.57	0	C_Bone	7
RPL27A	Hs.523463	NM_000990	4	53	37	157	6.16	0	N_Uncharacterised	29
SFN	Hs.523718	NM_006142	1	11	35	23	38.44	0	C_Skin	19	D
NEAT1	Hs.523789	AF001893	1	38	25	94	4.09	0	C_Stomach	21	D
GSTP1	Hs.523836	NM_000852	3	38	11	106	6.93	0	C_HeadNeck	15
-	Hs.523932	CR599004	2	0	16	0	NaN	0	N_Testis	29
GATA3	Hs.524134	NM_001002295 NM_002051	2	2	4	3	92.64	0	C_Breast	6
TPI1	Hs.524219	NM_001159287 NM_000365	3	55	35	244	7.17	0	C_Testis	12	D
TUBA1B	Hs.524390	NM_006082	3	51	41	202	10.15	0	C_Testis	1	D
NR4A1	Hs.524430	NM_002135 NM_173157	1	16	32	47	18.51	0	N_PeripheralNerve	15
LYZ	Hs.524579	NM_000239	2	16	33	64	9.42	0	C_Uncharacterised	3	D
NAP1L1	Hs.524599	NM_004537 NM_139207	4	43	25	120	3.45	0	C_Kidney	21
GJB2	Hs.524894	NM_004004	2	8	11	14	19.8	0	C_Skin	4
FTH1	Hs.524910	NM_002032	3	100	128	700	4.2	0	N_Bone	28
NDRG2	Hs.525205	NM_201535 NM_201540 NM_016250 NM_201541 NM_201537 NM_201539 NM_201536 NM_201538	8	10	50	19	17.15	0	C_Brain	8	D
SERPINA1	Hs.525557	NM_001127701 NM_001002236 NM_001127705 NM_001127703 NM_001127704 NM_001127702 NM_001127706 NM_001127707 NM_001127700 NM_000295 NM_001002235	9	25	690	153	62.75	0	N_Liver	2	D
MEG3	Hs.525589	AF447875	1	18	4	42	16.16	0	C_Synovium	22	D
HSP90AA1	Hs.525600	NM_001017963 NM_005348	2	75	8	312	6.06	0	N_SoftTissue	14	D
JUN	Hs.525704	NM_002228	2	22	17	58	7.96	0	N_PeripheralNerve	4	D
MGRN1	Hs.526494	NM_001142290 NM_001142291 NM_015246 NM_001142289	1	8	2	10	87.8	0.063	C_PeripheralNerve	17
MDH1	Hs.526521	NM_005917	3	42	34	190	1.96	0	N_Skin	23
PPARGC1A	Hs.527078	NM_013261	1	5	2	6	303.53	0.063	C_Liver	19
HNRPDL	Hs.527105	NM_031372	1	41	2	124	151.7	0.063	C_Parathyroid	5
RPS23	Hs.527193	NM_001025	5	45	46	143	4.22	0	N_Ear	27
DUT	Hs.527980	NM_001025248 NM_001948 NM_001025249	1	21	6	34	8.76	0	C_Ear	7
DDX17	Hs.528305	NM_001098504 NM_006386 NM_030881 NM_001098505	5	63	33	168	2.15	0	N_Skin	26
RPL6	Hs.528668	BQ278439	2	37	36	162	15.96	0	N_BoneMarrow	1	D
C3	Hs.529053	NM_000064	8	24	150	76	26.96	0	N_Liver	15	D
LTF	Hs.529517	NM_002343	2	12	64	68	17.22	0	C_Uncharacterised	1	D
VCP	Hs.529782	NM_007126	1	36	6	82	17.29	0	N_PancreaticIslet	21	D
C5orf32	Hs.529798	NM_032412	1	12	3	16	31.8	0.008	C_Synovium	29
RNASET2	Hs.529989	NM_003730	3	17	15	23	16.57	0	N_Spleen	10
AGR2	Hs.530009	NM_006408	8	6	52	29	11.07	0	C_Gastrointestinal	1	D
EIF3I	Hs.530096	NM_003757	1	39	2	100	33.62	0.063	N_Synovium	11
LGALS4	Hs.5302	NM_006149	4	2	29	3	595.41	0	N_Gastrointestinal	2	D
ALDOB	Hs.530274	NM_000035	2	12	22	93	14.55	0	N_Gastrointestinal	17
UBA52	Hs.5308	NM_001033930 NM_003333	2	34	17	94	8.2	0	C_SoftTissue	22	D
LGALS3	Hs.531081	NM_002306	1	25	13	48	18.73	0	N_Colon	27	D
RAB11FIP3	Hs.531642	NM_014700 NM_001142272	1	5	2	6	303.53	0.063	C_Liver	20
RNFT1	Hs.531701	NM_016125	2	11	19	16	32.81	0	N_Testis	27
ARHGAP25	Hs.531807	NM_001007231 NM_014882	1	7	3	9	304.48	0.008	C_Liver	5
RPL5	Hs.532359	NM_000969	5	50	30	202	2.46	0	C_Kidney	19	D
C14orf179	Hs.532626	NM_052873 NM_001102564	1	9	2	13	140.09	0.063	C_Liver	24
SERPINF1	Hs.532768	NM_002615	1	29	2	74	70.35	0.063	C_Thymus	16	D
LRPAP1	Hs.533136	NM_002337	1	32	4	69	19.58	0	C_Prostate	9
CEL	Hs.533258	NM_001807	3	4	28	7	437.58	0	N_Pancreas	14
UBA1	Hs.533273	NM_003334 NM_153280	1	41	4	124	3.73	0	C_AdrCortex	25
ATRX	Hs.533526	NM_000489 NM_138270	2	24	5	45	5.25	0	N_Thyroid	10
H19	Hs.533566	BC040073	1	32	9	116	34.41	0	C_PeripheralNerve	27	D
TNNT2	Hs.533613	NM_000364 NM_001001430 NM_001001431 NM_001001432	9	3	60	4	350.73	0	N_Heart	5	D
BSCL2	Hs.533709	NM_001130702 NM_001122955 NM_032667	1	25	12	55	12.22	0	N_PituitaryGland	22	D
DLK1	Hs.533717	NM_003836	9	15	242	53	37.96	0	N_Placenta	6	D
KRT8	Hs.533782	NM_002273	9	13	121	40	25.08	0	N_Placenta	19	D
MYST1	Hs.533803	NM_182958 NM_032188	1	6	2	10	244.93	0.063	C_Placenta	14	D
-	Hs.533977	CR620402	2	52	5	135	5.51	0	N_Uterus	27
TARP	Hs.534032	NM_001003806 NM_001003799	2	6	20	8	103.63	0	N_Prostate	9
B2M	Hs.534255	NM_004048	1	60	321	834	24.73	0	N_Parathyroid	16	D
SERPINA3	Hs.534293	NM_001085	6	19	283	72	53.93	0	N_Liver	7	D
ANXA2P2	Hs.534301	BF670622	4	43	91	273	5.34	0	N_Vascular	12	D
EIF5A	Hs.534314	NM_001970 NM_001143762 NM_001143761 NM_001143760	1	22	2	42	58.31	0.063	C_Placenta	17	D
HLA-DRB1	Hs.534322	NM_002125	2	17	40	38	16.04	0	N_Lung	9	D
MT1E	Hs.534330	NM_175617	2	7	5	11	31.59	0	C_Breast	4
RPS7	Hs.534346	BM478334	1	34	23	70	14.92	0	C_SoftTissue	18	D
RPL10	Hs.534404	NM_006013	1	88	3	546	9.26	0.008	N_Synovium	17
ANAPC11	Hs.534456	NM_001002244 NM_001002249 NM_016476 NM_001002248 NM_001002246 NM_001002247 NM_001002245	2	12	4	18	15.44	0	C_Breast	7
ZNF251	Hs.534516	NM_138367	1	6	2	9	2090.89	0.063	C_Parathyroid	1
PKM2	Hs.534770	NM_182470 NM_182471 NM_002654	1	65	10	251	3.91	0	N_Cerebellum	16	D
EEF1A1	Hs.535192	NM_001402	1	122	5	2440	8.18	0	N_Salivary	13	D
SFTPA2	Hs.535295	NM_006926 NM_001098668	1	4	72	8	305.27	0	C_Cartilage	12	D
CLSTN3	Hs.535378	NM_014718	1	7	8	17	46.2	0	N_Cerebellum	24
-	Hs.535454	AK098676	1	0	38	0	NaN	0	N_Testis	12
EIF3CL	Hs.535464	NM_001099661	1	45	2	89	37.77	0.063	N_Synovium	10
SEMG2	Hs.537218	NM_003008	2	1	46	6	318.62	0	N_Prostate	5
GP2	Hs.53985	NM_001007240 NM_001502 NM_001007241 NM_001007242	4	0	13	0	NaN	0	N_Pancreas	20
EPCAM	Hs.542050	NM_002354	4	15	53	45	4.48	0	C_Uterus	5	D
FAM50A	Hs.54277	NM_004699	2	13	4	16	3.84	0	C_Stomach	10
GAPDH	Hs.544577	NM_002046	1	98	33	820	3.97	0	N_Cerebellum	18	D
AZGP1	Hs.546239	NM_001185	1	7	4	9	150.13	0	C_Prostate	7	D
FGG	Hs.546255	NM_021870 NM_000509	9	12	1042	78	188.24	0	N_Liver	1
HNRNPA1	Hs.546261	NM_031157 NM_002136	2	67	6	220	4.06	0	N_Uterus	19	D
RPL10A	Hs.546269	NM_007104	1	27	6	55	18.53	0	C_Synovium	15	D
RPL6	Hs.546283	NM_001024662 NM_000970	2	57	30	202	3.46	0	N_Heart	27	D
RPLP0	Hs.546285	NM_053275 NM_001002	4	86	72	388	4.34	0	N_Heart	12	D
RPS3	Hs.546286	NM_001005	3	71	23	275	11.81	0	N_Ovary	2	D
RPS7	Hs.546287	NM_001011	2	31	15	69	5.54	0	C_LymphNode	30	D
RPS9	Hs.546288	NM_001013	3	54	4	159	5.94	0	N_SoftTissue	29	D
RPS12	Hs.546289	NM_001016	2	16	11	30	16.62	0	C_SoftTissue	9	D
RPS27	Hs.546291	NM_001030	3	36	12	177	9.54	0	N_Ovary	19	D
LASP1	Hs.548018	NM_006148	7	25	14	62	3.06	0	C_Colon	28
MBP	Hs.551713	NM_001025100 NM_001025101 NM_001025081 NM_002385 NM_001025090 NM_001025092	17	16	450	71	30.97	0	N_Nervous	2	D
EIF3D	Hs.55682	NM_003753	4	49	5	95	7.83	0	N_Uterus	23
NPM1	Hs.557550	NM_002520 NM_199185 NM_001037738	2	62	21	289	3.36	0	N_Kidney	24	D
MAPK8IP2	Hs.558180	NM_012324 NM_016431	1	4	8	5	157.09	0	N_Cerebellum	23
CP	Hs.558314	NM_000096	6	12	124	26	65.09	0	N_Liver	19	D
PPY	Hs.558368	NM_002722	1	0	4	0	NaN	0	N_Pancreas	30
RPL37	Hs.558601	CD387687	3	10	28	40	31.81	0	C_SoftTissue	1	D
HMP19	Hs.559412	NM_015980	2	2	4	6	44.45	0	C_HeadNeck	5	D
RPSAP58	Hs.560655	XR_079400	2	50	20	210	4.75	0	C_Testis	15	D
SNRPN	Hs.564847	NM_022807 NM_022808 NM_022806 NM_022805 NM_003097 NM_005678 NM_022804	1	50	20	85	23.16	0	N_Cerebellum	4	D
RPS26	Hs.567235	NM_001029	2	16	5	24	14.48	0	C_Breast	5	D
PDE6A	Hs.567314	NM_000440	5	1	37	1	861.44	0	N_Retina	8	D
-	Hs.567352	BM563814	2	40	6	112	9.1	0	C_Synovium	1	D
FAIM2	Hs.567424	NM_012306	1	9	7	12	57.26	0	N_Cerebellum	29
-	Hs.567699	BG165625 BQ716296	1	16	26	20	93.22	0	N_BoneMarrow	17	D
CANX	Hs.567968	NM_001746 NM_001024649	3	55	7	164	2.11	0	N_Cerebrum	7
PDE4DIP	Hs.568247	NM_014644 NM_001002811 NM_001002812 NM_022359 NM_001002810	2	7	5	16	14.76	0	C_Lung	7
ADNP	Hs.570355	NM_015339 NM_181442	2	11	4	20	13.9	0	C_Breast	8
RPL7	Hs.571841	NM_000971	2	58	12	251	6.72	0	N_Ovary	21	D
-	Hs.5724	BX641108	5	17	27	25	17.25	0	N_Vascular	8
CCL21	Hs.57907	NM_002989	1	11	2	23	406.58	0.063	N_LymphNode	5
GFPT1	Hs.580300	NM_002056	3	24	23	33	19.26	0	N_Testis	9
CAPS	Hs.584744	NM_004058 NM_080590	5	3	35	3	44.38	0	C_Uterus	7
EEF1A1	Hs.586423	AK292639	1	73	8	1608	1.68	0	C_Prostate	27	D
-	Hs.587819	N80739	1	0	2	0	NaN	0.063	C_Adipose	28
NEB	Hs.588655	NM_004543	4	7	119	10	171.42	0	N_Muscle	23
COL9A1	Hs.590892	NM_001851 NM_078485	1	5	8	18	22.08	0	C_Ear	3
TFPT	Hs.590939	NM_013342	2	7	3	7	44.01	0.008	C_Esophagus	7
CGB5	Hs.590955	NM_033043	7	1	142	1	873.22	0	N_Embryonic	10	D
FOSB	Hs.590958	NM_006732 NM_001114171	2	10	11	17	21.79	0	C_Cartilage	7
BOC	Hs.591318	NM_033254	2	16	3	24	19.92	0.008	C_Thyroid	9
RBM16	Hs.591329	NM_014892	1	9	31	12	71.43	0	N_Testis	14
LAMC2	Hs.591484	NM_005562 NM_018891	2	9	6	10	65.26	0	N_Pancreas	24	D
MPZ	Hs.591486	NM_000530	5	3	76	4	92.37	0	N_Nervous	10	D
LRTM1	Hs.591668	NM_020678	2	4	45	4	357.7	0	N_PinealGland	1	D
CETN3	Hs.591767	NM_004365	1	9	43	17	70	0	N_Testis	11
BTF3	Hs.591768	NM_001037637 NM_001207	4	38	16	98	2.21	0	C_Colon	21
IER3	Hs.591785	NM_003897	7	13	11	23	6.48	0	C_Colon	11
ADAM22	Hs.592282	NM_021723 NM_021722 NM_016351 NM_004194 NM_021721	1	0	2	0	NaN	0.063	C_PituitaryGland	18
ADSSL1	Hs.592327	NM_199165 NM_152328	2	4	3	9	78.66	0.008	N_SoftTissue	4
LOC100289173	Hs.592455	BM912683	1	58	5	146	58.25	0	N_Synovium	1	D
-	Hs.593044	BG178618	1	4	84	4	551.04	0	N_Uncharacterised	13	D
ANKHD1	Hs.594084	NM_020690 NM_017747 NM_024668 NM_017978 NM_003732	1	25	2	38	23.1	0.063	C_PeripheralNerve	30
LMNA	Hs.594444	NM_170707 NM_170708 NM_005572	3	41	13	178	3.45	0	C_Lung	14	D
ADAM12	Hs.594537	NM_003474 NM_021641	10	5	82	10	67.94	0	N_Placenta	28
DES	Hs.594952	NM_001927	1	7	6	23	88.32	0	C_Prostate	3	D
SERPINH1	Hs.596449	NM_001235	1	30	13	99	9.39	0	N_BoneMarrow	29
-	Hs.600488	BF575787	1	8	2	12	73.16	0.063	C_PeripheralNerve	20	D
PGA3	Hs.601055	NM_001079807	1	0	117	0	NaN	0	C_Stomach	12	D
PAH	Hs.603740	NM_000277	1	8	20	41	22.59	0	N_Kidney	25
-	Hs.605083	AK026818	1	8	13	16	38.43	0	C_Lung	12
IGFBP5	Hs.607212	NM_000599	3	34	9	96	13.18	0	N_Ovary	7	D
SKAP2	Hs.610137	BQ708363	2	5	49	6	194.49	0	N_Lymphoreticular	6	D
CTRB1	Hs.610926	NM_001906	3	0	26	0	NaN	0	C_Pancreas	8	D
GDF15	Hs.616962	BU536291	6	6	119	16	61.67	0	N_Placenta	20	D
MALAT1	Hs.621695	EF177381	1	45	5	145	14.01	0	C_Adipose	5	D
PRSS1	Hs.622865	NM_002769 NM_002770	7	3	418	3	16958.1	0	N_Pancreas	1	D
IL8	Hs.624	NM_000584	1	15	15	33	107.97	0	N_PancreaticIslet	3	D
BCAM	Hs.625725	NM_005581 NM_001013257	3	10	36	40	7	0	C_Ovary	3	D
IGL@	Hs.625768	BM918688	4	17	29	51	14.87	0	N_Uncharacterised	7	D
-	Hs.625845	AA569202	1	0	2	0	NaN	0.063	C_Adipose	22
RPS18	Hs.627414	NM_022551	1	24	6	81	12.58	0	C_Synovium	17	D
VIM	Hs.628678	NM_003380	1	69	2	643	5.28	0.063	N_Breast	19
SPARCL1	Hs.62886	NM_001128310 NM_004684	4	39	58	144	6.44	0	N_Vascular	17	D
SEPW1	Hs.631549	NM_003009	3	26	17	84	6.42	0	N_PinealGland	7
TNNT1	Hs.631558	NM_003283 NM_001126132 NM_001126133	3	5	358	6	866.99	0	N_Muscle	2
GNB3	Hs.631657	NM_002075	1	2	2	2	435.05	0.063	C_PituitaryGland	21
PRB1	Hs.631726	NM_005039 NM_199353 NM_199354	2	1	7	1	28639.1	0	N_Salivary	3
PRH2	Hs.631731	NM_005042 NM_001110213	2	1	6	10	2431.35	0	N_Salivary	4	D
LOC644253	Hs.631751	XM_001719157	1	0	2	0	NaN	0.063	C_Adipose	26
ANXA7	Hs.631827	NM_004034 NM_001156	1	27	7	50	33.11	0	N_PancreaticIslet	10
CELA2A	Hs.631866	NM_033440	5	1	36	1	3946.46	0	N_Pancreas	10
CTRC	Hs.631869	NM_007272	4	1	16	3	581.63	0	N_Pancreas	19
MUC7	Hs.631946	NM_001145006 NM_001145007 NM_152291	1	1	20	3	410.2	0	N_Parathyroid	22	D
-	Hs.632112	BU533839	2	2	4	2	133.37	0	C_HeadNeck	3
SAA1	Hs.632144	NM_000331 NM_199161	4	8	259	31	114.55	0	N_Liver	12	D
MVP	Hs.632177	NM_017458 NM_005115	2	14	14	36	5.98	0	C_Stomach	3
DCTPP1	Hs.632191	NM_024096	3	14	3	14	50.56	0.008	N_SoftTissue	7
ZG16	Hs.632195	NM_152338	2	0	10	0	NaN	0	N_Colon	10
CTRB2	Hs.632211	NM_001025200	6	1	84	2	4662.36	0	N_Pancreas	6	D
SOLH	Hs.632219	NM_005632	1	10	6	13	109.09	0	N_PancreaticIslet	11	D
ITGB4	Hs.632226	NM_000213 NM_001005731 NM_001005619	2	10	35	31	8.78	0	C_Ovary	4
INPP5K	Hs.632238	NM_001135642 NM_130766 NM_016532	2	7	3	7	68.3	0.008	C_Thyroid	7
-	Hs.632304	BQ050162	2	24	17	45	9.87	0	N_Uncharacterised	11
C1QA	Hs.632379	NM_015991	2	16	4	25	16.44	0	C_Esophagus	4
CTSK	Hs.632466	NM_000396	1	19	31	36	14.28	0	C_Kidney	17
PRELP	Hs.632481	NM_002725 NM_201348	1	11	8	37	25.05	0	C_AdrCortex	3	D
HSPD1	Hs.632539	NM_002156 NM_199440	1	35	4	124	3.73	0	C_AdrCortex	26
-	Hs.632573	AK094885	2	42	4	118	8	0	N_SoftTissue	27	D
MYL6	Hs.632717	NM_021019 NM_079423	2	78	21	283	5.14	0	N_Colon	16	D
-	Hs.632891	CF780565	2	16	17	21	36.72	0	C_SoftTissue	4	D
PGAM1	Hs.632918	NM_002629	3	36	17	93	5.32	0	C_GermCells	25	D
APOA1	Hs.633003	XM_002343131	5	3	37	7	71.92	0	N_Liver	25
TIMP2	Hs.633514	NM_003255	3	63	35	200	4.08	0	N_Heart	23	D
TUBB	Hs.636480	NM_178014	1	57	24	337	8.3	0	C_AdrCortex	11	D
IGFBP1	Hs.642938	NM_000596	6	5	87	19	37.94	0	N_Placenta	27
SLC40A1	Hs.643005	NM_014585	5	19	63	27	8.88	0	C_Uterus	4
IGJ	Hs.643431	NM_144646	1	14	93	107	54.05	0	N_Parathyroid	6	D
C6orf106	Hs.643498	NM_024294 NM_022758	2	16	3	22	32.18	0.008	N_SoftTissue	10
UBE2H	Hs.643548	NM_003344 NM_182697	3	36	54	63	9.4	0	N_Skin	4
PITX2	Hs.643588	NM_000325 NM_153426 NM_153427	1	0	2	0	NaN	0.063	C_PituitaryGland	19
-	Hs.643621	BU536697	1	9	4	11	61.7	0	C_Synovium	20
UBE2R2	Hs.643648	NM_017811	2	30	132	40	50.47	0	N_Lung	2
ITM2B	Hs.643683	NM_021999	6	59	78	308	4.05	0	N_Vascular	13	D
VCAN	Hs.643801	NM_004385 NM_001126336	2	14	7	30	7.85	0	C_Cartilage	10
SPON1	Hs.643864	NM_006108	1	13	5	28	8.87	0	C_Ear	9
SOX4	Hs.643910	NM_003107	3	20	5	27	8.75	0	C_Lung	8
CD24	Hs.644105	NM_013230	2	31	8	62	6.1	0	N_Thyroid	5	D
KCTD12	Hs.644125	NM_138444	3	32	51	68	9.84	0	N_Ear	21
TPM3	Hs.644306	NM_152263 NM_001043353 NM_001043352 NM_001043351 NM_153649	2	38	16	104	7.66	0	C_Testis	21	D
LRRIQ3	Hs.644625	NM_001105659	1	0	23	0	NaN	0	N_Testis	18
RPL4	Hs.644628	NM_000968	4	24	10	37	4.48	0	C_Kidney	8
TIMP3	Hs.644633	NM_000362	3	51	20	290	1.87	0	N_PeripheralNerve	27
-	Hs.644659	BF969672	2	5	18	10	81.67	0	C_SoftTissue	3	D
RPS10	Hs.645317	NM_001014	1	31	4	69	13.69	0	N_Adipose	22	D
-	Hs.645344	BU956222	2	57	16	254	10.76	0	C_Synovium	11	D
CLDN4	Hs.647036	AK126462	2	7	3	27	16.52	0.008	N_Uterus	8
PRG4	Hs.647723	NM_005807 NM_001127708 NM_001127709 NM_001127710	1	6	2	9	373.6	0.063	N_Synovium	3
EIF4B	Hs.648394	NM_001417	1	44	4	133	3.48	0	C_AdrCortex	27
-	Hs.649037	AW971234	1	0	3	0	NaN	0.008	C_Thyroid	28
HLA-E	Hs.650174	NM_005516	4	56	32	207	3.93	0	N_Spleen	20	D
LAMB1	Hs.650585	NM_002291	3	23	37	37	13.12	0	N_Ear	8
SMR3B	Hs.650650	NM_006685	1	0	181	0	NaN	0	N_Thyroid	17	D
NDUFA5	Hs.651219	NM_005000	1	30	20	128	7.23	0	N_Kidney	26
RPL28	Hs.652114	NM_001136134 NM_000991 NM_001136135 NM_001136137 NM_001136136	3	68	6	222	11.9	0	N_Thymus	2	D
DDX27	Hs.65234	NM_017895	2	12	3	17	29.93	0.008	C_Synovium	6
TAF9	Hs.653163	NM_001015892 NM_003187 NM_001015891 NM_016283	2	24	5	47	5.03	0	N_Thyroid	11
ARF5	Hs.653202	NM_001662	1	27	5	37	13.89	0	C_Esophagus	23
-	Hs.653584	AW970027	1	0	3	0	NaN	0.008	C_Thyroid	30
KRT14	Hs.654380	NM_000526	1	3	342	39	227.79	0	C_Skin	11	D
CSH1	Hs.654390	NM_022640 NM_001317 NM_022641	12	2	845	21	339.02	0	N_Placenta	1	D
HLA-B	Hs.654404	NM_002117	5	61	78	285	6.97	0	N_Spleen	14	D
PSG3	Hs.654413	NM_021016	8	3	92	3	254.14	0	N_Placenta	24	D
TUBA1A	Hs.654422	NM_006009	14	32	183	83	10.73	0	N_Nervous	4	D
UMOD	Hs.654425	NM_003361 NM_001008389	2	0	28	0	NaN	0	N_Kidney	3
AMY2A	Hs.654437	NM_000699	7	5	97	12	900.38	0	N_Pancreas	5	D
APOE	Hs.654439	NM_000041	2	22	13	65	13.92	0	C_Breast	1
HTN3	Hs.654442	NM_000200	1	5	847	32	1853.78	0	N_Parathyroid	1	D
S100A4	Hs.654444	NM_019554 NM_002961	1	12	3	14	86.84	0.008	C_Adipose	8	D
CTSD	Hs.654447	NM_001909	2	22	24	94	6.49	0	N_Spleen	29	D
RPS27	Hs.654475	CD556147	1	37	12	85	7.91	0	N_PituitaryGland	23
PDE6G	Hs.654482	NM_002602	5	2	78	6	303.37	0	N_Retina	2	D
STATH	Hs.654495	NM_003154 NM_001009181	1	3	367	31	767.53	0	N_Parathyroid	2	D
PRSS3	Hs.654513	NM_007343 NM_002771	6	1	12	1	1307.33	0	N_Pancreas	18
PTPRC	Hs.654514	NM_002838 NM_080922 NM_080921 NM_080923	3	13	22	18	31.19	0	C_LymphNode	6	D
CSH2	Hs.654515	NM_022644 NM_020991 NM_022645	10	6	841	145	48.85	0	N_Placenta	2	D
TUBB2A	Hs.654543	NM_001069	9	14	52	39	10.24	0	N_Brain	9
CST4	Hs.654549	NM_001899	1	0	8	0	NaN	0	N_Parathyroid	29
KRT13	Hs.654550	NM_153490 NM_002274	2	5	20	32	64.57	0	C_Esophagus	1	D
KDELR2	Hs.654552	NM_006854 NM_001100603	3	42	6	104	8.59	0	N_Uterus	18
KRT19	Hs.654568	NM_002276	5	16	18	28	16.8	0	N_Uncharacterised	9	D
KRT15	Hs.654570	NM_002275	1	5	3	31	165.3	0.008	N_Breast	5
MYBPC1	Hs.654589	NM_002465 NM_206819 NM_206820 NM_206821	4	8	117	22	76.6	0	N_Muscle	24
TG	Hs.654591	NM_003235	3	0	69	0	NaN	0	N_Thyroid	1	D
TRDN	Hs.654601	NM_006073	3	7	132	9	211.37	0	N_Muscle	20
PPP5C	Hs.654604	NM_006247	1	13	2	17	197.78	0.063	N_Synovium	4
KRT4	Hs.654610	NM_002272	1	0	10	0	NaN	0	C_Esophagus	14
HBA2	Hs.654744	NM_000517	1	8	4	28	378.67	0	C_Thymus	3	D
POLR2J	Hs.654952	NM_006234	2	7	4	12	22.23	0	C_HeadNeck	6
-	Hs.654977	BF214688	1	1	4	1	1758.33	0	N_Thymus	17
COBRA1	Hs.655043	NM_015456	2	14	5	24	3.2	0	C_Stomach	8
SORBS2	Hs.655143	NM_021069 NM_001145674 NM_001145673 NM_003603 NM_001145670 NM_001145671 NM_001145672 NM_001145675	6	18	30	30	23.34	0	N_Heart	9	D
KRT16	Hs.655160	NM_005557	1	6	137	21	166.32	0	C_Skin	14
C16orf55	Hs.655171	NM_153025	1	3	2	4	219.5	0.063	C_PeripheralNerve	14
HBE1	Hs.655195	NM_005330	1	2	3	3	2627.06	0.008	C_Thymus	4
GH1	Hs.655229	NM_000515 NM_022559 NM_022560 NM_022561 NM_022562	2	4	353	28	740.11	0	N_PituitaryGland	2	D
AMY1C	Hs.655232	NM_004038 NM_001008219 NM_001008218 NM_001008221	1	2	183	4	2884.1	0	N_Parathyroid	4	D
-	Hs.655579	BF030952	2	8	5	11	31.59	0	C_Breast	3	D
MASP2	Hs.655645	NM_006610 NM_139208	1	0	2	0	NaN	0.063	C_Liver	9
AACS	Hs.656073	NM_023928	1	4	2	4	217.52	0.063	C_PituitaryGland	23
SAMD9	Hs.65641	NM_017654	1	6	2	8	975.89	0.063	N_Salivary	7
HIBCH	Hs.656685	NM_014362 NM_198047	1	21	19	30	29.33	0	N_Kidney	28
LOC100287239	Hs.657308	XM_002342751	1	7	4	21	30.37	0	C_Thyroid	25
RPL23AP32	Hs.657366	AL390140	1	1	4	1	637.84	0	C_Thyroid	21
ANKRD7	Hs.657737	NM_019644 NM_016200	3	11	45	15	83.03	0	N_Testis	4
SFRP4	Hs.658169	NM_003014	2	10	17	19	133.7	0	N_Uterus	1
-	Hs.659893	N88312	1	0	4	0	NaN	0	C_Thyroid	20	D
REG4	Hs.660883	NM_001159352 NM_032044 NM_001159353	5	1	42	3	86.41	0	C_Gastrointestinal	3	D
PGA4	Hs.661883	NM_001079808	1	1	13	1	76830.2	0	N_Esophagus	2
-	Hs.663000	AA493642	1	0	3	0	NaN	0.008	C_Thyroid	29	D
EGOT	Hs.663059	BC039547	1	0	2	0	NaN	0.063	C_Adipose	27
-	Hs.663171	CN359771	1	0	2	0	NaN	0.063	C_Adipose	21	D
RNF4	Hs.66394	NM_002938	2	16	5	21	17.01	0	N_BoneMarrow	5	D
-	Hs.670344	BX093073	1	0	2	0	NaN	0.063	C_Liver	8	D
LOC100286895	Hs.672498	XR_078609	1	3	4	4	1004.91	0	C_AdrMedula	1
-	Hs.676338	AW874688	1	0	2	0	NaN	0.063	C_PeripheralNerve	7	D
TUBA1B	Hs.676750	BM553973	3	53	31	280	5.53	0	C_Testis	13	D
MYH7	Hs.678918	NM_000257	4	8	319	58	79.79	0	N_Muscle	3	D
ELF3	Hs.67928	NM_001114309 NM_004433	1	22	9	78	5.73	0	C_Ear	20
COL1A1	Hs.681002	BG113870	3	17	66	73	20.74	0	N_Bone	2	D
-	Hs.687818	AW974076	1	0	2	0	NaN	0.063	C_Adipose	16	D
LOC100288550	Hs.689001	BF570115	3	24	20	93	5.42	0	C_Skin	23	D
-	Hs.692759	AA584568	1	0	2	0	NaN	0.063	C_AdrMedula	3	D
CSTB	Hs.695	NM_000100	1	22	11	43	12.1	0	C_Lung	15	D
-	Hs.695964	BM543718	1	6	14	9	95.63	0	N_Parathyroid	24
HLA-DRB4	Hs.696211	NM_021983	2	7	18	9	51.02	0	C_LymphNode	7	D
-	Hs.697218	BQ940633	2	19	141	58	55.99	0	N_Bone	1	D
CFB	Hs.69771	NM_001710	6	11	94	11	116.51	0	N_Liver	22	D
CSDE1	Hs.69855	NM_001130523 NM_001007553 NM_007158	2	56	28	214	3.62	0	N_Testis	15
MYH2	Hs.699445	NM_017534 NM_001100112	4	3	82	3	393.21	0	N_Muscle	28
IGHA1	Hs.699841	AK128652	1	29	5	170	50.63	0	N_Breast	2	D
-	Hs.700350	BU588416	1	7	2	13	67.54	0.063	C_PeripheralNerve	21	D
KRT6A	Hs.700779	NM_005554	1	10	146	52	71.63	0	C_Skin	13	D
HLA-DRB1	Hs.701691	NM_002124 NM_022555	2	29	71	72	15.05	0	N_Lung	5	D
-	Hs.701775	AK092753	1	3	62	8	479.82	0	N_Parathyroid	8	D
GNGT1	Hs.702084	NM_021955	12	11	96	23	34.59	0	N_Placenta	23	D
HSPA1A	Hs.702139	AK304652	2	26	33	97	9.25	0	N_PeripheralNerve	1	D
LOC100289104	Hs.702404	BI083878	10	14	84	27	23.92	0	N_Brain	5	D
-	Hs.702598	AA113910	1	1	14	1	697.35	0	C_Testis	24
TMSB4X	Hs.703237	BG697868	7	31	45	95	7.57	0	N_Vascular	28
NTN3	Hs.703932	BQ707388	1	8	89	23	240.52	0	N_Parathyroid	7	D
TUBB2B	Hs.703971	NM_178012	5	3	49	3	106.43	0	C_Brain	9	D
FMOD	Hs.705207	NM_002023	3	14	44	31	23.53	0	C_Bone	4	D
-	Hs.706070	BM907837	1	20	7	72	16.52	0	C_Synovium	13	D
ILK	Hs.706355	NM_001014795 NM_004517 NM_001014794	2	25	4	39	5.74	0	N_PituitaryGland	10
YARS	Hs.706890	NM_003680	1	17	3	28	36.15	0.008	C_Prostate	10
-	Hs.707347	BM466949	2	8	12	19	28.63	0	C_SoftTissue	8	D
PZP	Hs.707491	NM_002864	1	1	3	1	2740.42	0.008	C_Liver	4
-	Hs.707587	BF982015	1	4	3	4	329.34	0.008	N_Thymus	30	D
FOS	Hs.707896	NM_005252	2	26	58	66	14.06	0	N_Vascular	16	D
TMBIM6	Hs.708025	NM_001098576 NM_003217	2	42	14	119	5.86	0	C_Testis	25
HNRNPC	Hs.708738	BM913389	1	6	3	11	46.25	0.008	C_Synovium	28
KRT6B	Hs.708950	NM_005555	1	2	74	10	187.59	0	C_Skin	16
PSG1	Hs.709192	NM_006905	12	1	176	2	541.46	0	N_Embryonic	8	D
PSG2	Hs.709200	NM_031246	8	2	108	2	447.67	0	N_Placenta	21	D
KRT6C	Hs.709234	NM_173086	1	3	35	8	110.52	0	C_Skin	18
-	Hs.710015	BU732528	3	2	62	2	724.94	0	N_Heart	4	D
LOC100130107	Hs.710718	BM911048	1	26	12	56	30.15	0	N_Ovary	18
KRT79	Hs.711471	NM_175834	1	0	38	0	NaN	0	N_Skin	18
GDF15	Hs.711559	NM_004864	5	4	75	4	155.33	0	N_Placenta	29
HBG1	Hs.712539	NM_000559	2	0	10	0	NaN	0	C_Thymus	2	D
MS4A1	Hs.712553	NM_152866 NM_021950	3	2	17	6	72.27	0	C_LymphNode	8	D
CSNK1A1	Hs.712555	NM_001025105 NM_001892	2	8	7	10	17.64	0	C_Skin	8
CKAP2	Hs.712592	BF975285	1	5	3	5	243.17	0.008	C_Adipose	7
-	Hs.712895	AA568876	1	0	2	0	NaN	0.063	C_Adipose	20
37500	Hs.712994	NM_001008491 NM_006155 NM_001008492 NM_004404	2	43	5	114	6.52	0	N_Uterus	25
FXYD6	Hs.713034	NM_022003	8	9	88	19	30.21	0	C_Brain	4	D
-	Hs.713158	BF344012	11	31	68	59	8.86	0	N_Brain	20
CPT2	Hs.713535	NM_000098	1	4	2	5	174.02	0.063	C_PituitaryGland	24
KIAA0323	Hs.713590	NM_015299	2	13	4	17	15.69	0	C_HeadNeck	10
CISD3	Hs.713595	NM_001136498	2	10	21	17	28.73	0	N_Retina	28	D
PAPPA	Hs.713596	XR_041636 XR_041634	8	3	173	8	179.53	0	N_Placenta	9	D
FTL	Hs.713706	BM918687	1	17	4	34	19.96	0	C_Synovium	21	D
-	Hs.713768	BF667016	1	24	6	43	32.98	0	N_PancreaticIslet	12	D
DUOX2	Hs.71377	NM_014080	1	1	5	1	543.74	0	N_Pancreas	27
-	Hs.715270	BU521978	3	9	24	11	34.86	0	N_Vascular	9	D
TXNIP	Hs.715525	NM_006472	2	39	17	126	4.54	0	C_Cartilage	26	D
-	Hs.718418	BQ942546	1	28	2	69	35.49	0.063	C_Placenta	20	D
CALU	Hs.718425	NM_001219 NM_001130674	1	41	17	94	12.95	0	N_BoneMarrow	21	D
-	Hs.718557	CD249641	1	25	4	80	16.89	0	C_Prostate	13
RPL9	Hs.719072	CD388526	1	41	7	119	6.05	0	C_Esophagus	17	D
TUBA1C	Hs.719091	NM_032704	7	33	20	99	2.74	0	C_Colon	15
ANKRD17	Hs.719092	NM_032217 NM_198889	3	13	9	15	9.94	0	C_Kidney	9
HIGD1A	Hs.719119	NM_001099668 NM_001099669 NM_014056	3	32	32	189	4.68	0	N_Testis	13
LGMN	Hs.719135	NM_001008530 NM_005606	3	25	31	52	9.89	0	C_Kidney	2
CDIPT	Hs.719143	NM_006319	1	20	2	58	31.39	0.063	C_Liver	29
C1orf21	Hs.719188	NM_030806	1	9	4	12	38.56	0	C_AdrCortex	9
SLC37A4	Hs.719203	NM_001467	1	15	2	22	82.78	0.063	C_Liver	26
LYPD1	Hs.719231	NM_144586 NM_001077427	3	11	9	18	8.28	0	C_Kidney	10
IGL@	Hs.719643	AK057174	1	46	21	459	18.99	0	C_Adipose	1	D
CLN3	Hs.719892	NM_002780 NM_213633	9	2	87	4	180.23	0	N_Placenta	26
RDH11	Hs.719925	NM_016026	2	21	26	55	19.6	0	N_Prostate	8
-	Hs.719941	BQ055066	1	50	6	199	10.2	0	C_Prostate	30	D
DDIT4	Hs.719970	NM_019058	3	25	10	88	5.37	0	C_Lung	19
LOC100288908	Hs.719992	XM_002343046	2	14	28	30	23.73	0	N_Spleen	6	D
CCT5	Hs.720003	NM_012073	1	25	7	66	5.27	0	C_Ear	30
-	Hs.720028	BG619973	3	15	39	42	21.27	0	N_Bone	9
LOC100287143	Hs.720235	XM_002343650	2	2	369	2	2682	0	N_Muscle	1
-	Hs.720959	BU930346	2	0	19	0	NaN	0	N_Prostate	10	D
IGHV1-69	Hs.721174	BQ706543	1	4	85	4	542.13	0	N_Spleen	13	D
LOC100286919	Hs.721531	XM_002342144	1	0	2	0	NaN	0.063	C_PituitaryGland	17
-	Hs.721649	CB985643	1	0	14	0	NaN	0	N_Parathyroid	23	D
PRB3	Hs.73031	NM_006249	1	0	3	0	NaN	0.008	N_Salivary	6
TNNT3	Hs.73454	NM_006757 NM_001042781 NM_001042782 NM_001042780	4	5	81	5	233.04	0	N_Muscle	29
XIRP2	Hs.73680	NM_152381 NM_001079810	4	4	101	6	242.32	0	N_Muscle	26
PNLIPRP1	Hs.73923	NM_006229	6	0	12	0	NaN	0	N_Pancreas	17
RAG1	Hs.73958	NM_000448	1	1	4	1	1758.33	0	N_Thymus	16
CAV1	Hs.74034	NM_001753	1	15	6	38	64.25	0	C_Adipose	3	D
CKAP4	Hs.74368	NM_006825	2	18	34	36	10.35	0	N_Skin	9
YWHAQ	Hs.74405	NM_006826	1	56	7	142	11.65	0	N_PancreaticIslet	28
SSR2	Hs.74564	NM_003145	2	42	5	73	10.93	0	C_Thyroid	3
ILF2	Hs.75117	NM_004515	2	39	7	105	9.92	0	N_Uterus	16
TUBA4A	Hs.75318	NM_006000	1	18	9	46	19.21	0	N_Cerebellum	10
GATM	Hs.75335	NM_001482	1	20	46	49	43.6	0	N_Kidney	14
CPE	Hs.75360	NM_001873	1	38	16	138	6.5	0	N_PituitaryGland	19
MYL2	Hs.75535	NM_000432	6	12	43	126	7.97	0	N_Heart	15
MYL7	Hs.75636	NM_021223	6	1	313	3	2475.44	0	N_Heart	1	D
NPPA	Hs.75640	NM_006172	5	2	54	6	210.37	0	N_Heart	6	D
COPB2	Hs.75724	NM_004766	2	32	5	61	5.86	0	N_BoneMarrow	6
PKD1	Hs.75813	NM_001009944 NM_000296	1	15	8	30	26.18	0	N_Cerebellum	26
GPM6A	Hs.75819	NM_201591 NM_005277 NM_201592	2	18	7	39	8.89	0	N_Cerebrum	6
EFEMP1	Hs.76224	NM_004105 NM_001039348 NM_001039349	3	29	36	92	10.23	0	N_Uncharacterised	5
ITIH3	Hs.76716	NM_002217	5	2	30	2	204.06	0	N_Liver	26
NDUFV1	Hs.7744	NM_007103	2	27	4	67	158.23	0	C_Thymus	12
HLA-B	Hs.77961	NM_005514	3	69	14	333	2.91	0	N_Colon	26	D
C7	Hs.78065	NM_000587	1	19	5	33	260.9	0	N_Breast	1	D
ATP6V1F	Hs.78089	NM_004231	2	22	12	42	9.06	0	N_PinealGland	10
AKR1C3	Hs.78183	NM_003739	1	16	7	40	41.38	0	N_PancreaticIslet	9
PGK1	Hs.78771	NM_000291	1	45	4	156	2.96	0	C_AdrCortex	28
DBI	Hs.78888	NM_020548 NM_001079863 NM_001079862	1	24	16	51	13	0	N_Prostate	22
CHAF1A	Hs.79018	NM_005483	1	11	2	14	174.95	0.063	C_Placenta	15	D
QARS	Hs.79322	NM_005051	2	36	5	94	9.03	0	C_Synovium	2
RCVRN	Hs.80539	NM_002903	4	4	40	11	84.67	0	N_Retina	7	D
RPL37	Hs.80545	NM_000997	3	31	15	68	10	0	C_SoftTissue	30	D
BHMT	Hs.80756	NM_001713	1	3	36	10	167.02	0	N_Kidney	16
KRT1	Hs.80828	NM_006121	1	1	35	1	884.15	0	C_Skin	17	D
RPS20	Hs.8102	NM_001146227 NM_001023	1	58	4	311	15.87	0	C_Placenta	11	D
NFKBIA	Hs.81328	NM_020529	2	20	6	35	8.1	0	C_Lung	5
TGFBR2	Hs.82028	NM_001024847 NM_003242	2	17	7	30	7.85	0	C_Cartilage	9
BGN	Hs.821	NM_001711	3	21	42	68	14.15	0	N_Bone	20	D
TFF3	Hs.82961	NM_003226	3	6	13	9	99.9	0	N_Colon	8	D
MMP1	Hs.83169	NM_002421 NM_001145938	2	4	45	10	117.79	0	N_Uncharacterised	2
FASN	Hs.83190	NM_004104	3	11	81	16	55.58	0	N_Skin	2
CSRP3	Hs.83577	NM_003476 NM_001127656	4	5	33	26	29.63	0	N_Heart	8	D
PDK4	Hs.8364	NM_002612	1	10	4	28	16.53	0	C_AdrCortex	10
MYOT	Hs.84665	NM_006790 NM_001135940	4	7	107	13	118.51	0	N_Muscle	25
MLF1	Hs.85195	NM_001130157 NM_001130156 NM_022443	2	11	26	30	23.96	0	N_Testis	8
LIN28	Hs.86154	NM_024674	2	0	11	0	NaN	0	C_GermCells	4
ELP2	Hs.8739	NM_018255	1	10	2	17	200.16	0.063	N_Breast	10
DICER1	Hs.87889	NM_177438 NM_030621	1	27	6	46	30.83	0	N_PancreaticIslet	13
SP4	Hs.88013	NM_003112	1	2	3	2	658.69	0.008	N_Thymus	29
CYR61	Hs.8867	NM_001554	2	34	19	86	6	0	N_PeripheralNerve	3
CD79B	Hs.89575	NM_001039933 NM_000626 NM_021602	3	3	28	3	238.32	0	C_LymphNode	4	D
TKT	Hs.89643	NM_001135055 NM_001064 NM_001135056	2	28	16	91	5.11	0	C_GermCells	29
C1QB	Hs.8986	NM_000491	4	17	19	39	11.58	0	N_Lymphoreticular	10	D
SPTLC1	Hs.90458	NM_006415 NM_178324	1	20	28	28	25.42	0	N_Spleen	22	D
CYP26B1	Hs.91546	NM_019885	1	5	4	7	251.19	0	N_Thymus	20
GUCA1A	Hs.92858	NM_000409	5	4	29	5	134.97	0	N_Retina	10	D
APOA1	Hs.93194	NM_000039	6	6	235	32	100.6	0	N_Liver	9	D
MCEE	Hs.94949	NM_032601	1	7	2	8	227.65	0.063	C_Liver	22
KISS1	Hs.95008	NM_002256	7	0	245	0	NaN	0	N_Placenta	5	D
UCK1	Hs.9597	NM_031432 NM_001135954	1	7	2	9	578.57	0.063	C_Thymus	8
SILV	Hs.95972	NM_006928	2	2	22	2	277.55	0	C_Skin	1
EDC3	Hs.96852	NM_001142443 NM_001142444 NM_025083	1	7	4	15	62.96	0	N_SoftTissue	22	D
GADD45G	Hs.9701	NM_006705	1	3	2	4	455.3	0.063	C_Liver	16
-	Hs.98445	AK025305	1	5	2	5	364.24	0.063	C_Liver	18
KIDINS220	Hs.9873	NM_020738	1	10	2	12	72.51	0.063	C_PituitaryGland	27
FST	Hs.9914	NM_006350 NM_013409	1	3	2	3	607.08	0.063	C_Liver	15
PLA2G1B	Hs.992	NM_000928	4	0	26	0	NaN	0	N_Pancreas	15
KRT10	Hs.99936	NM_000421	1	5	20	6	84.09	0	C_Skin	22	D
PIP	Hs.99949	NM_002652	1	5	22	10	135.41	0	N_Parathyroid	14	D
