# Supplementary material for: The Use of EST Expression Matrixes for the Quality Control of Gene Expression Data
Source: PLoS One. 2012 Mar 8;7(3):e32966. doi: 10.1371/journal.pone.0032966 (PMC3297614; doi:10.1371/journal.pone.0032966)
Supplement: Dataset S3 — Optimization of UniGene ID selection. Additional UniGene IDs are added based on the similarity of their maximum recorded expression levels to the maximum recorded levels of the UniGene Clusters form the original election. Optimization of the combined list by two rounds of selective removal of UniGene IDs. (XLS) [file pone.0032966.s004.xls]

## Sheet: 1089 list
Symbol	Cluster	Accession
CA6	Hs.100322	NM_001215
COL12A1	Hs.101302	NM_004370 NM_080645
PHACTR2	Hs.102471	NM_001100164 NM_014721 NM_001100165 NM_001100166
TACC3	Hs.104019	NM_006342
LOC728392	Hs.104305	NM_001162371
SHOC2	Hs.104315	NM_007373
PBK	Hs.104741	NM_018492
PPP2CA	Hs.105818	NM_002715
HNRNPU	Hs.106212	NM_031844 NM_004501
SNRPC	Hs.1063	NM_003093
ATP6V0D1	Hs.106876	NM_004691
CHRNA4	Hs.10734	NM_000744
C7orf20	Hs.107387	NM_015949
SFTPC	Hs.1074	NM_003018
FAM46A	Hs.10784	NM_017633
OGN	Hs.109439	NM_033014 NM_014057
TUBB4	Hs.110837	NM_006087
ITM2C	Hs.111577	NM_030926 NM_001012516 NM_001012514
SPARC	Hs.111779	NM_003118
FCGRT	Hs.111903	NM_001136019 NM_004107
PI3	Hs.112341	NM_002638
S100A9	Hs.112405	NM_002965
S100A7	Hs.112408	NM_002963
-	Hs.117183	CD556226
PRPF3	Hs.11776	NM_004698
RPS4X	Hs.118076	NM_001007
BST2	Hs.118110	NM_004335
ACTC1	Hs.118127	NM_005159
FSCN1	Hs.118400	NM_003088
TNNC1	Hs.118845	NM_003280
RPL3	Hs.119598	NM_000967 NM_001033853
CGA	Hs.119689	NM_000735
-	Hs.120633	BX649128
CRAT	Hs.12068	NM_000755
CLIP4	Hs.122927	NM_024692
CST1	Hs.123114	NM_001898
SLC12A1	Hs.123116	NM_000338
ANPEP	Hs.1239	NM_001150
SYCN	Hs.124123	NM_001080468
SHPRH	Hs.124537	NM_001042683 NM_173082
NUP133	Hs.12457	NM_018230
LRMP	Hs.124922	NM_006152
CCT8	Hs.125113	NM_006585
GHR	Hs.125180	NM_000163
GNAS	Hs.125898	NM_001077490 NM_080425 NM_016592 NM_000516 NM_080426 NM_001077489 NM_001077488
C20orf70	Hs.125960	NM_080574
CDC14A	Hs.127411	NM_003672 NM_033313 NM_033312
WDR1	Hs.128548	NM_017491 NM_005112
TMEM27	Hs.129614	NM_020665
EIF4A1	Hs.129673	NM_001416
NFASC	Hs.13349	NM_001005388 NM_001160332 NM_015090 NM_001160331 NM_001005389 NM_001160333
TPM1	Hs.133892	NM_001018020 NM_001018007 NM_001018006 NM_001018004 NM_001018008 NM_000366 NM_001018005
CLPS	Hs.1340	NM_001832
TTN	Hs.134602	NM_133378 NM_133437 NM_133432 NM_003319 NM_133379
POSTN	Hs.136348	NM_006475 NM_001135935 NM_001135934 NM_001135936
TMEM109	Hs.13662	NM_024092
SPRR3	Hs.139322	NM_005416 NM_001097589
EDN3	Hs.1408	NM_207032 NM_207034 NM_207033 NM_000114
RNF149	Hs.142074	NM_173647
TNC	Hs.143250	NM_002160
PLG	Hs.143436	NM_000301
S100A10	Hs.143873	NM_002966
EEF1G	Hs.144835	NM_022830 NM_001404
IGF2BP1	Hs.144936	NM_006546 NM_001160423
LRRC41	Hs.144941	NM_006369
GLYAT	Hs.145384	NM_201648 NM_005838
HERPUD1	Hs.146393	NM_014685 NM_001010989 NM_001010990
RPL10A	Hs.148340	BM554127
IMMT	Hs.148559	NM_006839 NM_001100169 NM_001100170
CPS1	Hs.149252	NM_001875 NM_001122633 NM_001122634
PEX14	Hs.149983	NM_004565
EIF1	Hs.150580	NM_005801
CHGA	Hs.150793	NM_001275
TXNDC5	Hs.150837	NM_030810 NM_001145549
EFTUD2	Hs.151787	NM_004247 NM_001142605
-	Hs.152432	AK026750
HAND1	Hs.152531	NM_004821
LBP	Hs.154078	NM_004139
LHB	Hs.154704	NM_000894
ALDOC	Hs.155247	NM_005165
DCN	Hs.156316	NM_001920 NM_133503 NM_133504 NM_133505 NM_133506 NM_133507
RPL41	Hs.157160	NM_001035267 NM_021104
COMP	Hs.1584	NM_000095
ARHGDIA	Hs.159161	NM_004309
SERPINF2	Hs.159509	NM_000934
ASS1	Hs.160786	NM_000050 NM_054012
THBS1	Hs.164226	NM_003246
CHST8	Hs.165724	NM_022467 NM_001127895 NM_001127896
CUBN	Hs.166206	NM_001081
SNAP25	Hs.167317	NM_003081 NM_130811
TSPAN8	Hs.170563	NM_004616
CFL1	Hs.170622	NM_005507
PLN	Hs.170839	NM_002667
ITM2A	Hs.17109	NM_004867
SKP1	Hs.171626	NM_006930 NM_170679
KLK3	Hs.171995	NM_001030047 NM_001648 NM_001030049 NM_001030048 NM_001030050
COL1A1	Hs.172928	NM_000088
CGB	Hs.172944	NM_033183
CKB	Hs.173724	NM_001823
EDF1	Hs.174050	NM_003792 NM_153200
RPL8	Hs.178551	NM_033301 NM_000973
PLP1	Hs.1787	NM_001128834 NM_000533 NM_199478
C15orf39	Hs.17936	NM_015492
MYBL2	Hs.179718	NM_002466
FLOT1	Hs.179986	NM_005803
HSPA8	Hs.180414	NM_006597 NM_153201
H3F3B	Hs.180877	NM_005324
PRDX1	Hs.180909	NM_002574 NM_181696 NM_181697
HMGN2	Hs.181163	NM_005517
HLA-A	Hs.181244	NM_002116
CELA3A	Hs.181289	NM_007352 NM_005747
TNNC2	Hs.182421	NM_003279
RPL35	Hs.182825	NM_007209
EIF4G2	Hs.183684	NM_001418 NM_001042559
RPL4	Hs.186350	CR615743
PGC	Hs.1867	NM_002630
PCK1	Hs.1872	NM_002591
MYL1	Hs.187338	NM_079420 NM_079422
TMEM135	Hs.188591	NM_022918
GPR20	Hs.188859	NM_005293
POMC	Hs.1897	NM_001035256 NM_000939
NDUFAB1	Hs.189716	NM_005003
MYL12A	Hs.190086	NM_006471
GPNMB	Hs.190495	NM_001005340 NM_002510
PRL	Hs.1905	NM_000948 NM_001163558
SRGN	Hs.1908	NM_002727
RPS21	Hs.190968	NM_001024
UNG	Hs.191334	NM_003362 NM_080911
MGST3	Hs.191734	NM_004528
TRIM44	Hs.192103	NM_017583
-	Hs.192132	BE798870
FLNA	Hs.195464	NM_001110556 NM_001456
SAA2	Hs.1955	NM_001127380 NM_030754
MAF1	Hs.19673	NM_032272
SEMG1	Hs.1968	NM_003007
JMJD7	Hs.198161	NM_005090 NM_001114633 NM_001114632
PCOLCE	Hs.202097	NM_002593
DIO2	Hs.202354	NM_013989 NM_000793 NM_001007023
-	Hs.203621	BX116145 AI732950
FN1	Hs.203717	NM_212482 NM_212475 NM_002026 NM_212478 NM_212476 NM_212474 NM_054034
LCN2	Hs.204238	NM_005564
ESR1	Hs.208124	NM_001122742 NM_001122740 NM_000125 NM_001122741
PDIA6	Hs.212102	NM_005742
A2M	Hs.212838	NM_000014
PSPC1	Hs.213198	NM_001042414
SFRP1	Hs.213424	NM_003012
SLC12A5	Hs.21413	NM_020708 NM_001134771
ACAN	Hs.2159	NM_013227 NM_001135
SPEG	Hs.21639	NM_005876
HIST2H2BE	Hs.2178	NM_003528
MYST2	Hs.21907	NM_007067
IGSF1	Hs.22111	NM_001555 NM_205833
ENO3	Hs.224171	NM_001976 NM_053013
MMP7	Hs.2256	NM_002423
PRM2	Hs.2324	NM_002762
COL6A3	Hs.233240	NM_004369 NM_057167 NM_057166 NM_057165 NM_057164
SPINT1	Hs.233950	NM_181642 NM_003710 NM_001032367
AQP3	Hs.234642	NM_004925
TACSTD2	Hs.23582	NM_002353
RBM38	Hs.236361	NM_017495 NM_183425
APOA2	Hs.237658	NM_001643
MYOZ1	Hs.238756	NM_021245
CALML3	Hs.239600	NM_005185
MMP14	Hs.2399	NM_004995
SOX8	Hs.243678	NM_014587
FBLN1	Hs.24601	NM_006486 NM_006485 NM_006487 NM_001996
RBM12	Hs.246413	NM_006047 NM_152838 NM_152930 NM_003915 NM_152931 NM_152929 NM_152927 NM_152928 NM_152925 NM_152926
SLC25A4	Hs.246506	NM_001151
RHO	Hs.247565	NM_000539
POU5F1	Hs.249184	NM_002701 NM_203289
CD1E	Hs.249217	NM_030893 NM_001042583 NM_001042584 NM_001042585 NM_001042586 NM_001042587
RGS5	Hs.24950	NM_003617
COX6A2	Hs.250760	NM_005205
HTN1	Hs.250959	NM_002159
C17orf76	Hs.25425	NM_001113567 NM_207387
PFKL	Hs.255093	NM_002626
MSMB	Hs.255462	NM_002443 NM_138634
ARFGAP1	Hs.25584	NM_175609 NM_018209
BTG1	Hs.255935	NM_001731
C12orf23	Hs.257664	NM_152261
CYP19A1	Hs.260074	NM_031226 NM_000103
RPL32	Hs.265174	NM_001007074 NM_001007073 NM_000994
SUCLG1	Hs.270428	NM_003849
TMEM130	Hs.270753	NM_001134450 NM_152913 NM_001134451
ATP5C1	Hs.271135	NM_001001973 NM_005174
WFDC2	Hs.2719	NM_006103
IGF2	Hs.272259	NM_000612 NM_001007139 NM_001127598 NM_001042376 NM_000207
S100A6	Hs.275243	NM_014624
-	Hs.275545	AW974106
SEPP1	Hs.275775	NM_001093726 NM_001085486 NM_005410
CD52	Hs.276770	NM_001803
KRT17	Hs.2785	NM_000422
PCMT1	Hs.279257	NM_005389
LDHA	Hs.2795	NM_005566 NM_001135239
METTL9	Hs.279583	NM_016025 NM_001077180
DDX5	Hs.279806	NM_004396
HAPLN1	Hs.2799	NM_001884
RPS24	Hs.280130	NM_001142285 NM_001142283 NM_001142284 NM_001142282 NM_033022 NM_001026
SAT1	Hs.28491	NM_002970
PCBP1	Hs.2853	NM_006196
SH3PXD2B	Hs.285666	NM_001017995
ARF1	Hs.286221	NM_001024227 NM_001024228 NM_001024226 NM_001658
38231	Hs.287518	NM_080415 NM_004574 NM_080416
CPA1	Hs.2879	NM_001868
STXBP1	Hs.288229	NM_003165 NM_001032221
APRT	Hs.28914	NM_000485 NM_001030018
PRM1	Hs.2909	NM_002761
ATP1B1	Hs.291196	NM_001677 NM_001001787
XRCC6	Hs.292493	NM_001469
APCDD1	Hs.293274	NM_153000
AMZ2	Hs.293560	NM_016627 NM_001033574 NM_001033569 NM_001033570 NM_001033571 NM_001033572
GLT8D1	Hs.297304	NM_001010983 NM_018446 NM_152932
MMP9	Hs.297413	NM_004994
ATP5A1	Hs.298280	NM_001001937 NM_004046
ASPSCR1	Hs.298351	NM_024083
FBL	Hs.299002	NM_001436
RPL39	Hs.300141	CD556052
TPM2	Hs.300772	NM_003289 NM_213674 NM_001145822
FGB	Hs.300774	NM_005141
FXYD3	Hs.301350	NM_001136007 NM_021910 NM_001136011 NM_001136012 NM_005971 NM_001136009 NM_001136008 NM_001136010
HBG2	Hs.302145	NM_000184
UBE2I	Hs.302903	NM_194259 NM_003345 NM_194261 NM_194260
CST3	Hs.304682	NM_000099
STX16	Hs.307913	NM_001001433 NM_001134772 NM_001134773 NM_003763
C9orf5	Hs.308074	NM_032012
CCL25	Hs.310511	NM_005624
RPS27A	Hs.311640	BU588489
CFI	Hs.312485	NM_000204
SPP1	Hs.313	NM_001040058 NM_000582 NM_001040060
GNL3	Hs.313544	NM_206825 NM_014366 NM_206826
EIF3K	Hs.314359	NM_013234
NASP	Hs.319334	NM_172164 NM_002482 NM_152298
TNNI1	Hs.320890	NM_003281
REN	Hs.3210	NM_000537
B4GALT3	Hs.321231	NM_003779
SPRY4	Hs.323308	NM_030964 NM_001127496
AHSG	Hs.324746	NM_001622
C19orf30	Hs.326728	BE779752
SAG	Hs.32721	NM_000541
TMEM59L	Hs.329850	NM_012109
EEF1D	Hs.333388	NM_032378 NM_001130054 NM_001130053 NM_001130055 NM_001960 NM_001130057 NM_001130056
CKM	Hs.334347	NM_001824
ABAT	Hs.336768	NM_000663 NM_001127448 NM_020686
RPL18A	Hs.337766	NM_000980
HLA-DPA1	Hs.347270	NM_033554
SH2D1A	Hs.349094	NM_002351 NM_001114937
-	Hs.35052	CR624817
SLC25A6	Hs.350927	NM_001636
SPATA22	Hs.351068	NM_032598
HLA-DMA	Hs.351279	NM_006120
TM4SF1	Hs.351316	NM_014220
FGA	Hs.351593	NM_000508 NM_021871
GHITM	Hs.352656	NM_014394
PSMB1	Hs.352768	NM_002793
BZW1	Hs.355983	NM_014670
-	Hs.356096	BF691569
UBB	Hs.356190	NM_018955
SDHD	Hs.356270	NM_003002
PPIA	Hs.356331	NM_021130
RPS2	Hs.356366	NM_002952
CBX7	Hs.356416	NM_175709
RPLP1	Hs.356502	NM_001003 NM_213725
RPS3A	Hs.356572	NM_001006
-	Hs.356799	BM913189
C5orf13	Hs.36053	NM_001142483 NM_001142476 NM_001142475 NM_001142474 NM_001142479 NM_001142480 NM_001142477 NM_001142478 NM_004772 NM_001142482 NM_001142481
MGP	Hs.365706	NM_000900
PYGB	Hs.368157	NM_002862
PCDHG@	Hs.368160	NM_032088 NM_018914 NM_018915 NM_003735 NM_018927 NM_002588 NM_018929 NM_018928 NM_018913 NM_018920 NM_018919 NM_018916 NM_018921 NM_018918 NM_018917 NM_018912 NM_018923 NM_018926 NM_018924 NM_018922 NM_018925 NM_003736 NM_032092 NM_014004 NM_032091 NM_032402 NM_032087 NM_032101 NM_032009 NM_032407 NM_032094 NM_032406 NM_032090 NM_032053 NM_032011 NM_032089 NM_031993 NM_032100 NM_032099 NM_032086…
PAPSS1	Hs.368610	NM_005443
RTN1	Hs.368626	NM_021136 NM_206857 NM_206852
NLRP2	Hs.369279	NM_017852
TGFBI	Hs.369397	NM_000358
DAZAP2	Hs.369761	NM_014764 NM_001136264 NM_001136266 NM_001136267 NM_001136268 NM_001136269
C2orf77	Hs.370111	NM_001085447
APLP2	Hs.370247	NM_001642 NM_001142276 NM_001142277 NM_001142278
RPS15A	Hs.370504	NM_001019 NM_001030009
CAP1	Hs.370581	NM_006367 NM_001105530
LAPTM5	Hs.371021	NM_006762
THBS2	Hs.371147	NM_003247
AKAP12	Hs.371240	NM_005100 NM_144497
PTN	Hs.371249	NM_002825
ATP1A1	Hs.371889	NM_001160233 NM_000701 NM_001160234
PHF7	Hs.372719	NM_016483 NM_173341
NDRG1	Hs.372914	NM_001135242 NM_006096
SLC22A17	Hs.373498	NM_016609 NM_020372
PRDM8	Hs.373642	NM_020226 NM_001099403
HNRNPR	Hs.373763	NM_001102398 NM_005826 NM_001102399 NM_001102397
MFGE8	Hs.3745	NM_005928 NM_001114614
RPL17	Hs.374588	NM_000985
TPT1	Hs.374596	NM_003295
IFITM3	Hs.374650	NM_021034
RPS5	Hs.378103	NM_001009
BUD31	Hs.380233	NM_003910
-	Hs.380803	AK091626
GLYATL1	Hs.38085	NM_080661
RPL38	Hs.380953	NM_000999 NM_001035258
-	Hs.380956	BM809932
RPL19	Hs.381061	NM_000981
RPL21	Hs.381123	NM_000982
RPS14	Hs.381126	NM_001025071 NM_001025070 NM_005617
CBX3	Hs.381189	NM_016587 NM_007276
RPL15	Hs.381219	NM_002948
CHI3L1	Hs.382202	NM_001276
IL23A	Hs.382212	AK128384
SERPINE2	Hs.38449	NM_001136529 NM_006216 NM_001136528 NM_001136530
SERPING1	Hs.384598	NM_000062 NM_001032295
GPX3	Hs.386793	NM_002084
FAU	Hs.387208	NM_001997
-	Hs.387576	BM918217
HLA-DQA1	Hs.387679	NM_002122
PABPC1	Hs.387804	NM_002568
XRCC5	Hs.388739	NM_021141
MON2	Hs.389378	NM_015026
MGST1	Hs.389700	NM_145791 NM_020300 NM_145764 NM_145792
TSPAN1	Hs.38972	NM_005727
COL11A2	Hs.390171	NM_080680 NM_080681 NM_080679
FABP4	Hs.391561	NM_001442
RPS16	Hs.397609	NM_001020
RPL30	Hs.400295	NM_000989
GREM1	Hs.40098	NM_013372
CITED1	Hs.40403	NM_004143 NM_001144885 NM_001144886 NM_001144887
-	Hs.404608	AW974124
CRABP2	Hs.405662	NM_001878
KRT18	Hs.406013	NM_000224 NM_199187
RPL23	Hs.406300	NM_000978
LUM	Hs.406475	NM_002345
RPS10	Hs.406620	AK025353
ACSL1	Hs.406678	NM_001995
RPS15	Hs.406683	NM_001018
SPINK1	Hs.407856	NM_003122
RPL36	Hs.408018	NM_015414 NM_033643
RPL12	Hs.408054	NM_000976
RPS6	Hs.408073	NM_001010
PRR4	Hs.408153	NM_006250 NM_001098538 NM_007244
COL2A1	Hs.408182	NM_001844 NM_033150
CARKD	Hs.408324	NM_018210
MSLN	Hs.408488	NM_013404 NM_005823
CTGF	Hs.410037	NM_001901
RPL13	Hs.410817	NM_033251 NM_000977
TAGLN	Hs.410977	NM_001001522 NM_003186
CCDC110	Hs.41101	NM_152775 NM_001145411
KRT7	Hs.411501	NM_005556
RPL9	Hs.412370	NM_001024921 NM_000661
RAC1	Hs.413812	NM_018890 NM_006908
SERPINE1	Hs.414795	NM_000602
LY6D	Hs.415762	NM_003695
NGFR	Hs.415768	NM_002507
REG1B	Hs.4158	NM_006507
S100A8	Hs.416073	NM_002964
ABCA4	Hs.416707	NM_000350
DMKN	Hs.417795	NM_033317 NM_001126056 NM_001126057 NM_001126058 NM_001126061 NM_001126059 NM_001035516
ALB	Hs.418167	NM_000477
GC	Hs.418497	NM_000583
SLC2A3	Hs.419240	NM_006931
RPL23A	Hs.419463	NM_000984
ITIH1	Hs.420257	NM_002215
COL6A2	Hs.420269	NM_058175 NM_001849 NM_058174
PISD	Hs.420559	NM_014338
-	Hs.421257	BM913311
GLTSCR2	Hs.421907	NM_015710
PNLIPRP2	Hs.423598	NM_005396
BOD1	Hs.425091	NM_138369 NM_001159651
HPX	Hs.426485	NM_000613
TTR	Hs.427202	NM_000371
CA11	Hs.428446	NM_001217
ABCA1	Hs.429294	NM_005502
RTN4	Hs.429581	NM_020532 NM_207521 NM_207520 NM_153828 NM_007008
CS	Hs.430606	NM_004077
CLNS1A	Hs.430733	NM_001293
VTA1	Hs.431367	NM_016485
PGA5	Hs.432854	NM_014224
ACPP	Hs.433060	NM_001099 NM_001134194
PRKAR2B	Hs.433068	NM_002736
RPS11	Hs.433529	NM_001015
PPP1R3F	Hs.433652	NM_033215
FTL	Hs.433670	NM_000146
RPL37A	Hs.433701	NM_000998
KRT5	Hs.433845	NM_000424
PEBP1	Hs.433863	NM_002567
PLEC1	Hs.434248	NM_201380 NM_000445 NM_201384 NM_201379 NM_201382 NM_201383 NM_201378 NM_201381
RRP12	Hs.434251	NM_015179 NM_001145114
C9orf3	Hs.434253	NM_032823
APP	Hs.434980	NM_000484 NM_201413 NM_001136130 NM_201414 NM_001136129
FHL1	Hs.435369	NM_001159704 NM_001449 NM_001159702 NM_001159699 NM_001159700 NM_001159703 NM_001159701
ASPN	Hs.435655	NM_017680
NSUN5B	Hs.436034	NM_001039575 NM_145645 NM_001039576
IRF1	Hs.436061	NM_002198
CD74	Hs.436568	NM_001025159 NM_004355 NM_001025158
CLU	Hs.436657	NM_203339 NM_001831
AMBP	Hs.436911	NM_001633
ETV5	Hs.43697	NM_004454
CYCS	Hs.437060	NM_018947
SQSTM1	Hs.437277	NM_001142298 NM_003900 NM_001142299
PPA1	Hs.437403	NM_021129
RPLP2	Hs.437594	NM_001004
XBP1	Hs.437638	NM_005080 NM_001079539
CYP17A1	Hs.438016	NM_000102
IGFBP2	Hs.438102	NM_000597
RPL34	Hs.438227	NM_033625 NM_000995
TFPI2	Hs.438231	NM_006528
TGM4	Hs.438265	NM_003241
RPS19	Hs.438429	NM_001022
MCM7	Hs.438720	NM_182776 NM_005916
C19orf21	Hs.439180	NM_173481
VWF	Hs.440848	NM_000552
YIPF3	Hs.440950	NM_015388
TSPAN7	Hs.441664	NM_004615
WIZ	Hs.442138	NM_021241
CD53	Hs.443057	NM_001040033 NM_000560
COL3A1	Hs.443625	NM_000090
-	Hs.444467	BM473292
PDZK1	Hs.444751	NM_002614
RHOBTB3	Hs.445030	NM_014899
MSH6	Hs.445052	NM_000179
DDX51	Hs.445168	NM_175066
LGALS1	Hs.445351	NM_002305
C9orf150	Hs.445356	NM_203403
APOH	Hs.445358	NM_000042
PLEKHB1	Hs.445489	NM_021200 NM_001130033 NM_001130036 NM_001130034 NM_001130035
COL5A2	Hs.445827	NM_000393
LDHB	Hs.446149	NM_002300
OAZ1	Hs.446427	NM_004152
PTGDS	Hs.446429	NM_000954
RPL14	Hs.446522	NM_001034996 NM_003973
TMSB10	Hs.446574	NM_021103
CGB	Hs.446683	NM_000737
EIF3L	Hs.446852	NM_016091
-	Hs.448879	BQ055284
LOC729009	Hs.449153	BG282738
LOC100287927	Hs.449585	AK097040
-	Hs.449604	CB987357
IGKC	Hs.449621	AK128524
HBA1	Hs.449630	NM_000558
RPSA	Hs.449909	NM_002295 NM_001012321
LDB1	Hs.454418	NM_003893 NM_001113407
VIM	Hs.455493	BM458017
MPO	Hs.458272	NM_000250
C1S	Hs.458355	NM_201442 NM_001734
KIAA1199	Hs.459088	NM_018689
RHCG	Hs.459284	NM_016321
PTMA	Hs.459927	NM_001099285 NM_002823
MYH11	Hs.460109	NM_001040113 NM_022844 NM_001040114 NM_002474
IGFBP4	Hs.462998	NM_001552
FKBP10	Hs.463035	NM_021939
ATP6V0A1	Hs.463074	NM_001130020 NM_001130021 NM_005177
P4HB	Hs.464336	NM_000918
SCGB2A2	Hs.46452	NM_002411
INSR	Hs.465744	NM_000208 NM_001079817
KEAP1	Hs.465870	NM_203500 NM_012289
LTBP4	Hs.466766	NM_001042544 NM_003573 NM_001042545
PLA2G2A	Hs.466804	NM_000300 NM_001161727 NM_001161729 NM_001161728
CEACAM6	Hs.466814	NM_002483
GSK3A	Hs.466828	NM_019884
PPP2R1A	Hs.467192	NM_014225
TPO	Hs.467554	NM_000547 NM_175719 NM_175721 NM_175722
ODC1	Hs.467701	NM_002539
LAPTM4A	Hs.467807	NM_014713
EPAS1	Hs.468410	NM_001430
CALM2	Hs.468442	NM_001743
PLEK	Hs.468840	NM_002664
PROM2	Hs.469313	NM_144707
RPL31	Hs.469473	NM_001098577 NM_001099693 NM_000993
TLN1	Hs.471014	NM_006289
BMPR2	Hs.471119	NM_001204
HDLBP	Hs.471851	NM_005336 NM_203346
FKBP1A	Hs.471933	NM_000801 NM_054014
SLC2A1	Hs.473721	NM_006516
RTN3	Hs.473761	NM_201428 NM_201429 NM_006054 NM_201430
COL6A1	Hs.474053	NM_001848
C22orf25	Hs.474233	NM_152906
C22orf28	Hs.474643	NM_014306
MYH9	Hs.474751	NM_002473
TOB2	Hs.474978	NM_016272
COL7A1	Hs.476218	NM_000094
RASSF1	Hs.476270	NM_170714 NM_007182 NM_170713 NM_170712
SCP2	Hs.476365	NM_002979 NM_001007098 NM_001007099 NM_001007100 NM_001007250
FLNB	Hs.476448	NM_001457
DNASE1L3	Hs.476453	NM_004944
USP24	Hs.477009	NM_015306
RPL24	Hs.477028	NM_000986
H2AFX	Hs.477879	NM_002105
CPB1	Hs.477891	NM_001871
PCDH7	Hs.479439	NM_032457 NM_032456 NM_002589
-	Hs.480743	GD153878
SFRP2	Hs.481022	NM_003013
SPATA4	Hs.481235	NM_144644
UQCRH	Hs.481571	NM_006004
ATP6V0E1	Hs.484188	NM_003945
AMY2B	Hs.484588	NM_020978
RPL17	Hs.485081	BE742786
HLA-DPB1	Hs.485130	NM_002121
KIAA1009	Hs.485865	NM_014895
EPB41L2	Hs.486470	NM_001431 NM_001135554 NM_001135555
IGF2R	Hs.487062	NM_000876
SMOC2	Hs.487200	NM_022138
NOTCH2	Hs.487360	NM_024408
SEC61G	Hs.488282	NM_014302 NM_001012456
EGFR	Hs.488293	NM_005228 NM_201284 NM_201282 NM_201283
COL1A2	Hs.489142	NM_000089
ARPC1B	Hs.489284	NM_005720
CIAPIN1	Hs.4900	NM_020313
CPA2	Hs.490038	NM_001869
CALD1	Hs.490203	NM_033138 NM_033157 NM_004342 NM_033139 NM_033140
ZYX	Hs.490415	NM_003461 NM_001010972
FGL1	Hs.491143	NM_201553 NM_201552 NM_147203 NM_004467
CCT3	Hs.491494	NM_005998 NM_001008883 NM_001008800
UBE2V2	Hs.491695	NM_003350
NCALD	Hs.492427	NM_001040630 NM_001040624 NM_032041 NM_001040628 NM_001040626 NM_001040625 NM_001040629 NM_001040627
CPSF1	Hs.493202	NM_013291
NOL6	Hs.493709	NM_022917 NM_139235
REG1A	Hs.49407	NM_002909
ANXA1	Hs.494173	NM_000700
ACOT4	Hs.49433	NM_152331
GOLM1	Hs.494337	NM_016548 NM_177937
LAMP1	Hs.494419	NM_005561
PFN1	Hs.494691	NM_005022
GPM6B	Hs.495710	NM_001001995 NM_001001996 NM_005278 NM_001001994
TINF2	Hs.496191	NM_012461 NM_001099274
CHRDL1	Hs.496587	NM_001143981 NM_001143982 NM_145234 NM_001143983
PLS3	Hs.496622	NM_005032 NM_001136025
-	Hs.496631	CN294989
PIGR	Hs.497589	NM_002644
LAMB3	Hs.497636	NM_001017402 NM_000228 NM_001127641
MOSC1	Hs.497816	NM_022746
RPS2	Hs.498569	BF972117
DHCR24	Hs.498727	NM_014762
RPL7A	Hs.499839	NM_000972
P4HA1	Hs.500047	NM_001142595 NM_000917 NM_001017962 NM_001142596
ACTA2	Hs.500483	NM_001141945 NM_001613
MGEA5	Hs.500842	NM_012215 NM_001142434
PNLIP	Hs.501135	NM_000936
HTRA1	Hs.501280	NM_002775
IER2	Hs.501629	NM_004907
PSG9	Hs.502092	NM_002784
CD44	Hs.502328	NM_000610 NM_001001389 NM_001001390 NM_001001391 NM_001001392
NEBL	Hs.5025	NM_006393 NM_213569
FADS2	Hs.502745	NM_004265
SLC3A2	Hs.502769	NM_001012661 NM_001012662 NM_002394 NM_001012663 NM_001012664 NM_001013251
ZFP36L2	Hs.503093	NM_006887
-	Hs.503429	BG171008
FADS1	Hs.503546	NM_013402
TYR	Hs.503555	NM_000372
-	Hs.504422	AI799014
MYL9	Hs.504687	NM_006097 NM_181526
NNAT	Hs.504703	NM_005386 NM_181689
ARHGDIB	Hs.504877	NM_001175
STRAP	Hs.504895	NM_007178
FAM60A	Hs.505154	NM_001135811 NM_021238 NM_001135812
KBTBD10	Hs.50550	NM_006063
NACA	Hs.505735	NM_001113203 NM_001113201 NM_005594 NM_001113202
DDIT3	Hs.505777	NM_004083
NDUFA12	Hs.506374	NM_018838
RPS2	Hs.506997	BM423570
NUPL1	Hs.507537	NM_014089 NM_001008564
OLFM4	Hs.508113	NM_006418
COL4A2	Hs.508716	NM_001846
HNRNPC	Hs.508848	NM_031314 NM_001077442 NM_004500 NM_001077443
MYLPF	Hs.50889	NM_013292
FERMT2	Hs.509343	NM_001134999 NM_006832 NM_001135000
GRLF1	Hs.509447	NM_004491
HSP90AB1	Hs.509736	NM_007355
CD46	Hs.510402	NM_002389 NM_172354 NM_172351 NM_172355 NM_172352 NM_172359 NM_172357 NM_172360 NM_153826 NM_172358 NM_172356 NM_172353 NM_172361 NM_172350
IGHG1	Hs.510635	AK090461
ANXA2	Hs.511605	NM_001136015 NM_001002857 NM_001002858 NM_004039
TUBB3	Hs.511743	NM_006086
ENO2	Hs.511915	NM_001975
-	Hs.512542	CD556150
LSM7	Hs.512610	NM_016199
PRG2	Hs.512633	NM_002728
RPS8	Hs.512675	NM_001012
RPS25	Hs.512676	NM_001028
SFTPB	Hs.512690	NM_198843 NM_000542
CPB2	Hs.512937	NM_001872 NM_016413
RPL9	Hs.513083	BQ057285
ALDOA	Hs.513490	NM_000034 NM_184043 NM_184041 NM_001127617
MMP2	Hs.513617	NM_004530 NM_001127891
HP	Hs.513711	NM_005143 NM_001126102
YWHAE	Hs.513851	NM_006761
TCAP	Hs.514146	NM_003673
RPL27	Hs.514196	NM_000988
VAT1	Hs.514199	NM_006373
GFAP	Hs.514227	NM_002055 NM_001131019
PHB	Hs.514303	NM_002634
LGALS3BP	Hs.514535	NM_005567
ACTG1	Hs.514581	NM_001614
DUS1L	Hs.514599	NM_022156
ATP5F1	Hs.514870	NM_001688
CAPZA1	Hs.514934	NM_006135
AES	Hs.515053	NM_198969 NM_001130 NM_198970
CALR	Hs.515162	NM_004343
CAPNS1	Hs.515371	NM_001749 NM_001003962
RPL18	Hs.515517	NM_000979
C19orf63	Hs.515550	NM_175063 NM_206538
KLK2	Hs.515560	NM_001002231 NM_005551
S100A16	Hs.515714	NM_080388
EIF3F	Hs.516023	NM_003754
ACTG2	Hs.516105	NM_001615
CAPG	Hs.516155	NM_001747
GCG	Hs.516494	NM_002054
DNAJC10	Hs.516632	NM_018981
CHPF	Hs.516711	NM_024536
SCG2	Hs.516726	NM_003469
CHGB	Hs.516874	NM_001819
BCAN	Hs.516904	NM_021948 NM_198427
ENO1	Hs.517145	NM_001428
TAGLN2	Hs.517168	NM_003564
HMOX1	Hs.517581	NM_002133
LOC100289664	Hs.517586	BP264968
TMEM43	Hs.517817	NM_024334
MYL3	Hs.517939	NM_000258
KLHL18	Hs.517946	NM_025010
DHX30	Hs.517948	NM_014966 NM_138615
GNAT1	Hs.517978	NM_144499 NM_000172
CSTA	Hs.518198	NM_005213
RPN1	Hs.518244	NM_002950
TF	Hs.518267	NM_001063
AP2M1	Hs.518460	NM_004068 NM_001025205
EIF4A2	Hs.518475	NM_001967
GLUL	Hs.518525	NM_002065 NM_001033056 NM_001033044
UCHL1	Hs.518731	NM_004181
PAICS	Hs.518774	NM_006452 NM_001079525 NM_001079524
HMGA1	Hs.518805	NM_145901 NM_145902 NM_145899 NM_002131 NM_145905 NM_145903
AFP	Hs.518808	NM_001134
CCNI	Hs.518827	NM_006835
BTG2	Hs.519162	NM_006763
AFF4	Hs.519313	NM_014423
VDAC1	Hs.519320	NM_003374
-	Hs.519738	BU564279
DSP	Hs.519873	NM_004415 NM_001008844
HLA-DRA	Hs.520048	NM_019111
UBC	Hs.520348	NM_021009
ACTB	Hs.520640	NM_001101
-	Hs.520703	CR599412
PRKAR1B	Hs.520851	NM_002735
CTSB	Hs.520898	NM_147780 NM_147781 NM_147782 NM_147783 NM_001908
MDH2	Hs.520967	NM_005918
HSPB1	Hs.520973	NM_001540
AKR1B1	Hs.521212	NM_001628
NEFL	Hs.521461	NM_006158
STAR	Hs.521535	NM_000349 NM_001007243
RAD23B	Hs.521640	NM_002874
LY6E	Hs.521903	NM_002346 NM_001127213
TSC22D3	Hs.522074	NM_198057 NM_004089 NM_001015881
ORM1	Hs.522356	NM_000607
GSN	Hs.522373	NM_001127663 NM_001127664 NM_001127665 NM_001127666 NM_001127667 NM_000177 NM_198252 NM_001127662
APOD	Hs.522555	NM_001647
TMSB4X	Hs.522584	NM_021109
TIMP1	Hs.522632	NM_003254
PCSK1N	Hs.522640	NM_013271
MAGED2	Hs.522665	NM_201222 NM_177433 NM_014599
PSAP	Hs.523004	NM_001042465 NM_001042466 NM_002778
SPOCK2	Hs.523009	NM_014767 NM_001134434
ZCCHC24	Hs.523080	NM_153367
SFTPA1	Hs.523084	NM_001093770 NM_005411
RPL13A	Hs.523185	NM_012423
TMEM59	Hs.523262	NM_004872
PRDX3	Hs.523302	NM_006793 NM_014098
TNNI2	Hs.523403	NM_001145829 NM_003282 NM_001145841
HBB	Hs.523443	NM_000518
COL11A1	Hs.523446	NM_080629 NM_001854 NM_080630
RPL27A	Hs.523463	NM_000990
SFN	Hs.523718	NM_006142
NEAT1	Hs.523789	AF001893
GSTP1	Hs.523836	NM_000852
-	Hs.523932	CR599004
GATA3	Hs.524134	NM_001002295 NM_002051
TPI1	Hs.524219	NM_001159287 NM_000365
TUBA1B	Hs.524390	NM_006082
NR4A1	Hs.524430	NM_002135 NM_173157
LYZ	Hs.524579	NM_000239
NAP1L1	Hs.524599	NM_004537 NM_139207
GJB2	Hs.524894	NM_004004
FTH1	Hs.524910	NM_002032
NDRG2	Hs.525205	NM_201535 NM_201540 NM_016250 NM_201541 NM_201537 NM_201539 NM_201536 NM_201538
SERPINA1	Hs.525557	NM_001127701 NM_001002236 NM_001127705 NM_001127703 NM_001127704 NM_001127702 NM_001127706 NM_001127707 NM_001127700 NM_000295 NM_001002235
MEG3	Hs.525589	AF447875
HSP90AA1	Hs.525600	NM_001017963 NM_005348
JUN	Hs.525704	NM_002228
MGRN1	Hs.526494	NM_001142290 NM_001142291 NM_015246 NM_001142289
MDH1	Hs.526521	NM_005917
PPARGC1A	Hs.527078	NM_013261
HNRPDL	Hs.527105	NM_031372
RPS23	Hs.527193	NM_001025
DUT	Hs.527980	NM_001025248 NM_001948 NM_001025249
DDX17	Hs.528305	NM_001098504 NM_006386 NM_030881 NM_001098505
RPL6	Hs.528668	BQ278439
C3	Hs.529053	NM_000064
LTF	Hs.529517	NM_002343
VCP	Hs.529782	NM_007126
C5orf32	Hs.529798	NM_032412
RNASET2	Hs.529989	NM_003730
AGR2	Hs.530009	NM_006408
EIF3I	Hs.530096	NM_003757
LGALS4	Hs.5302	NM_006149
ALDOB	Hs.530274	NM_000035
UBA52	Hs.5308	NM_001033930 NM_003333
LGALS3	Hs.531081	NM_002306
RAB11FIP3	Hs.531642	NM_014700 NM_001142272
RNFT1	Hs.531701	NM_016125
ARHGAP25	Hs.531807	NM_001007231 NM_014882
RPL5	Hs.532359	NM_000969
C14orf179	Hs.532626	NM_052873 NM_001102564
SERPINF1	Hs.532768	NM_002615
LRPAP1	Hs.533136	NM_002337
CEL	Hs.533258	NM_001807
UBA1	Hs.533273	NM_003334 NM_153280
ATRX	Hs.533526	NM_000489 NM_138270
H19	Hs.533566	BC040073
TNNT2	Hs.533613	NM_000364 NM_001001430 NM_001001431 NM_001001432
BSCL2	Hs.533709	NM_001130702 NM_001122955 NM_032667
DLK1	Hs.533717	NM_003836
KRT8	Hs.533782	NM_002273
MYST1	Hs.533803	NM_182958 NM_032188
-	Hs.533977	CR620402
TARP	Hs.534032	NM_001003806 NM_001003799
B2M	Hs.534255	NM_004048
SERPINA3	Hs.534293	NM_001085
ANXA2P2	Hs.534301	BF670622
EIF5A	Hs.534314	NM_001970 NM_001143762 NM_001143761 NM_001143760
HLA-DRB1	Hs.534322	NM_002125
MT1E	Hs.534330	NM_175617
RPS7	Hs.534346	BM478334
RPL10	Hs.534404	NM_006013
ANAPC11	Hs.534456	NM_001002244 NM_001002249 NM_016476 NM_001002248 NM_001002246 NM_001002247 NM_001002245
ZNF251	Hs.534516	NM_138367
PKM2	Hs.534770	NM_182470 NM_182471 NM_002654
EEF1A1	Hs.535192	NM_001402
SFTPA2	Hs.535295	NM_006926 NM_001098668
CLSTN3	Hs.535378	NM_014718
-	Hs.535454	AK098676
EIF3CL	Hs.535464	NM_001099661
SEMG2	Hs.537218	NM_003008
GP2	Hs.53985	NM_001007240 NM_001502 NM_001007241 NM_001007242
EPCAM	Hs.542050	NM_002354
FAM50A	Hs.54277	NM_004699
GAPDH	Hs.544577	NM_002046
AZGP1	Hs.546239	NM_001185
FGG	Hs.546255	NM_021870 NM_000509
HNRNPA1	Hs.546261	NM_031157 NM_002136
RPL10A	Hs.546269	NM_007104
RPL6	Hs.546283	NM_001024662 NM_000970
RPLP0	Hs.546285	NM_053275 NM_001002
RPS3	Hs.546286	NM_001005
RPS7	Hs.546287	NM_001011
RPS9	Hs.546288	NM_001013
RPS12	Hs.546289	NM_001016
RPS27	Hs.546291	NM_001030
LASP1	Hs.548018	NM_006148
MBP	Hs.551713	NM_001025100 NM_001025101 NM_001025081 NM_002385 NM_001025090 NM_001025092
EIF3D	Hs.55682	NM_003753
NPM1	Hs.557550	NM_002520 NM_199185 NM_001037738
MAPK8IP2	Hs.558180	NM_012324 NM_016431
CP	Hs.558314	NM_000096
PPY	Hs.558368	NM_002722
RPL37	Hs.558601	CD387687
HMP19	Hs.559412	NM_015980
RPSAP58	Hs.560655	XR_079400
SNRPN	Hs.564847	NM_022807 NM_022808 NM_022806 NM_022805 NM_003097 NM_005678 NM_022804
RPS26	Hs.567235	NM_001029
PDE6A	Hs.567314	NM_000440
-	Hs.567352	BM563814
FAIM2	Hs.567424	NM_012306
-	Hs.567699	BG165625 BQ716296
CANX	Hs.567968	NM_001746 NM_001024649
PDE4DIP	Hs.568247	NM_014644 NM_001002811 NM_001002812 NM_022359 NM_001002810
ADNP	Hs.570355	NM_015339 NM_181442
RPL7	Hs.571841	NM_000971
-	Hs.5724	BX641108
CCL21	Hs.57907	NM_002989
GFPT1	Hs.580300	NM_002056
CAPS	Hs.584744	NM_004058 NM_080590
EEF1A1	Hs.586423	AK292639
-	Hs.587819	N80739
NEB	Hs.588655	NM_004543
COL9A1	Hs.590892	NM_001851 NM_078485
TFPT	Hs.590939	NM_013342
CGB5	Hs.590955	NM_033043
FOSB	Hs.590958	NM_006732 NM_001114171
BOC	Hs.591318	NM_033254
RBM16	Hs.591329	NM_014892
LAMC2	Hs.591484	NM_005562 NM_018891
MPZ	Hs.591486	NM_000530
LRTM1	Hs.591668	NM_020678
CETN3	Hs.591767	NM_004365
BTF3	Hs.591768	NM_001037637 NM_001207
IER3	Hs.591785	NM_003897
ADAM22	Hs.592282	NM_021723 NM_021722 NM_016351 NM_004194 NM_021721
ADSSL1	Hs.592327	NM_199165 NM_152328
LOC100289173	Hs.592455	BM912683
-	Hs.593044	BG178618
ANKHD1	Hs.594084	NM_020690 NM_017747 NM_024668 NM_017978 NM_003732
LMNA	Hs.594444	NM_170707 NM_170708 NM_005572
ADAM12	Hs.594537	NM_003474 NM_021641
DES	Hs.594952	NM_001927
SERPINH1	Hs.596449	NM_001235
-	Hs.600488	BF575787
PGA3	Hs.601055	NM_001079807
PAH	Hs.603740	NM_000277
-	Hs.605083	AK026818
IGFBP5	Hs.607212	NM_000599
SKAP2	Hs.610137	BQ708363
CTRB1	Hs.610926	NM_001906
GDF15	Hs.616962	BU536291
MALAT1	Hs.621695	EF177381
PRSS1	Hs.622865	NM_002769 NM_002770
IL8	Hs.624	NM_000584
BCAM	Hs.625725	NM_005581 NM_001013257
IGL@	Hs.625768	BM918688
-	Hs.625845	AA569202
RPS18	Hs.627414	NM_022551
VIM	Hs.628678	NM_003380
SPARCL1	Hs.62886	NM_001128310 NM_004684
SEPW1	Hs.631549	NM_003009
TNNT1	Hs.631558	NM_003283 NM_001126132 NM_001126133
GNB3	Hs.631657	NM_002075
PRB1	Hs.631726	NM_005039 NM_199353 NM_199354
PRH2	Hs.631731	NM_005042 NM_001110213
LOC644253	Hs.631751	XM_001719157
ANXA7	Hs.631827	NM_004034 NM_001156
CELA2A	Hs.631866	NM_033440
CTRC	Hs.631869	NM_007272
MUC7	Hs.631946	NM_001145006 NM_001145007 NM_152291
-	Hs.632112	BU533839
SAA1	Hs.632144	NM_000331 NM_199161
MVP	Hs.632177	NM_017458 NM_005115
DCTPP1	Hs.632191	NM_024096
ZG16	Hs.632195	NM_152338
CTRB2	Hs.632211	NM_001025200
SOLH	Hs.632219	NM_005632
ITGB4	Hs.632226	NM_000213 NM_001005731 NM_001005619
INPP5K	Hs.632238	NM_001135642 NM_130766 NM_016532
-	Hs.632304	BQ050162
C1QA	Hs.632379	NM_015991
CTSK	Hs.632466	NM_000396
PRELP	Hs.632481	NM_002725 NM_201348
HSPD1	Hs.632539	NM_002156 NM_199440
-	Hs.632573	AK094885
MYL6	Hs.632717	NM_021019 NM_079423
-	Hs.632891	CF780565
PGAM1	Hs.632918	NM_002629
APOA1	Hs.633003	XM_002343131
TIMP2	Hs.633514	NM_003255
TUBB	Hs.636480	NM_178014
IGFBP1	Hs.642938	NM_000596
SLC40A1	Hs.643005	NM_014585
IGJ	Hs.643431	NM_144646
C6orf106	Hs.643498	NM_024294 NM_022758
UBE2H	Hs.643548	NM_003344 NM_182697
PITX2	Hs.643588	NM_000325 NM_153426 NM_153427
-	Hs.643621	BU536697
UBE2R2	Hs.643648	NM_017811
ITM2B	Hs.643683	NM_021999
VCAN	Hs.643801	NM_004385 NM_001126336
SPON1	Hs.643864	NM_006108
SOX4	Hs.643910	NM_003107
CD24	Hs.644105	NM_013230
KCTD12	Hs.644125	NM_138444
TPM3	Hs.644306	NM_152263 NM_001043353 NM_001043352 NM_001043351 NM_153649
LRRIQ3	Hs.644625	NM_001105659
RPL4	Hs.644628	NM_000968
TIMP3	Hs.644633	NM_000362
-	Hs.644659	BF969672
RPS10	Hs.645317	NM_001014
-	Hs.645344	BU956222
CLDN4	Hs.647036	AK126462
PRG4	Hs.647723	NM_005807 NM_001127708 NM_001127709 NM_001127710
EIF4B	Hs.648394	NM_001417
-	Hs.649037	AW971234
HLA-E	Hs.650174	NM_005516
LAMB1	Hs.650585	NM_002291
SMR3B	Hs.650650	NM_006685
NDUFA5	Hs.651219	NM_005000
RPL28	Hs.652114	NM_001136134 NM_000991 NM_001136135 NM_001136137 NM_001136136
DDX27	Hs.65234	NM_017895
TAF9	Hs.653163	NM_001015892 NM_003187 NM_001015891 NM_016283
ARF5	Hs.653202	NM_001662
-	Hs.653584	AW970027
KRT14	Hs.654380	NM_000526
CSH1	Hs.654390	NM_022640 NM_001317 NM_022641
HLA-B	Hs.654404	NM_002117
PSG3	Hs.654413	NM_021016
TUBA1A	Hs.654422	NM_006009
UMOD	Hs.654425	NM_003361 NM_001008389
AMY2A	Hs.654437	NM_000699
APOE	Hs.654439	NM_000041
HTN3	Hs.654442	NM_000200
S100A4	Hs.654444	NM_019554 NM_002961
CTSD	Hs.654447	NM_001909
RPS27	Hs.654475	CD556147
PDE6G	Hs.654482	NM_002602
STATH	Hs.654495	NM_003154 NM_001009181
PRSS3	Hs.654513	NM_007343 NM_002771
PTPRC	Hs.654514	NM_002838 NM_080922 NM_080921 NM_080923
CSH2	Hs.654515	NM_022644 NM_020991 NM_022645
TUBB2A	Hs.654543	NM_001069
CST4	Hs.654549	NM_001899
KRT13	Hs.654550	NM_153490 NM_002274
KDELR2	Hs.654552	NM_006854 NM_001100603
KRT19	Hs.654568	NM_002276
KRT15	Hs.654570	NM_002275
MYBPC1	Hs.654589	NM_002465 NM_206819 NM_206820 NM_206821
TG	Hs.654591	NM_003235
TRDN	Hs.654601	NM_006073
PPP5C	Hs.654604	NM_006247
KRT4	Hs.654610	NM_002272
HBA2	Hs.654744	NM_000517
POLR2J	Hs.654952	NM_006234
-	Hs.654977	BF214688
COBRA1	Hs.655043	NM_015456
SORBS2	Hs.655143	NM_021069 NM_001145674 NM_001145673 NM_003603 NM_001145670 NM_001145671 NM_001145672 NM_001145675
KRT16	Hs.655160	NM_005557
C16orf55	Hs.655171	NM_153025
HBE1	Hs.655195	NM_005330
GH1	Hs.655229	NM_000515 NM_022559 NM_022560 NM_022561 NM_022562
AMY1C	Hs.655232	NM_004038 NM_001008219 NM_001008218 NM_001008221
-	Hs.655579	BF030952
MASP2	Hs.655645	NM_006610 NM_139208
AACS	Hs.656073	NM_023928
SAMD9	Hs.65641	NM_017654
HIBCH	Hs.656685	NM_014362 NM_198047
LOC100287239	Hs.657308	XM_002342751
RPL23AP32	Hs.657366	AL390140
ANKRD7	Hs.657737	NM_019644 NM_016200
SFRP4	Hs.658169	NM_003014
-	Hs.659893	N88312
REG4	Hs.660883	NM_001159352 NM_032044 NM_001159353
PGA4	Hs.661883	NM_001079808
-	Hs.663000	AA493642
EGOT	Hs.663059	BC039547
-	Hs.663171	CN359771
RNF4	Hs.66394	NM_002938
-	Hs.670344	BX093073
LOC100286895	Hs.672498	XR_078609
-	Hs.676338	AW874688
TUBA1B	Hs.676750	BM553973
MYH7	Hs.678918	NM_000257
ELF3	Hs.67928	NM_001114309 NM_004433
COL1A1	Hs.681002	BG113870
-	Hs.687818	AW974076
LOC100288550	Hs.689001	BF570115
-	Hs.692759	AA584568
CSTB	Hs.695	NM_000100
-	Hs.695964	BM543718
HLA-DRB4	Hs.696211	NM_021983
-	Hs.697218	BQ940633
CFB	Hs.69771	NM_001710
CSDE1	Hs.69855	NM_001130523 NM_001007553 NM_007158
MYH2	Hs.699445	NM_017534 NM_001100112
IGHA1	Hs.699841	AK128652
-	Hs.700350	BU588416
KRT6A	Hs.700779	NM_005554
HLA-DRB1	Hs.701691	NM_002124 NM_022555
-	Hs.701775	AK092753
GNGT1	Hs.702084	NM_021955
HSPA1A	Hs.702139	AK304652
LOC100289104	Hs.702404	BI083878
-	Hs.702598	AA113910
TMSB4X	Hs.703237	BG697868
NTN3	Hs.703932	BQ707388
TUBB2B	Hs.703971	NM_178012
FMOD	Hs.705207	NM_002023
-	Hs.706070	BM907837
ILK	Hs.706355	NM_001014795 NM_004517 NM_001014794
YARS	Hs.706890	NM_003680
-	Hs.707347	BM466949
PZP	Hs.707491	NM_002864
-	Hs.707587	BF982015
FOS	Hs.707896	NM_005252
TMBIM6	Hs.708025	NM_001098576 NM_003217
HNRNPC	Hs.708738	BM913389
KRT6B	Hs.708950	NM_005555
PSG1	Hs.709192	NM_006905
PSG2	Hs.709200	NM_031246
KRT6C	Hs.709234	NM_173086
-	Hs.710015	BU732528
LOC100130107	Hs.710718	BM911048
KRT79	Hs.711471	NM_175834
GDF15	Hs.711559	NM_004864
HBG1	Hs.712539	NM_000559
MS4A1	Hs.712553	NM_152866 NM_021950
CSNK1A1	Hs.712555	NM_001025105 NM_001892
CKAP2	Hs.712592	BF975285
-	Hs.712895	AA568876
37500	Hs.712994	NM_001008491 NM_006155 NM_001008492 NM_004404
FXYD6	Hs.713034	NM_022003
-	Hs.713158	BF344012
CPT2	Hs.713535	NM_000098
KIAA0323	Hs.713590	NM_015299
CISD3	Hs.713595	NM_001136498
PAPPA	Hs.713596	XR_041636 XR_041634
FTL	Hs.713706	BM918687
-	Hs.713768	BF667016
DUOX2	Hs.71377	NM_014080
-	Hs.715270	BU521978
TXNIP	Hs.715525	NM_006472
-	Hs.718418	BQ942546
CALU	Hs.718425	NM_001219 NM_001130674
-	Hs.718557	CD249641
RPL9	Hs.719072	CD388526
TUBA1C	Hs.719091	NM_032704
ANKRD17	Hs.719092	NM_032217 NM_198889
HIGD1A	Hs.719119	NM_001099668 NM_001099669 NM_014056
LGMN	Hs.719135	NM_001008530 NM_005606
CDIPT	Hs.719143	NM_006319
C1orf21	Hs.719188	NM_030806
SLC37A4	Hs.719203	NM_001467
LYPD1	Hs.719231	NM_144586 NM_001077427
IGL@	Hs.719643	AK057174
CLN3	Hs.719892	NM_002780 NM_213633
RDH11	Hs.719925	NM_016026
-	Hs.719941	BQ055066
DDIT4	Hs.719970	NM_019058
LOC100288908	Hs.719992	XM_002343046
CCT5	Hs.720003	NM_012073
-	Hs.720028	BG619973
LOC100287143	Hs.720235	XM_002343650
-	Hs.720959	BU930346
IGHV1-69	Hs.721174	BQ706543
LOC100286919	Hs.721531	XM_002342144
-	Hs.721649	CB985643
PRB3	Hs.73031	NM_006249
TNNT3	Hs.73454	NM_006757 NM_001042781 NM_001042782 NM_001042780
XIRP2	Hs.73680	NM_152381 NM_001079810
PNLIPRP1	Hs.73923	NM_006229
RAG1	Hs.73958	NM_000448
CAV1	Hs.74034	NM_001753
CKAP4	Hs.74368	NM_006825
YWHAQ	Hs.74405	NM_006826
SSR2	Hs.74564	NM_003145
ILF2	Hs.75117	NM_004515
TUBA4A	Hs.75318	NM_006000
GATM	Hs.75335	NM_001482
CPE	Hs.75360	NM_001873
MYL2	Hs.75535	NM_000432
MYL7	Hs.75636	NM_021223
NPPA	Hs.75640	NM_006172
COPB2	Hs.75724	NM_004766
PKD1	Hs.75813	NM_001009944 NM_000296
GPM6A	Hs.75819	NM_201591 NM_005277 NM_201592
EFEMP1	Hs.76224	NM_004105 NM_001039348 NM_001039349
ITIH3	Hs.76716	NM_002217
NDUFV1	Hs.7744	NM_007103
HLA-B	Hs.77961	NM_005514
C7	Hs.78065	NM_000587
ATP6V1F	Hs.78089	NM_004231
AKR1C3	Hs.78183	NM_003739
PGK1	Hs.78771	NM_000291
DBI	Hs.78888	NM_020548 NM_001079863 NM_001079862
CHAF1A	Hs.79018	NM_005483
QARS	Hs.79322	NM_005051
RCVRN	Hs.80539	NM_002903
RPL37	Hs.80545	NM_000997
BHMT	Hs.80756	NM_001713
KRT1	Hs.80828	NM_006121
RPS20	Hs.8102	NM_001146227 NM_001023
NFKBIA	Hs.81328	NM_020529
TGFBR2	Hs.82028	NM_001024847 NM_003242
BGN	Hs.821	NM_001711
TFF3	Hs.82961	NM_003226
MMP1	Hs.83169	NM_002421 NM_001145938
FASN	Hs.83190	NM_004104
CSRP3	Hs.83577	NM_003476 NM_001127656
PDK4	Hs.8364	NM_002612
MYOT	Hs.84665	NM_006790 NM_001135940
MLF1	Hs.85195	NM_001130157 NM_001130156 NM_022443
LIN28	Hs.86154	NM_024674
ELP2	Hs.8739	NM_018255
DICER1	Hs.87889	NM_177438 NM_030621
SP4	Hs.88013	NM_003112
CYR61	Hs.8867	NM_001554
CD79B	Hs.89575	NM_001039933 NM_000626 NM_021602
TKT	Hs.89643	NM_001135055 NM_001064 NM_001135056
C1QB	Hs.8986	NM_000491
SPTLC1	Hs.90458	NM_006415 NM_178324
CYP26B1	Hs.91546	NM_019885
GUCA1A	Hs.92858	NM_000409
APOA1	Hs.93194	NM_000039
MCEE	Hs.94949	NM_032601
KISS1	Hs.95008	NM_002256
UCK1	Hs.9597	NM_031432 NM_001135954
SILV	Hs.95972	NM_006928
EDC3	Hs.96852	NM_001142443 NM_001142444 NM_025083
GADD45G	Hs.9701	NM_006705
-	Hs.98445	AK025305
KIDINS220	Hs.9873	NM_020738
FST	Hs.9914	NM_006350 NM_013409
PLA2G1B	Hs.992	NM_000928
KRT10	Hs.99936	NM_000421
PIP	Hs.99949	NM_002652

## Sheet: 1515 list
Symbol	Cluster	Accession
CA6	Hs.100322	NM_001215
COL12A1	Hs.101302	NM_004370, NM_080645
LOX	Hs.102267	NM_002317
PHACTR2	Hs.102471	NM_001100164, NM_014721, NM_001100165, NM_001100166
NKG7	Hs.10306	NM_005601
TACC3	Hs.104019	NM_006342
-	Hs.104305	BM918997
SHOC2	Hs.104315	NM_007373
PBK	Hs.104741	NM_018492
SNRPF	Hs.105465	NM_003095
CDKL3	Hs.105818	NM_002715, NM_001113575, NM_016508
CDKN1C	Hs.106070	NM_000076, NM_001122630, NM_001122631
HNRNPU	Hs.106212	NM_031844, NM_004501
SNRPC	Hs.1063	NM_003093
ATP6V0D1	Hs.106876	NM_004691
CHRNA4	Hs.10734	NM_000744
C7orf20	Hs.107387	NM_015949
SFTPC	Hs.1074	NM_003018
FAM46A	Hs.10784	NM_017633
POLE3	Hs.108112	NM_017443
RAN	Hs.10842	NM_006325
C14orf2	Hs.109052	NM_001127393, NM_004894
OGN	Hs.109439	NM_033014, NM_014057
APOC1	Hs.110675	NM_001645
TUBB4	Hs.110837	NM_006087
SPCS1	Hs.11125	NM_014041
ALOX15B	Hs.111256	NM_001141, NM_001039130, NM_001039131
ITM2C	Hs.111577	NM_030926, NM_001012516, NM_001012514
-	Hs.111779	NM_003118
FCGRT	Hs.111903	NM_004107, NM_001136019
-	Hs.112318	NM_019059
PI3	Hs.112341	NM_002638
S100A9	Hs.112405	NM_002965
S100A7	Hs.112408	NM_002963
WHSC1	Hs.113876	NM_133334, NM_133330, NM_133331, NM_001042424, NM_133335, NM_007331
-	Hs.117183	CD556226
PRPF3	Hs.11776	NM_004698
LOC401397	Hs.117929	CR625886
RPS4X	Hs.118076	NM_001007
BST2	Hs.118110	NM_004335
ACTC1	Hs.118127	NM_005159
-	Hs.118400	NM_003088
TNNC1	Hs.118845	NM_003280
H2AFZ	Hs.119192	NM_002106
RPL3	Hs.119598	NM_000967, NM_001033853
CGA	Hs.119689	NM_000735
HSPE1	Hs.1197	NM_002157
-	Hs.120	NM_004905
TLR10	Hs.120551	NM_030956, NM_001017388
-	Hs.120633	BX649128
CRAT	Hs.12068	NM_000755, NM_004003
APOB	Hs.120759	NM_000384
CD36	Hs.120949	NM_001001548, NM_000072, NM_001001547, NM_001127444, NM_001127443
SNX3	Hs.12102	NM_003795, NM_152827
CLIP4	Hs.122927	NM_024692
CST1	Hs.123114	NM_001898
CTXN2	Hs.123116	NM_000338, NM_001145668
ANPEP	Hs.1239	NM_001150
SYCN	Hs.124123	NM_001080468
SHPRH	Hs.124537	NM_001042683, NM_173082
NUP133	Hs.12457	NM_018230
LRMP	Hs.124922	NM_006152
CCT8	Hs.125113	NM_006585
-	Hs.125180	NM_000163
-	Hs.125898	NM_001077490, NM_080425, NM_016592, NM_000516, NM_080426, NM_001077489, NM_001077488
C20orf70	Hs.125960	NM_080574
-	Hs.126365	BM466142
CDC14A	Hs.127411	NM_003672, NM_033313, NM_033312
RAPGEF1	Hs.127897	NM_198679, NM_005312
WIPF1	Hs.128067	NM_001077269, NM_003387
FRZB	Hs.128453	NM_001463
-	Hs.128548	NM_017491, NM_005112
ACTA1	Hs.1288	NM_001100
CYP2E1	Hs.12907	NM_000773
FAM53B	Hs.129195	NM_014661
TMEM27	Hs.129614	NM_020665
EIF4A1	Hs.129673	NM_001416
UQCRB	Hs.131255	NM_006294
CAP2	Hs.132902	NM_006366
NFASC	Hs.13349	NM_015090
TPM1	Hs.133892	NM_001018020, NM_001018007, NM_001018006, NM_001018004, NM_001018008, NM_000366, NM_001018005
CLPS	Hs.1340	NM_001832
TTN	Hs.134602	NM_133378, NM_133437, NM_133432, NM_003319, NM_133379
POSTN	Hs.136348	NM_006475, NM_001135935, NM_001135934, NM_001135936
TMEM109	Hs.13662	NM_024092
SPRR3	Hs.139322	NM_005416, NM_001097589
EDN3	Hs.1408	NM_207032, NM_207034, NM_207033, NM_000114
RNF149	Hs.142074	NM_173647
TNC	Hs.143250	NM_002160
PLG	Hs.143436	NM_000301
MMP11	Hs.143751	NM_005940
S100A10	Hs.143873	NM_002966
-	Hs.144835	NM_001404
IGF2BP1	Hs.144936	NM_006546
LRRC41	Hs.144941	NM_006369
GLYAT	Hs.145384	NM_201648, NM_005838
HERPUD1	Hs.146393	NM_014685, NM_001010989, NM_001010990
UQCRQ	Hs.146602	NM_014402
RPL10AP6	Hs.148340	BM554127
IMMT	Hs.148559	NM_006839, NM_001100169, NM_001100170
CPS1	Hs.149252	NM_001875, NM_001122633, NM_001122634
HRG	Hs.1498	NM_000412
PEX14	Hs.149983	NM_004565
EIF1	Hs.150580	NM_005801
CHGA	Hs.150793	NM_001275
TXNDC5	Hs.150837	NM_030810, NM_001145549
EFTUD2	Hs.151787	NM_004247, NM_001142605
LOC100131138	Hs.152129	CD246916
-	Hs.152432	AK026750
HAND1	Hs.152531	NM_004821
TRAK2	Hs.152774	NM_015049
-	Hs.153177	CD048071
LBP	Hs.154078	NM_004139
PYGM	Hs.154084	NM_005609
LHB	Hs.154704	NM_000894
ALDOC	Hs.155247	NM_005165
TCEB3	Hs.15535	NM_003198, NM_000975
TRPM1	Hs.155942	NM_002420
PTPRCAP	Hs.155975	NM_005608
-	Hs.156316	CB963793
RPS29	Hs.156367	NM_001030001, NM_001032
SEMA6A	Hs.156967	NM_020796
MRPS34	Hs.157160	NM_023936
COMP	Hs.1584	NM_000095
ARHGDIA	Hs.159161	NM_004309
SERPINF2	Hs.159509	NM_000934
SERPINA4	Hs.159628	NM_000624, NM_006215
ASS1	Hs.160786	NM_000050, NM_054012
UBE2J1	Hs.163776	NM_016021
THBS1	Hs.164226	NM_003246
CHST8	Hs.165724	NM_022467, NM_001127895, NM_001127896
-	Hs.166017	NM_198159, NM_006722, NM_198177, NM_198178, NM_000248, NM_198158
CUBN	Hs.166206	NM_001081
CD37	Hs.166556	NM_001774, NM_001040031
LOC100130694	Hs.167317	NM_003081, NM_130811
TSPAN8	Hs.170563	NM_004616
CFL1	Hs.170622	NM_016938, NM_005507
PLN	Hs.170839	NM_002667
-	Hs.17109	NM_004867
-	Hs.171626	NM_006930, NM_170679
KLK3	Hs.171995	NM_001030047, NM_001648, NM_001030049, NM_001030048, NM_001030050
PTBP1	Hs.172550	NM_002819, NM_031990, NM_031991, NM_175847
TCEB2	Hs.172772	NM_007108, NM_207013
-	Hs.172928	NM_000088
-	Hs.172944	NM_033183
CKB	Hs.173724	NM_001823
EDF1	Hs.174050	NM_003792, NM_153200
ITGAL	Hs.174103	NM_002209, NM_001114380
ATP5E	Hs.177530	NM_001001977, NM_006886
RPL8	Hs.178551	NM_033301, NM_000973
PLP1	Hs.1787	NM_001128834, NM_000533, NM_199478
C15orf39	Hs.17936	NM_015492
MYBL2	Hs.179718	NM_002466
FLOT1	Hs.179986	NM_005803
CFL2	Hs.180141	NM_138638, NM_021914
LOC85391	Hs.180414	AL517924
-	Hs.180877	NM_005324
PRDX1	Hs.180909	NM_002574, NM_181696, NM_181697
HMGN2	Hs.181163	NM_005517
HLA-J	Hs.181244	NM_002116
ELA3B	Hs.181289	NM_007352
DENND3	Hs.18166	NM_014957
TNNC2	Hs.182421	NM_003279
RPL35	Hs.182825	NM_007209
TDO2	Hs.183671	NM_005651
SNORD97	Hs.183684	NM_001418, NM_001042559
HRSP12	Hs.18426	NM_005836
SNORD16	Hs.186350	CR615743
PGC	Hs.1867	NM_002630
PCK1	Hs.1872	NM_002591
MYL1	Hs.187338	NM_079420, NM_079422
TMEM135	Hs.188591	NM_022918
GPR20	Hs.188859	NM_005293
FNBP1	Hs.189409	NM_015033
POMC	Hs.1897	NM_001035256, NM_000939
NDUFAB1	Hs.189716	NM_005003
MYL12A	Hs.190086	NM_006471
RAP1A	Hs.190334	NM_001010935, NM_002884
GPNMB	Hs.190495	NM_001005340, NM_002510
PRL	Hs.1905	NM_000948
SRGN	Hs.1908	NM_002727
RPS21	Hs.190968	NM_001024
UNG	Hs.191334	NM_003362, NM_080911
MGST3	Hs.191734	NM_004528
TRIM44	Hs.192103	NM_017583
-	Hs.192132	BE798870
HSP90B1	Hs.192374	NM_003299
AGT	Hs.19383	NM_000029
FLNA	Hs.195464	NM_001110556, NM_001456
-	Hs.1955	NM_001127380, NM_030754
MAF1	Hs.19673	NM_032272
SEMG1	Hs.1968	NM_003007, NM_198139
PLA2G4B	Hs.198161	NM_005090, NM_001114633, NM_001114632
HAX1	Hs.199625	NM_006118, NM_001018837
PL-5283	Hs.200022	NM_001130929
PCOLCE	Hs.202097	NM_002593
-	Hs.202354	NM_013989, NM_000793, NM_001007023
DNMT1	Hs.202672	NM_001130823, NM_001379
-	Hs.203621	BX116145, AI732950
FN1	Hs.203717	NM_212482, NM_212475, NM_002026, NM_212478, NM_212476, NM_212474, NM_054034
LCN2	Hs.204238	NM_005564
TIMM17A	Hs.20716	NM_006335
ST6GAL1	Hs.207459	NM_173216, NM_003032, NM_173217
ESR1	Hs.208124	NM_001122742, NM_001122740, NM_000125, NM_001122741
LYRM5	Hs.209151	NM_001001660
ANGPTL3	Hs.209153	NM_014495
STMN1	Hs.209983	NM_001145454, NM_203401, NM_005563, NM_203399
COCH	Hs.21016	NM_001135058, NM_004086
PDIA6	Hs.212102	NM_005742
A2M	Hs.212838	NM_000014, NM_002864
PSPC1	Hs.213198	NM_001042414
-	Hs.213424	CD000334
SLC12A5	Hs.21413	NM_020708, NM_001134771
-	Hs.2159	NM_013227, NM_001135
SPEG	Hs.21639	NM_005876
HIST2H2BE	Hs.2178	NM_003528
MYST2	Hs.21907	NM_007067
IGSF1	Hs.22111	NM_001555, NM_205833
ENO3	Hs.224171	NM_001976, NM_053013
MMP7	Hs.2256	NM_002423
SEBOX	Hs.2257	NM_000638, NM_001083896, NM_001080837
RDH11	Hs.226007	NM_016026, NM_006370
YWHAH	Hs.226755	NM_003405
BCAS2	Hs.22960	NM_005872
PRM2	Hs.2324	NM_002762
COL6A3	Hs.233240	NM_004369, NM_057164, NM_057165, NM_057166, NM_057167
SPINT1	Hs.233950	NM_181642, NM_003710, NM_001032367
PSMA7	Hs.233952	NM_002792
AQP3	Hs.234642	NM_004925
TACSTD2	Hs.23582	NM_002353
RBM38	Hs.236361	NM_017495, NM_183425
APOA2	Hs.237658	NM_001643
MYOZ1	Hs.238756	NM_021245
CALML3	Hs.239600	NM_005185
MMP14	Hs.2399	NM_004995
SOX8	Hs.243678	NM_014587
-	Hs.24601	NM_006486, NM_006485, NM_006487, NM_001996
SNRNP200	Hs.246112	NM_014014
RBM12	Hs.246413	NM_006047, NM_152838, NM_152930, NM_003915, NM_152931, NM_152929, NM_152927, NM_152928, NM_152925, NM_152926
SLC25A4	Hs.246506	NM_001151
RHO	Hs.247565	NM_000539
FGF17	Hs.248192	NM_003867
CER1	Hs.248204	NM_005454
TCL1A	Hs.2484	NM_021966, NM_001098725
POU5F1	Hs.249184	NM_002701, NM_203289
CD1E	Hs.249217	NM_030893, NM_001042583, NM_001042584, NM_001042585, NM_001042586, NM_001042587
RGS5	Hs.24950	NM_003617
EIF4E	Hs.249718	NM_001130679, NM_001968, NM_001130678
ART3	Hs.24976	NM_001130016, NM_001179, NM_001130017
CYP2A7	Hs.250615	NM_000764, NM_030589, NM_000762
COX6A2	Hs.250760	NM_005205
TMEM85	Hs.250905	NM_016454
HTN1	Hs.250959	NM_002159
PSMA4	Hs.251531	NM_002789, NM_001102667, NM_001102668
C17orf76	Hs.25425	NM_001113567, NM_207387
PFKL	Hs.255093	NM_002626
MSMB	Hs.255462	NM_002443, NM_138634
ARFGAP1	Hs.25584	NM_175609, NM_018209
BTG1	Hs.255935	NM_001731
ELOVL1	Hs.25597	NM_022821
C12orf23	Hs.257664	NM_152261
FEZ2	Hs.258563	NM_001042548, NM_005102
CYP19A1	Hs.260074	NM_031226, NM_000103
PFKP	Hs.26010	NM_002627
-	Hs.262886	U50040
RPL32	Hs.265174	NM_001007074, NM_001007073, NM_000994
FCRLA	Hs.266331	NM_032738
NRAP	Hs.268788	NM_198060, NM_006175
TYRP1	Hs.270279	NM_000550
SUCLG1	Hs.270428	NM_003849
TMEM130	Hs.270753	NM_001134450, NM_152913, NM_001134451
ATP5C1	Hs.271135	NM_001001973, NM_005174
WFDC2	Hs.2719	NM_006103
INS	Hs.272259	NM_000612, NM_001007139, NM_001127598, NM_001042376, NM_000207
HSPA1B	Hs.274402	NM_005346, NM_005345
NDUFA6	Hs.274416	NM_002490
RSL24D1	Hs.274772	NM_016304
S100A6	Hs.275243	NM_014624
-	Hs.275545	AW974106
-	Hs.275775	NM_001093726, NM_001085486, NM_005410
-	Hs.275865	BQ055066
CD52	Hs.276770	NM_001803
KRT42P	Hs.2785	NM_000422
PCMT1	Hs.279257	NM_005389
LDHA	Hs.2795	NM_005566, NM_001135239
METTL9	Hs.279583	NM_016025, NM_001077180
-	Hs.279806	NM_004396
HAPLN1	Hs.2799	NM_001884
RPS24	Hs.280130	NM_001142285, NM_001142283, NM_001142284, NM_001142282, NM_033022, NM_001026
-	Hs.280342	NM_212472, NM_212471, NM_002734
-	Hs.283652	NM_004508
RNASE4	Hs.283749	NM_002937, NM_194431, NM_001145, NM_001097577
SAT1	Hs.28491	NM_002970
PCBP1	Hs.2853	NM_006196
SH3PXD2B	Hs.285666	NM_001017995
ARF1	Hs.286221	NM_001024227, NM_001024228, NM_001024226, NM_001658
40060	Hs.287518	NM_080415, NM_004574, NM_080416
CPA1	Hs.2879	NM_001868
STXBP1	Hs.288229	NM_003165, NM_001032221
-	Hs.288912	NM_078474, NM_025141
COTL1	Hs.289092	NM_021149
APRT	Hs.28914	NM_000485, NM_001030018
SLC25A3	Hs.290404	NM_213611, NM_005888, NM_002635
PRM1	Hs.2909	NM_002761
-	Hs.291196	NM_001677, NM_001001787
CYBB	Hs.292356	NM_000397
SNHG5	Hs.292457	CD048516
XRCC6	Hs.292493	NM_001469
APCDD1	Hs.293274	NM_153000
AMZ2	Hs.293560	NM_016627, NM_001033574, NM_001033569, NM_001033570, NM_001033571, NM_001033572
RPL17P6	Hs.293653	NM_001035006
CNIH	Hs.294603	NM_005776
GLT8D1	Hs.297304	NM_001010983, NM_018446, NM_152932
MMP9	Hs.297413	NM_004994
ATP5A1	Hs.298280	NM_001001937, NM_004046
ASPSCR1	Hs.298351	NM_024083
FBL	Hs.299002	NM_001436
GDI2	Hs.299055	NM_001494, NM_001115156
-	Hs.300141	CD556052
TUBB2B	Hs.300701	NM_178012
TPM2	Hs.300772	NM_003289, NM_213674, NM_001145822
FGB	Hs.300774	NM_005141
FXYD3	Hs.301350	NM_001136007, NM_021910, NM_001136011, NM_001136012, NM_005971, NM_001136009, NM_001136008, NM_001136010
DCT	Hs.301865	NM_001129889, NM_001922
ELOVL3	Hs.302130	NM_152310
HBG2	Hs.302145	NM_000184
UBE2I	Hs.302903	NM_194259, NM_003345, NM_194261, NM_194260
CST3	Hs.304682	NM_000099
STX16	Hs.307913	NM_001001433, NM_001134772, NM_001134773, NM_003763
-	Hs.308074	NM_032012, NM_001099734
CUGBP2	Hs.309288	NM_001025077, NM_001025076, NM_001083591, NM_006561
PIK3AP1	Hs.310456	NM_152309
CCL25	Hs.310511	NM_005624
-	Hs.311640	BU588489
CFI	Hs.312485	NM_000204
SPP1	Hs.313	NM_001040058, NM_000582, NM_001040060
GNL3	Hs.313544	NM_206825, NM_014366, NM_206826
EIF3K	Hs.314359	NM_013234
NASP	Hs.319334	NM_172164, NM_002482, NM_152298
TNNI1	Hs.320890	NM_003281
REN	Hs.3210	NM_000537
B4GALT3	Hs.321231	NM_003779
SPRY4	Hs.323308	NM_030964, NM_001127496
AHSG	Hs.324746	NM_001622
C19orf30	Hs.326728	BE779752
SAG	Hs.32721	NM_000541
SMARCA4	Hs.327527	NM_001128844, NM_003072, NM_001128849, NM_001128845, NM_001128846, NM_001128847, NM_001128848
TMEM59L	Hs.329850	NM_012109
-	Hs.333388	NM_032378, NM_001130054, NM_001130053, NM_001130055, NM_001960, NM_001130057, NM_001130056
DGAT2	Hs.334305	NM_032564
CKM	Hs.334347	NM_001824
SLN	Hs.334629	NM_003063
FDPS	Hs.335918	NM_002004, NM_001135821, NM_001135822
-	Hs.336768	NM_000663, NM_001127448, NM_020686
RPL18A	Hs.337766	NM_000980
HLA-DPA1	Hs.347270	NM_033554
SH2D1A	Hs.349094	NM_002351, NM_001114937
-	Hs.35052	CR624817
SLC25A6	Hs.350927	NM_001636
SPATA22	Hs.351068	NM_032598
-	Hs.351262	BC026300
HLA-DMA	Hs.351279	NM_006120
-	Hs.351316	BF674901
-	Hs.351593	NM_000508, NM_021871
COX6C	Hs.351875	NM_004374
-	Hs.352357	BC022431
GHITM	Hs.352656	NM_014394
PSMB1	Hs.352768	NM_002793
TMEM167A	Hs.355606	NM_174909
BZW1	Hs.355983	NM_014670
-	Hs.356096	BF691569
UBB	Hs.356190	NM_018955
SDHD	Hs.356270	BF343092
-	Hs.356331	NM_021130
-	Hs.356366	BG165653
CBX7	Hs.356416	NM_175709
CCDC72	Hs.356440	NM_015933
RPLP1	Hs.356502	NM_001003, NM_213725
RPS3A	Hs.356572	NM_001006
-	Hs.356721	BM803203
-	Hs.356799	BM913189
-	Hs.36053	NM_001142483, NM_001142476, NM_001142475, NM_001142474, NM_001142479, NM_001142480, NM_001142477, NM_001142478, NM_004772, NM_001142482, NM_001142481
40071	Hs.362728	NM_004261, NM_203341
HSD3B1	Hs.364941	NM_000862
MGP	Hs.365706	NM_000900
PYGB	Hs.368157	NM_002862
PCDHGB6	Hs.368160	NM_032088, NM_018914, NM_018915, NM_003735, NM_018927, NM_002588, NM_018929, NM_018928, NM_018913, NM_018920, NM_018919, NM_018916, NM_018921, NM_018918, NM_018917, NM_018912, NM_018923, NM_018926, NM_018924, NM_018922, NM_018925, NM_003736, NM_032092, NM_014004, NM_032091, NM_032402, NM_032087, NM_032101, NM_032009, NM_032407, NM_032094, NM_032406, NM_032090, NM_032053, NM_032011, NM_032089, NM_…
PDLIM1	Hs.368525	NM_020992
PAPSS1	Hs.368610	NM_005443
RTN1	Hs.368626	NM_021136, NM_206857, NM_206852
GMPR2	Hs.368855	NM_001002000, NM_001002001, NM_016576, NM_001002002
C17orf45	Hs.368934	NM_152350
SELT	Hs.369052	NM_016275
NLRP2	Hs.369279	NM_017852
TGFBI	Hs.369397	NM_000358
DAZAP2	Hs.369761	NM_014764, NM_001136264, NM_001136266, NM_001136267, NM_001136268, NM_001136269
CISD1	Hs.370102	NM_018464
C2orf77	Hs.370111	NM_001085447
-	Hs.370247	BF208895
RPS15A	Hs.370504	NM_001019, NM_001030009
-	Hs.370581	NM_006367, NM_001105530
CRYL1	Hs.370703	NM_015974
LAPTM5	Hs.371021	NM_006762
THBS2	Hs.371147	NM_003247
AKAP12	Hs.371240	NM_005100, NM_144497
PTN	Hs.371249	NM_002825
PCGF2	Hs.371617	NM_007144
SYK	Hs.371720	NM_003177, NM_001135052
ATP1A1	Hs.371889	NM_000701, NM_001001586
PMP22	Hs.372031	NM_000304, NM_153321, NM_153322
PHF7	Hs.372719	NM_016483, NM_173341
NDRG1	Hs.372914	NM_001135242, NM_006096
SLC22A17	Hs.373498	NM_016609, NM_020372
PRDM8	Hs.373642	NM_020226, NM_001099403
HNRNPR	Hs.373763	NM_001102398, NM_005826, NM_001102399, NM_001102397
MFGE8	Hs.3745	NM_005928, NM_001114614
-	Hs.374588	NM_000985
TPT1	Hs.374596	NM_003295
IFITM3	Hs.374650	NM_021034
MT1X	Hs.374950	NM_005952
LTB	Hs.376208	NM_002341, NM_009588
RPS5	Hs.378103	NM_001009
BUD31	Hs.380233	NM_003910
-	Hs.380803	AK130366
-	Hs.38085	NM_080661
-	Hs.380953	NM_000999, NM_001035258
-	Hs.380956	BM809932
MYOZ2	Hs.381047	NM_016599
RPL19	Hs.381061	NM_000981
LCP1	Hs.381099	NM_002298
-	Hs.381123	NM_000982
RPS14	Hs.381126	BF974600
CBX3	Hs.381189	NM_016587, NM_007276
RPL15	Hs.381219	NM_002948
CHI3L1	Hs.382202	NM_001276
-	Hs.382212	DA825516
SERPINE2	Hs.38449	NM_001136529, NM_006216, NM_001136528, NM_001136530
SERPING1	Hs.384598	NM_000062, NM_001032295
GPX3	Hs.386793	BM919629
FAU	Hs.387208	NM_001997
-	Hs.387576	BM918217
HLA-DQA1	Hs.387679	NM_002122
PABPC1	Hs.387804	NM_002568
ATP6V1G1	Hs.388654	NM_004888
XRCC5	Hs.388739	NM_021141
MON2	Hs.389378	NM_015026
MGST1	Hs.389700	NM_145791, NM_020300, NM_145764, NM_145792
TSPAN1	Hs.38972	NM_005727
COL11A2	Hs.390171	NM_080680, NM_080681, NM_080679
FABP4	Hs.391561	NM_001442
RPS16	Hs.397609	NM_001020
RPL30	Hs.400295	NM_000989
GREM1	Hs.40098	NM_013372
RSL1D1	Hs.401842	NM_015659
CITED1	Hs.40403	NM_004143, NM_001144885, NM_001144886, NM_001144887
-	Hs.404608	AW974124
SFRS3	Hs.405144	NM_003017
EIF3E	Hs.405590	NM_001568
CRABP2	Hs.405662	NM_001878
KRT18	Hs.406013	NM_000224, NM_199187
RPL23	Hs.406300	NM_000978
LUM	Hs.406475	NM_002345
-	Hs.406620	BM807557
ACSL1	Hs.406678	NM_001995
RPS15	Hs.406683	NM_001018
SPINK1	Hs.407856	NM_003122
MIF	Hs.407995	NM_002415
RPL36	Hs.408018	NM_015414, NM_033643
RPL12	Hs.408054	NM_000976
RPS6	Hs.408073	NM_001010
PRH1	Hs.408153	NM_006250, NM_001098538, NM_007244
COL2A1	Hs.408182	NM_001844, NM_033150
CARKD	Hs.408324	NM_018210
MSLN	Hs.408488	NM_013404, NM_005823
CRYAB	Hs.408767	NM_001885
HLA-DQB2	Hs.409934	NM_002123
-	Hs.410037	CD110408
RPL13	Hs.410817	NM_033251, NM_000977
TAGLN	Hs.410977	NM_001001522, NM_003186
CCDC110	Hs.41101	NM_152775, NM_001145411
OTOR	Hs.41119	NM_020157
-	Hs.411501	NM_005556
-	Hs.412370	NM_001024921, NM_000661
RAC1	Hs.413812	NM_198829, NM_018890, NM_006908
-	Hs.414795	NM_000602
CORO1A	Hs.415067	NM_007074
LY6D	Hs.415762	NM_003695
-	Hs.415768	NM_002507
-	Hs.4158	NM_006507
S100A8	Hs.416073	NM_002964
ABCA4	Hs.416707	NM_000350
S100A11	Hs.417004	NM_005620
DMKN	Hs.417795	NM_033317, NM_001126056, NM_001126057, NM_001126058, NM_001126061, NM_001126059, NM_001035516
ALB	Hs.418167	NM_000477
GC	Hs.418497	NM_000583
SLC2A3	Hs.419240	NM_006931
RPL23A	Hs.419463	NM_000984
ITIH1	Hs.420257	NM_002215
COL6A2	Hs.420269	NM_058175, NM_001849, NM_058174
TMEM189	Hs.420529	NM_199203, NM_021988, NM_199144, NM_003349, NM_199129, NM_022442, NM_001032288
PISD	Hs.420559	NM_014338
-	Hs.421257	BM913311
EEF1B2	Hs.421608	NM_001959, NM_001037663, NM_021121
COX7A1	Hs.421621	NM_001864
GLTSCR2	Hs.421907	NM_015710
S100B	Hs.422181	NM_006272
PNLIPRP2	Hs.423598	NM_005396
SERF2	Hs.424126	NM_001018108
BOD1	Hs.425091	NM_138369
RPL29	Hs.425125	NM_000992
HPX	Hs.426485	NM_000613
TTR	Hs.427202	NM_000371
CA11	Hs.428446	NM_001217
ABCA1	Hs.429294	NM_018376
-	Hs.429581	BM469154
COX7C	Hs.430075	NM_001867
-	Hs.430606	BF688853
-	Hs.430733	NM_001293
VTA1	Hs.431367	NM_016485
COX6B1	Hs.431668	NM_001863
RPL36A	Hs.432485	NM_021029
PGA5	Hs.432854	NM_014224
ACPP	Hs.433060	NM_001099, NM_001134194
PRKAR2B	Hs.433068	NM_002736
NPC2	Hs.433222	NM_006432
COX4I1	Hs.433419	NM_001861
RPS17	Hs.433427	NM_001021
RPS11	Hs.433529	NM_001015
TUBB2C	Hs.433615	NM_006088
PPP1R3F	Hs.433652	NM_033215
FTL	Hs.433670	NM_000146
RPL37A	Hs.433701	NM_000998
EIF4G1	Hs.433750	NM_182917, NM_198241, NM_198244, NM_198242, NM_004953
ZBTB17	Hs.433764	NM_003443
KRT5	Hs.433845	NM_000424
PEBP1	Hs.433863	NM_002567
COX8A	Hs.433901	NM_004074
PLEC1	Hs.434248	NM_201380, NM_201384, NM_000445, NM_201379, NM_201383, NM_201382, NM_201381, NM_201378
RRP12	Hs.434251	NM_015179, NM_001145114
C9orf3	Hs.434253	NM_032823
APP	Hs.434980	NM_000484, NM_201413, NM_001136016, NM_001136130, NM_201414, NM_001136131, NM_001136129
VGLL3	Hs.435013	NM_016206
TXN	Hs.435136	NM_003329
FHL1	Hs.435369	NM_001449
ASPN	Hs.435655	NM_017680
NSUN5B	Hs.436034	NM_001039575, NM_145645, NM_001039576
IRF1	Hs.436061	NM_002198
BAT2	Hs.436093	NM_080686
DBNL	Hs.436500	NM_001122956, NM_014063, NM_001014436
CD74	Hs.436568	NM_001025159, NM_004355, NM_001025158
CLU	Hs.436657	NM_203339, NM_001831
AMBP	Hs.436911	NM_001633
ETV5	Hs.43697	NM_004454
-	Hs.437060	NM_018947
SQSTM1	Hs.437277	NM_001142298, NM_003900, NM_001142299
PPA1	Hs.437403	NM_021129
RPLP2	Hs.437594	NM_001004
XBP1	Hs.437638	NM_005080, NM_001079539
C11orf10	Hs.437779	NM_014206
CYP17A1	Hs.438016	NM_000102
IGFBP2	Hs.438102	NM_000597
RPL34	Hs.438227	NM_033625, NM_000995
TFPI2	Hs.438231	NM_006528
TGM4	Hs.438265	NM_003241
RPS19	Hs.438429	NM_001022
MCM7	Hs.438720	NM_182776, NM_005916
C19orf21	Hs.439180	NM_173481
MRPL41	Hs.44017	NM_032477
CLIC4	Hs.440544	NM_013943
VWF	Hs.440848	NM_000552
ARG1	Hs.440934	NM_000045
YIPF3	Hs.440950	NM_015388
POLR2L	Hs.441072	NM_021128
TSPAN7	Hs.441664	NM_004615
WIZ	Hs.442138	NM_021241
MSC	Hs.442619	NM_005098
LRRC39	Hs.44277	NM_144620
CD53	Hs.443057	NM_001040033, NM_000560
-	Hs.443625	NM_000090
EEF1G	Hs.444467	BM473292
PDZK1	Hs.444751	NM_002614
RHOBTB3	Hs.445030	NM_014899
MSH6	Hs.445052	NM_000179
DDX51	Hs.445168	NM_175066
LGALS1	Hs.445351	NM_002305
C9orf150	Hs.445356	NM_203403
APOH	Hs.445358	NM_000042
IARS	Hs.445403	NM_013417, NM_002161
PLEKHB1	Hs.445489	NM_021200, NM_001130033, NM_001130036, NM_001130034, NM_001130035
CR2	Hs.445757	NM_001006658, NM_001877
OSTC	Hs.445803	NM_021227
COL5A2	Hs.445827	NM_000393
CAPZA2	Hs.446123	NM_006136
LDHB	Hs.446149	NM_002300
OAZ1	Hs.446427	NM_004152
PTGDS	Hs.446429	NM_000954
RPL14	Hs.446522	BI090851
TMSB10	Hs.446574	NM_021103
CGB	Hs.446683	NM_000737
EIF3L	Hs.446852	NM_016091
RPL13P12	Hs.448879	BQ055284
-	Hs.449153	BG282738
IGLV3-21	Hs.449585	AK057174
-	Hs.449604	CD697476
-	Hs.449621	BM923616
-	Hs.449630	NM_000558
RPSA	Hs.449909	NM_002295, NM_001012321
IGFBP3	Hs.450230	NM_001013398, NM_000598
LDB1	Hs.454418	NM_003893, NM_001113407
-	Hs.455493	BC078172
PPP1R16B	Hs.45719	NM_015568
MPO	Hs.458272	NM_000250
C1S	Hs.458355	NM_201442, NM_001734
IFITM1	Hs.458414	NM_003641
KIAA1199	Hs.459088	NM_018689
RHCG	Hs.459284	NM_016321
PTMAP7	Hs.459927	NM_001099285, NM_002823
MYH11	Hs.460109	NM_001040113, NM_022844, NM_001040114, NM_002474
GGA2	Hs.460336	NM_015044
IDS	Hs.460960	NM_000202, NM_006123
USP22	Hs.462492	NM_015276
IGFBP4	Hs.462998	NM_001552
FKBP10	Hs.463035	NM_021939
ATP6V0A1	Hs.463074	NM_001130020, NM_001130021, NM_005177
NME2	Hs.463456	NM_001018136, NM_198175, NM_002512, NM_000269, NM_001018137, NM_001018138, NM_001018139
P4HB	Hs.464336	NM_000918
SCGB2A2	Hs.46452	NM_002411
INSR	Hs.465744	NM_000208, NM_001079817
KEAP1	Hs.465870	NM_203500, NM_012289
MAST3	Hs.466184	NM_015016
GPI	Hs.466471	NM_000175
LTBP4	Hs.466766	NM_001042544, NM_003573, NM_001042545
PLA2G2A	Hs.466804	NM_000300
CEACAM6	Hs.466814	NM_002483
GSK3A	Hs.466828	NM_019884
PPP2R1A	Hs.467192	NM_014225
TRIM28	Hs.467408	NM_005762
TPO	Hs.467554	NM_000547, NM_175721, NM_175719, NM_175722
ODC1	Hs.467701	NM_002539
LAPTM4A	Hs.467807	NM_014713
EPAS1	Hs.468410	NM_001430
CALM2	Hs.468442	NM_001743
PLEK	Hs.468840	NM_002664
PROM2	Hs.469313	NM_144707
RPL31	Hs.469473	NM_001098577, NM_001099693, NM_000993
TLN1	Hs.471014	NM_006289
BMPR2	Hs.471119	NM_001204
NRP2	Hs.471200	NM_201266, NM_003872, NM_201279, NM_018534, NM_201267, NM_201264
HDLBP	Hs.471851	NM_005336, NM_203346
-	Hs.471933	NM_000801, NM_054014
ROMO1	Hs.472564	NM_080748
YBX1	Hs.473583	NM_004559
-	Hs.473721	BQ901121
RTN3	Hs.473761	CD557026
-	Hs.473893	NM_001040424, NM_022115
COL6A1	Hs.474053	NM_001848
C22orf25	Hs.474233	NM_152906
C22orf28	Hs.474643	NM_014306
MYH9	Hs.474751	NM_002473
TOB2	Hs.474978	BU603192
COL7A1	Hs.476218	NM_000094
RASSF1	Hs.476270	NM_170714, NM_007182, NM_170713, NM_170712
-	Hs.476365	NM_002979, NM_001007098, NM_001007099, NM_001007100, NM_001007250
FLNB	Hs.476448	NM_001457
DNASE1L3	Hs.476453	NM_004944
USP24	Hs.477009	NM_015306
-	Hs.477028	NM_000986
H2AFX	Hs.477879	NM_002105
CPB1	Hs.477891	NM_001871
KIAA0746	Hs.479384	NM_015187
PCDH7	Hs.479439	NM_032457, NM_032456, NM_002589
-	Hs.479728	BQ067508
ANXA3	Hs.480042	NM_005139
PDLIM5	Hs.480311	NM_006457, NM_001011513, NM_001011515, NM_001011516
-	Hs.480743	GD153878
SFRP2	Hs.481022	NM_003013
SPATA4	Hs.481235	NM_144644
UQCRH	Hs.481571	NM_006004
DAB2	Hs.481980	NM_001343
-	Hs.482144	BU566962
CMYA5	Hs.482625	NM_153610
ATP6V0E1	Hs.484188	NM_003945
AMY2B	Hs.484588	NM_020978
-	Hs.484769	BU860630
-	Hs.485081	BU533148
RPL17	Hs.485090	BU175016
HLA-DPB1	Hs.485130	NM_002121
KIAA1009	Hs.485865	NM_014895
-	Hs.486304	BM904327
ATP5L	Hs.486360	NM_006476
EPB41L2	Hs.486470	NM_001431, NM_001135554, NM_001135555
SOD2	Hs.487046	NM_000636, NM_001024465, NM_001024466
IGF2R	Hs.487062	NM_000876
SMOC2	Hs.487200	NM_022138
NOTCH2	Hs.487360	NM_024408
SEC61G	Hs.488282	NM_014302, NM_001012456
EGFR	Hs.488293	NM_005228, NM_201284, NM_201282, NM_201283
COL1A2	Hs.489142	NM_000089
SHFM1	Hs.489201	NM_006304
ARPC1B	Hs.489284	NM_005720
-	Hs.489932	BG779884
CIAPIN1	Hs.4900	NM_020313
CPA2	Hs.490038	NM_001869
CALD1	Hs.490203	NM_033138, NM_033157, NM_004342, NM_033139, NM_033140
ZYX	Hs.490415	NM_003461, NM_001010972
FGL1	Hs.491143	NM_201553, NM_201552, NM_147203, NM_004467
CCT3	Hs.491494	NM_005998, NM_001008883, NM_001008800
UBE2V2	Hs.491695	NM_003350
-	Hs.492427	NM_001040630, NM_001040624, NM_032041, NM_001040628, NM_001040626, NM_001040625, NM_001040629, NM_001040627
EIF3H	Hs.492599	NM_003756
CPSF1	Hs.493202	NM_013291
NOL6	Hs.493709	NM_022917, NM_139235
REG1A	Hs.49407	NM_002909
ANXA1	Hs.494173	NM_000700
ACOT4	Hs.49433	NM_152331
GOLM1	Hs.494337	NM_016548, NM_177937
LAMP1	Hs.494419	NM_005561
PFN1	Hs.494691	NM_005022
TBL1X	Hs.495656	NM_005647, NM_001139466, NM_001139468, NM_001139467
GPM6B	Hs.495710	NM_001001995, NM_001001996, NM_005278, NM_001001994
TINF2	Hs.496191	NM_012461, NM_001099274
ATF4	Hs.496487	NM_001675, NM_182810
RNF128	Hs.496542	NM_194463, NM_024539
CHRDL1	Hs.496587	NM_001143981, NM_001143982, NM_145234, NM_001143983
PLS3	Hs.496622	NM_005032, NM_001136025
-	Hs.496631	AA601031
PIGR	Hs.497589	NM_002644
WARS	Hs.497599	NM_004184, NM_213646, NM_173701, NM_213645
LAMB3	Hs.497636	NM_001017402, NM_000228, NM_001127641
MOSC1	Hs.497816	NM_022746
-	Hs.498569	BM455417
DHCR24	Hs.498727	NM_014762
RPS19P7	Hs.499484	BU536723
RPL7A	Hs.499839	NM_000972
-	Hs.500047	NM_001142595, NM_000917, NM_001017962, NM_001142596
ACTA2	Hs.500483	NM_001141945, NM_001613
SLC16A3	Hs.500761	NM_001042422, NM_004207, NM_001042423
MGEA5	Hs.500842	NM_012215, NM_001142434
USMG5	Hs.500921	NM_032747
NDUFA4	Hs.50098	NM_002489
PNLIP	Hs.501135	NM_000936
HTRA1	Hs.501280	NM_002775
IER2	Hs.501629	NM_004907
PSG9	Hs.502092	NM_002784
LGR4	Hs.502176	NM_018490
RBP4	Hs.50223	NM_006744
EIF3M	Hs.502244	NM_006360
CD44	Hs.502328	NM_000610, NM_001001389, NM_001001390, NM_001001391, NM_001001392
NEBL	Hs.5025	NM_006393, NM_213569
FADS2	Hs.502745	NM_004265
SLC3A2	Hs.502769	NM_001012661, NM_001012662, NM_002394, NM_001012663, NM_001012664, NM_001013251
-	Hs.503093	NM_006887
-	Hs.503429	BG171008
FADS1	Hs.503546	NM_013402
TYR	Hs.503555	NM_000372
-	Hs.503709	NM_052932
NNMT	Hs.503911	NM_006169
-	Hs.504422	AI799014
MYL9	Hs.504687	NM_006097, NM_181526
NNAT	Hs.504703	NM_005386, NM_181689
ARHGDIB	Hs.504877	NM_001175
STRAP	Hs.504895	BU509169
FAM60A	Hs.505154	NM_001135811, NM_021238, NM_001135812
KBTBD10	Hs.50550	NM_006063
NACA	Hs.505735	NM_001113203, NM_001113201, NM_005594, NM_001113202
-	Hs.505777	NM_004083
NDUFA12	Hs.506374	NM_018838
ATP2A2	Hs.506759	NM_170665, NM_001135765, NM_001681
-	Hs.506997	BM423570
APCS	Hs.507080	NM_001639
-	Hs.507537	BE537446
FNDC3A	Hs.508010	NM_001079673, NM_014923
OLFM4	Hs.508113	NM_006418
COL4A2	Hs.508716	NM_001846
-	Hs.508848	NM_031314, NM_001077442, NM_004500, NM_001077443
MYLPF	Hs.50889	NM_013292
FERMT2	Hs.509343	NM_001134999, NM_006832, NM_001135000
GRLF1	Hs.509447	NM_004491
-	Hs.509736	NM_007355
CD46	Hs.510402	NM_002389, NM_172354, NM_172351, NM_172355, NM_172352, NM_172359, NM_172357, NM_172360, NM_153826, NM_172358, NM_172356, NM_172353, NM_172361, NM_172350
IGHM	Hs.510635	AK090461
ZFP106	Hs.511143	NM_022473
-	Hs.511425	NM_003133
ANXA2	Hs.511605	NM_001136015, NM_001002857, NM_001002858, NM_004039
TUBB3	Hs.511743	NM_006086
ENO2	Hs.511915	NM_001975
RPS17P16	Hs.512525	CD049182
-	Hs.512542	CD556150
LSM7	Hs.512610	NM_016199
TK2	Hs.512619	NM_004614
PRG2	Hs.512633	NM_002728
RPS8	Hs.512675	NM_001012
RPS25	Hs.512676	NM_001028
SFTPB	Hs.512690	NM_198843, NM_000542
CPB2	Hs.512937	NM_001872, NM_016413
-	Hs.513083	BQ057285
ALDOA	Hs.513490	NM_000034, NM_184043, NM_184041, NM_001127617
MMP2	Hs.513617	NM_004530, NM_001127891
-	Hs.513711	NM_005143, NM_001126102
YWHAE	Hs.513851	NM_006761
ATP2A3	Hs.513870	NM_174953, NM_174954, NM_174956, NM_174955, NM_005173, NM_174957, NM_174958
-	Hs.514118	BM800367
TCAP	Hs.514146	NM_003673
RPL27	Hs.514196	NM_000988
VAT1	Hs.514199	NM_006373
GRN	Hs.514220	NM_002087
GFAP	Hs.514227	NM_002055, NM_001131019
PHB	Hs.514303	NM_002634
LGALS3BP	Hs.514535	NM_005567
ACTG1	Hs.514581	NM_001614
DUS1L	Hs.514599	NM_022156
ATP5F1	Hs.514870	NM_001688
CAPZA1	Hs.514934	NM_006135
AES	Hs.515053	NM_198969, NM_001130, NM_198970
CALR	Hs.515162	NM_004343
LSM4	Hs.515255	NM_012321
CAPNS1	Hs.515371	NM_001749, NM_001003962
SNRPD2	Hs.515472	NM_177542, NM_004597
CALM3	Hs.515487	NM_005184
RPL18	Hs.515517	NM_000979
C19orf63	Hs.515550	NM_175063, NM_206538
KLK2	Hs.515560	NM_001002231, NM_005551
S100A16	Hs.515714	NM_080388
EIF3F	Hs.516023	NM_003754
ACTG2	Hs.516105	NM_001615
CAPG	Hs.516155	NM_001747
GCG	Hs.516494	NM_002054
TFPI	Hs.516578	NM_006287, NM_001032281
DNAJC10	Hs.516632	NM_018981
CHPF	Hs.516711	NM_024536
SCG2	Hs.516726	NM_003469
CHGB	Hs.516874	NM_001819
-	Hs.516904	NM_021948, NM_198427
ENO1	Hs.517145	NM_001428
TAGLN2	Hs.517168	NM_003564
-	Hs.517207	BG165646
HMOX1	Hs.517581	NM_002133
MB	Hs.517586	NM_203377, NM_203378, NM_005368
RAC2	Hs.517601	NM_002872
TMEM43	Hs.517817	NM_024334
MYL3	Hs.517939	NM_000258
KLHL18	Hs.517946	NM_025010
DHX30	Hs.517948	NM_014966, NM_138615
GNAT1	Hs.517978	NM_144499, NM_000172
CSTA	Hs.518198	NM_005213
-	Hs.518244	NM_002950
TF	Hs.518267	NM_001063
-	Hs.518341	BF790499
PIK3CD	Hs.518451	NM_005026
AP2M1	Hs.518460	NM_004068, NM_001025205
SNORA4	Hs.518475	NM_001967
GLUL	Hs.518525	NM_002065, NM_001033056, NM_001033044
UCHL1	Hs.518731	NM_004181
-	Hs.518774	NM_006452, NM_001079525, NM_001079524
-	Hs.518805	NM_145901, NM_145902, NM_145899, NM_002131, NM_145905, NM_145903
AFP	Hs.518808	NM_001134
CCNI	Hs.518827	NM_006835
BTG2	Hs.519162	NM_006763
FBN2	Hs.519294	NM_001999
-	Hs.519313	NM_014423
VDAC1	Hs.519320	NM_003374
-	Hs.519520	BU589190
CYFIP2	Hs.519702	NM_001037332, NM_014376, NM_001037333
-	Hs.519738	BU564279
DSP	Hs.519873	NM_004415, NM_001008844
-	Hs.519909	NM_002356
HLA-DRA	Hs.520048	NM_019111
UBC	Hs.520348	NM_021009
ACTB	Hs.520640	NM_001101
-	Hs.520703	CR599412
PRKAR1B	Hs.520851	NM_002735
CTSB	Hs.520898	NM_147780, NM_147781, NM_147782, NM_147783, NM_001908
MDH2	Hs.520967	NM_005918
HSPB1	Hs.520973	NM_001540
-	Hs.521056	NM_004889, NM_001003713, NM_001003714, NM_001039178
AKR1B1	Hs.521212	NM_001628
NEFL	Hs.521461	NM_006158
STAR	Hs.521535	NM_000349, NM_001007243
RAD23B	Hs.521640	NM_002874
STMN2	Hs.521651	NM_007029
LY6E	Hs.521903	NM_002346, NM_001127213
-	Hs.522074	CB242531
ORM2	Hs.522356	NM_000607, NM_000608
C9orf31	Hs.522373	NM_001127663, NM_001127664, NM_001127665, NM_001127666, NM_001127667, NM_000177, NM_198252, NM_001127662
APOD	Hs.522555	NM_001647
TMSB4X	Hs.522584	NM_021109
TIMP1	Hs.522632	NM_003254
PCSK1N	Hs.522640	NM_013271
MAGED2	Hs.522665	NM_201222, NM_177433, NM_014599
-	Hs.522666	NM_000032, NM_001037968, NM_001037967
COX7B	Hs.522699	NM_001866
PSAP	Hs.523004	NM_001042465, NM_001042466, NM_002778
SPOCK2	Hs.523009	NM_014767, NM_001134434
DDIT4	Hs.523012	NM_019058
ZCCHC24	Hs.523080	NM_153367
SFTPA1	Hs.523084	NM_001093770
RPL13A	Hs.523185	NM_012423
TMEM59	Hs.523262	NM_004872
PRDX3	Hs.523302	NM_006793, NM_014098
TNNI2	Hs.523403	NM_001145829, NM_003282, NM_001145841
HBB	Hs.523443	NM_000518
COL11A1	Hs.523446	NM_080629, NM_001854, NM_080630
RPL27A	Hs.523463	NM_000990
SFN	Hs.523718	NM_006142
-	Hs.523789	AF001893
GSTP1	Hs.523836	NM_000852
C1orf97	Hs.523932	CR599004
GATA3	Hs.524134	NM_001002295, NM_002051
TPI1	Hs.524219	NM_000365
TUBA1B	Hs.524390	NM_006082
NR4A1	Hs.524430	NM_002135, NM_173157
ATP5G2	Hs.524464	NM_001002031, NM_005176
CTDSP2	Hs.524530	NM_005730
LYZ	Hs.524579	NM_000239
-	Hs.524599	NM_004537, NM_139207
-	Hs.524894	NM_004004
-	Hs.524910	NM_002032
NDRG2	Hs.525205	NM_201535, NM_201540, NM_016250, NM_201541, NM_201537, NM_201539, NM_201536, NM_201538
SERPINA1	Hs.525557	NM_001127701, NM_001002236, NM_001127705, NM_001127703, NM_001127704, NM_001127702, NM_001127706, NM_001127707, NM_001127700, NM_000295, NM_001002235
-	Hs.525589	AF447875
-	Hs.525600	NM_001017963, NM_005348
-	Hs.525704	BM991339
MGRN1	Hs.526494	NM_001142290, NM_001142291, NM_015246, NM_001142289
MDH1	Hs.526521	NM_005917
PPARGC1A	Hs.527078	NM_013261
HNRPDL	Hs.527105	NM_031372
RPS23	Hs.527193	NM_001025
DUT	Hs.527980	NM_001025248, NM_001948, NM_001025249
-	Hs.528305	NM_006855, NM_016657
-	Hs.528668	BQ278439
C3	Hs.529053	NM_000064
EIF3G	Hs.529059	NM_003755
ARPC2	Hs.529303	NM_152862, NM_005731
LTF	Hs.529517	NM_002343
RPL35A	Hs.529631	NM_000996
VCP	Hs.529782	NM_007126
C5orf32	Hs.529798	NM_032412
LOC100131869	Hs.529989	NM_003730
AGR2	Hs.530009	NM_006408
EIF3I	Hs.530096	NM_003757
LGALS4	Hs.5302	NM_006149
ALDOB	Hs.530274	NM_000035
UBA52	Hs.5308	NM_001033930, NM_003333
LGALS3	Hs.531081	NM_002306
RAB11FIP3	Hs.531642	NM_014700, NM_001142272
RNFT1	Hs.531701	NM_016125
ARHGAP25	Hs.531807	NM_001007231, NM_014882
CENPL	Hs.531856	NM_001127181, NM_033319
RPL5	Hs.532359	NM_000969
MMADHC	Hs.5324	NM_015702
C14orf179	Hs.532626	NM_052873, NM_001102564
-	Hs.532768	AW518970
LRPAP1	Hs.533136	NM_002337
CEL	Hs.533258	NM_001807
UBA1	Hs.533273	NM_003334, NM_153280
-	Hs.533526	NM_000489, NM_138270
H19	Hs.533566	BC040073
TNNT2	Hs.533613	NM_000364, NM_001001430, NM_001001431, NM_001001432
-	Hs.533709	BM926492
DLK1	Hs.533717	NM_003836
KRT8	Hs.533782	NM_002273
MYST1	Hs.533803	NM_182958, NM_032188
-	Hs.533977	CR598379
TRGV9	Hs.534032	NM_001003806, NM_001003799
-	Hs.534052	NM_003407
NDUFA1	Hs.534168	NM_004541
-	Hs.534255	BU153377
-	Hs.534293	NM_001085
ANXA2P2	Hs.534301	BF670622
EIF5A	Hs.534314	NM_001970, NM_001143762, NM_001143761, NM_001143760
HLA-DRB5	Hs.534322	NM_002124, NM_002125, NM_022555
MT1E	Hs.534330	NM_175617
AGER	Hs.534342	NM_001136, NM_172197
-	Hs.534346	BM478334
-	Hs.534404	NM_006013
NDUFA13	Hs.534453	NM_015965
ANAPC11	Hs.534456	NM_001002244, NM_001002249, NM_016476, NM_001002248, NM_001002246, NM_001002247, NM_001002245
ZNF251	Hs.534516	NM_138367
HSPB6	Hs.534538	NM_144617
RPL10P16	Hs.534603	BG036319
PKM2	Hs.534770	NM_182470, NM_182471, NM_002654
C4A	Hs.534847	NM_001002029, NM_007293
-	Hs.535192	AI858928
SFTPA2	Hs.535295	BI489600
CLSTN3	Hs.535378	NM_014718
-	Hs.535454	AK098676
EIF3CL	Hs.535464	NM_001099661
TXNDC9	Hs.536122	NM_005783
SEMG2	Hs.537218	NM_003008
GP2	Hs.53985	NM_001007240, NM_001502, NM_001007241, NM_001007242
EPCAM	Hs.542050	NM_002354
FAM50A	Hs.54277	NM_004699
-	Hs.544577	NM_002046
AZGP1	Hs.546239	NM_001185
FGG	Hs.546255	NM_021870, NM_000509
-	Hs.546261	NM_031157, NM_002136
RPL10A	Hs.546269	NM_007104
RPL6	Hs.546283	NM_001024662, NM_000970
RPLP0	Hs.546285	NM_053275, NM_001002
RPS3	Hs.546286	NM_001005
-	Hs.546287	NM_001011
RPS9	Hs.546288	NM_001013
RPS12	Hs.546289	NM_001016
-	Hs.546291	NM_001030
SUMO2	Hs.546298	NM_006937, NM_001005849
MAMDC2	Hs.547172	NM_153267
LASP1	Hs.548018	NM_006148
MBP	Hs.551713	NM_001025100, NM_001025101, NM_001025081, NM_002385, NM_001025090, NM_001025092
MUSTN1	Hs.556077	NM_205853
EIF3D	Hs.55682	NM_003753
NPM1	Hs.557550	NM_002520, NM_199185, NM_001037738
MAPK8IP2	Hs.558180	NM_012324, NM_016431
CP	Hs.558314	NM_000096
PPY	Hs.558368	BI837116
-	Hs.558396	NM_005063
RPL37	Hs.558601	CD387687
HMP19	Hs.559412	NM_015980
RPSAP58	Hs.560655	BF676042
PAR-SN	Hs.564847	NM_022807, NM_022808, NM_022806, NM_022805, NM_003097, NM_005678, NM_022804
GNB2L1	Hs.5662	NM_006098
-	Hs.567235	NM_001029
PDE6A	Hs.567314	NM_000440
-	Hs.567352	BM563814
EIF3C	Hs.567374	NM_001037808, NM_003752
MGAT4B	Hs.567419	NM_054013, NM_014275
FAIM2	Hs.567424	NM_012306
BRI3	Hs.567438	NM_015379
-	Hs.567699	BG165625, BQ716296
-	Hs.567702	BM911048
-	Hs.567968	BQ277022
LOC727893	Hs.568247	XM_001126245
ADNP	Hs.570355	NM_015339, NM_181442
PIP4K2A	Hs.57079	NM_005028
RPL7	Hs.571841	NM_000971
NCAPD2	Hs.5719	NM_014865
-	Hs.5724	BM468419
CFHR1	Hs.575869	NM_002113
FHL3	Hs.57687	NM_004468
CCL21	Hs.57907	NM_002989
CD22	Hs.579691	NM_001771
GFPT1	Hs.580300	NM_002056
CAPS	Hs.584744	NM_004058, NM_080590
PLXNC1	Hs.584845	NM_005761
LOC100131014	Hs.585854	AL565086
-	Hs.586423	NM_001402
-	Hs.586920	CV812216
-	Hs.587819	CR748292
NEB	Hs.588655	NM_004543
SBF1	Hs.589924	NM_002972
COL9A1	Hs.590892	NM_001851, NM_078485
ATPIF1	Hs.590908	NM_178191, NM_178190, NM_016311
TFPT	Hs.590939	NM_013342
CGB5	Hs.590955	NM_033043
FOSB	Hs.590958	NM_006732, NM_001114171
LRRC34	Hs.591289	NM_153353
BOC	Hs.591318	NM_033254
RBM16	Hs.591329	NM_014892
CTGF	Hs.591346	NM_001901
LAMC2	Hs.591484	NM_005562, NM_018891
MPZ	Hs.591486	NM_000530
LRTM1	Hs.591668	NM_020678
CETN3	Hs.591767	NM_004365
BTF3	Hs.591768	NM_001037637, NM_001207
IER3	Hs.591785	NM_003897
THRSP	Hs.591969	NM_003251
-	Hs.592114	BF206103
ADAM22	Hs.592282	NM_021723, NM_021722, NM_016351, NM_004194, NM_021721
ADSSL1	Hs.592327	NM_199165, NM_152328
-	Hs.592379	BX436222
-	Hs.592455	BM912683
-	Hs.592929	AK092753
-	Hs.593044	BG178618
-	Hs.593148	NM_003569
SPRED2	Hs.59332	NM_181784, NM_001128210
ANKHD1	Hs.594084	NM_020690, NM_017747, NM_024668, NM_017978, NM_003732
LMNA	Hs.594444	NM_170707, NM_170708, NM_005572
ADAM12	Hs.594537	NM_003474, NM_021641
DES	Hs.594952	NM_001927
NAT13	Hs.596074	NM_025146
-	Hs.596312	BQ073358
SERPINH1	Hs.596449	NM_001235
-	Hs.598320	BG403493
-	Hs.600488	BF575787
PGA3	Hs.601055	NM_001079807
INPP5D	Hs.601911	NM_001017915, NM_005541
-	Hs.603740	AV694781
-	Hs.605083	AK026818
IGFBP5	Hs.607212	NM_000599
-	Hs.610137	CR617188
CTRB1	Hs.610926	NM_001906
-	Hs.612385	NM_144573
GDF15	Hs.616962	NM_004864
-	Hs.617334	BM477687
-	Hs.621695	AI906460
PRSS2	Hs.622865	NM_002770
IL8	Hs.624	NM_000584
BCAM	Hs.625725	NM_005581, NM_001013257
-	Hs.625768	BE561382
-	Hs.625845	AA569202
RPS18	Hs.627414	NM_022551
VIM	Hs.628678	NM_003380
SPARCL1	Hs.62886	NM_001128310, NM_004684
RASSF2	Hs.631504	NM_014737, NM_170774
SEPW1	Hs.631549	NM_003009
TNNT1	Hs.631558	NM_003283, NM_001126132, NM_001126133
CD79A	Hs.631567	NM_001783, NM_021601
-	Hs.631639	BU534134
GNB3	Hs.631657	NM_002075
PRB1	Hs.631726	NM_005039, NM_199353, NM_199354
PRH2	Hs.631731	NM_005042, NM_001110213
LOC644253	Hs.631751	XM_001719157
-	Hs.631827	NM_004034, NM_001156
ELA2A	Hs.631866	NM_033440
CTRC	Hs.631869	NM_007272
MUC7	Hs.631946	NM_001145006, NM_001145007, NM_152291
SRP9L1	Hs.632087	BM470378
FABP5L7	Hs.632112	XM_001128089
SAA1	Hs.632144	NM_000331, NM_199161
MVP	Hs.632177	NM_017458, NM_005115
DCTPP1	Hs.632191	NM_024096
-	Hs.632195	NM_152338
CTRB2	Hs.632211	NM_001025200
SOLH	Hs.632219	NM_005632
ITGB4	Hs.632226	NM_000213, NM_001005731, NM_001005619
INPP5K	Hs.632238	NM_001135642, NM_130766, NM_016532
SLC25A5	Hs.632282	NM_001152
RPL6P19	Hs.632304	BQ646209
SFRS5	Hs.632326	NM_001039465, NM_006925
C1QA	Hs.632379	NM_015991
NDUFS5	Hs.632385	NM_004552
CFHR2	Hs.632450	NM_005666
CTSK	Hs.632466	NM_000396
PRELP	Hs.632481	NM_002725, NM_201348
SSB	Hs.632535	NM_003142
HSPD1	Hs.632539	BQ050293
RPL23AP42	Hs.632573	BM478418
RPL41P5	Hs.632703	NM_001035267, NM_021104
SMARCC2	Hs.632717	NM_021019, NM_079423
-	Hs.632880	BQ228911
-	Hs.632891	CF780565
hCG_2015138	Hs.632918	NM_002629
APOA1	Hs.633003	NM_000039
TIMP2	Hs.633514	NM_003255
CHMP5	Hs.635313	NM_016410
-	Hs.636480	NM_178014
C6orf48	Hs.640836	NM_001040437, NM_001040438
MALAT1	Hs.642877	EF177381
IGFBP1	Hs.642938	NM_000596
-	Hs.642978	CD048206
SLC40A1	Hs.643005	NM_014585
ANKRD23	Hs.643430	NM_144994
IGJ	Hs.643431	NM_144646
PAH	Hs.643451	NM_000277
C6orf106	Hs.643498	NM_024294, NM_022758
UBE2H	Hs.643548	NM_003344, NM_182697
PITX2	Hs.643588	NM_000325, NM_153426, NM_153427
-	Hs.643621	BU536697
-	Hs.643648	BU184455
ITM2B	Hs.643683	NM_021999
-	Hs.643801	NM_004385, NM_001126336
-	Hs.643864	AW953931
SOX4	Hs.643910	NM_003107
-	Hs.644105	BE898480
KCTD12	Hs.644125	NM_138444
-	Hs.644306	NM_152263, NM_001043353, NM_001043352, NM_001043351, NM_153649
LRRIQ3	Hs.644625	NM_001105659
RPL4	Hs.644628	NM_000968
TIMP3	Hs.644633	NM_000362
HNRPA1P5	Hs.644639	AK292639
-	Hs.644659	BF969672
RPS10	Hs.645317	NM_001014
-	Hs.645344	BU956222
-	Hs.647036	AK126462
ABP1	Hs.647097	NM_001091
MT2A	Hs.647371	NM_005953
PRG4	Hs.647723	NM_005807, NM_001127708, NM_001127709, NM_001127710
-	Hs.648394	NM_001417
-	Hs.649037	AW971234
HLA-E	Hs.650174	NM_005516
LAMB1	Hs.650585	NM_002291
SMR3B	Hs.650650	NM_006685
NDUFA5	Hs.651219	NM_005000
RPL28	Hs.652114	NM_001136134, NM_000991, NM_001136135, NM_001136137, NM_001136136
PLGLB2	Hs.652169	NM_002665
DDX27	Hs.65234	NM_017895
IER3IP1	Hs.653122	NM_016097
TAF9	Hs.653163	NM_001015892, NM_003187, NM_001015891, NM_016283
ARF5	Hs.653202	NM_001662
-	Hs.653584	AW970027
-	Hs.653904	BM475490
ELA3A	Hs.654349	NM_005747
KRT14	Hs.654380	NM_000526
CSH1	Hs.654390	NM_022640, NM_001317, NM_022641
IMPDH2	Hs.654400	NM_000884
-	Hs.654404	NM_002117
PSG3	Hs.654413	NM_021016
PSG6	Hs.654414	NM_001031850, NM_002782
PSG4	Hs.654415	NM_002780, NM_213633, NM_002781, NM_001130014
TUBA1A	Hs.654422	NM_006009
UMOD	Hs.654425	NM_003361, NM_001008389
AMY2A	Hs.654437	NM_000699
APOE	Hs.654439	NM_000041
HTN3	Hs.654442	NM_000200
C9	Hs.654443	NM_001737
S100A4	Hs.654444	NM_019554, NM_002961
CTSD	Hs.654447	NM_001909
RPS27	Hs.654475	CD556147
PDE6G	Hs.654482	NM_002602
STATH	Hs.654495	NM_003154, NM_001009181
PRSS1	Hs.654498	NM_002769
MYO1E	Hs.654506	NM_004998
PRSS3	Hs.654513	NM_007343, NM_002771
PTPRC	Hs.654514	NM_002838, NM_080922, NM_080921, NM_080923
CSH2	Hs.654515	NM_022644, NM_020991, NM_022645
TUBB2A	Hs.654543	NM_001069
CST4	Hs.654549	NM_001899
GUCA1B	Hs.654550	NM_153490, NM_002274
-	Hs.654552	NM_006854, NM_001100603
KRT19	Hs.654568	NM_002276
KRT15	Hs.654570	NM_002275
MYBPC1	Hs.654589	NM_002465, NM_206819, NM_206820, NM_206821
TG	Hs.654591	NM_003235
TRDN	Hs.654601	NM_006073
PPP5C	Hs.654604	NM_006247
KRT4	Hs.654610	NM_002272
HBA2	Hs.654744	NM_000517
DPM1	Hs.654951	NM_003859
POLR2J	Hs.654952	NM_006234
-	Hs.654977	BF214688
COBRA1	Hs.655043	NM_015456
C14orf156	Hs.655105	NM_031210
SORBS2	Hs.655143	NM_021069, NM_001145674, NM_001145673, NM_003603, NM_001145670, NM_001145671, NM_001145672, NM_001145675
KRT16	Hs.655160	NM_005557
C16orf55	Hs.655171	NM_153025
HBE1	Hs.655195	NM_005330
GH1	Hs.655229	NM_000515, NM_022559, NM_022560, NM_022561, NM_022562
AMY1A	Hs.655232	NM_004038, NM_001008219, NM_001008218, NM_001008221
RPL36AP37	Hs.655348	BU588139
HNRNPA1	Hs.655424	BF214507
-	Hs.655550	BM807411
-	Hs.655579	BF030952
MASP2	Hs.655645	NM_006610, NM_139208
NDUFB2	Hs.655788	NM_004546
AACS	Hs.656073	NM_023928
SAMD9	Hs.65641	NM_017654
AP1S2	Hs.656471	NM_003916
-	Hs.656565	NM_153681, NM_153682
HIBCH	Hs.656685	NM_014362, NM_198047
LDB3	Hs.657271	NM_007078, NM_001080114, NM_001080115, NM_001080116
-	Hs.657308	BG165643
ATP2A1	Hs.657344	NM_004320, NM_173201
RPL23AP32	Hs.657366	AL390140
ANKRD7	Hs.657737	NM_001077708, NM_019644
SFRP4	Hs.658169	NM_003014
-	Hs.658436	CD387688
-	Hs.659893	N88312
REG4	Hs.660883	NM_032044
PGA4	Hs.661883	NM_001079808
RPS19P3	Hs.661894	CD050805
AMY1B	Hs.662103	CB958228
-	Hs.663000	AA493642
EGO	Hs.663059	BC039547
-	Hs.663171	CN359771
RNF4	Hs.66394	NM_002938
RASA1	Hs.664080	NM_002890, NM_022650
-	Hs.669724	BX427588
-	Hs.670344	BX093073
-	Hs.672498	BE467133
-	Hs.676338	AW874688
-	Hs.676750	BU535750
MYH7	Hs.678918	NM_000257
ELF3	Hs.67928	NM_001114309, NM_004433
COL1A1	Hs.681002	BG113870
-	Hs.687818	AW974076
-	Hs.689001	BQ056451
MYH1	Hs.689619	NM_005963
-	Hs.692759	AA584568
HEXB	Hs.69293	NM_000521
CSTB	Hs.695	NM_000100
ARF4	Hs.695943	NM_001660
-	Hs.695964	CB985643
LOC642073	Hs.696211	NM_021983
-	Hs.697218	BQ940633
CFB	Hs.69771	NM_001710
CSDE1	Hs.69855	NM_001130523, NM_001007553, NM_007158
CANX	Hs.699155	NM_001746, NM_001024649
MYH2	Hs.699445	NM_017534, NM_001100112
-	Hs.699841	AA522613
-	Hs.700350	BU588416
CYB5R3	Hs.700572	NM_001129819, NM_000398, NM_007326
-	Hs.700642	BI087560
KRT6A	Hs.700779	NM_005554
HLA-DRB1	Hs.701691	BE397509
-	Hs.701775	DA039111
HSPA8	Hs.702021	NM_006597, NM_153201
-	Hs.702080	T69601
-	Hs.702081	T50474
GNGT1	Hs.702084	NM_021955
HSPA1A	Hs.702139	AK301243
-	Hs.702404	BI083878
-	Hs.702598	AA113910
COX7A2	Hs.70312	NM_001865
-	Hs.703237	BG697868
LOC100132330	Hs.703932	AK128524
-	Hs.703971	BX455216
RTN4	Hs.704007	NM_020532, NM_207521, NM_207520, NM_153828, NM_007008
-	Hs.705207	BG900838
TOMM7	Hs.705910	BG473946
-	Hs.706070	BM907837
ILK	Hs.706355	NM_001014795, NM_004517, NM_001014794
-	Hs.706572	BF572274
SLC2A1	Hs.706748	NM_006516
USP7	Hs.706830	NM_003470
-	Hs.706888	BQ884330
YARS	Hs.706890	NM_003680
-	Hs.707344	AI580918
-	Hs.707347	BM466949
-	Hs.707491	BE019624
-	Hs.707587	BF982015
-	Hs.707724	BQ050162
-	Hs.707896	NM_005252
TMBIM6	Hs.708025	NM_001098576, NM_003217
HP	Hs.708058	BE971190
-	Hs.708120	BM562601
-	Hs.708256	BM455710
-	Hs.708287	BQ930157
SPARC	Hs.708558	CR609946
HNRNPC	Hs.708738	DA746619
-	Hs.708825	BM458017
-	Hs.708950	BQ311848
PSG1	Hs.709192	NM_006905
PSG2	Hs.709200	NM_031246
-	Hs.709223	NM_002952
KRT6C	Hs.709234	NM_173086
RPS2	Hs.709308	BF204683
B2M	Hs.709313	NM_004048
-	Hs.709316	BG778396
IFITM2	Hs.709321	NM_006435
-	Hs.709368	BQ708355
RPLP0P6	Hs.709403	BF570115
CRP	Hs.709456	BC070257
TMOD4	Hs.709681	NM_013353
-	Hs.709827	BM479438
-	Hs.710015	BU732528
-	Hs.710563	BG745994
LOC100130107	Hs.710718	XM_001719310
KRT79	Hs.711471	NM_175834
-	Hs.711559	BQ682421
HBG1	Hs.712539	NM_000559
MS4A1	Hs.712553	NM_152866, NM_021950
CSNK1A1	Hs.712555	NM_001025105, NM_001892
-	Hs.712592	BF128674
IPO5	Hs.712598	NM_002271
-	Hs.712658	BM905190
-	Hs.712895	AA568876
-	Hs.712994	BI860012
-	Hs.713034	NM_022003
-	Hs.713158	BF344012
RPL41	Hs.713183	BE904516
-	Hs.713203	BQ057523
CPT2	Hs.713535	NM_000098
KIAA0323	Hs.713590	NM_015299
CISD3	Hs.713595	NM_001136498
PAPPAS	Hs.713596	AY623011
-	Hs.713706	BM918687
-	Hs.713764	BM563933
-	Hs.713768	BF667016
DUOX2	Hs.71377	NM_014080
-	Hs.713770	BF789997
-	Hs.714394	BF675113
TUBB	Hs.714425	BF217753
-	Hs.714487	CD521245
-	Hs.714721	BM805264
TBX3	Hs.714737	NM_016569, NM_005996
JUN	Hs.714791	NM_002228
-	Hs.714846	BU175313
SYNPO	Hs.714870	NM_001109974
-	Hs.715270	BU521978
TM4SF1	Hs.715499	NM_014220
TXNIP	Hs.715525	NM_006472
-	Hs.715663	BI089023
H1F0	Hs.715673	NM_005318
-	Hs.716131	BF686833
RAB7A	Hs.716392	NM_004637
HSPA5	Hs.716396	NM_005347
CTSLL3	Hs.716407	NM_001912, NM_145918
ARL6IP5	Hs.716493	NM_006407
-	Hs.718418	BM909757
CALU	Hs.718425	NM_001219, NM_001130674
DCN	Hs.718429	NM_001920, NM_133503, NM_133504, NM_133505, NM_133506, NM_133507
UBE2R2	Hs.718444	NM_017811
NDUFB5	Hs.718447	NM_002492
-	Hs.718557	CD048537
-	Hs.718605	BU508583
-	Hs.719072	CD388526
-	Hs.719080	NM_001025071, NM_001025070, NM_005617
-	Hs.719091	NM_032704
-	Hs.719092	NM_032217, NM_198889
-	Hs.719095	NM_001034996, NM_003973
-	Hs.719097	BQ059946
-	Hs.719103	NM_001031
-	Hs.719119	NM_001099668, NM_001099669, NM_014056
-	Hs.719128	NM_001142705, NM_014267
-	Hs.719135	NM_001008530, NM_005606
-	Hs.719140	AK025353
-	Hs.719141	BF245199
-	Hs.719143	NM_006319
-	Hs.719149	NM_002084
-	Hs.719155	NM_006926, NM_001098668
-	Hs.719164	NM_003002
-	Hs.719188	NM_030806
-	Hs.719203	NM_001467
-	Hs.719231	NM_144586, NM_001077427
-	Hs.719274	NM_001005386, NM_005722
-	Hs.719643	AA713879
	Hs.719892
	Hs.719925
	Hs.719941
	Hs.719970
	Hs.719992
	Hs.720003
	Hs.720028
	Hs.720235
	Hs.720959
	Hs.721174
	Hs.721531
	Hs.721649
PRB3	Hs.73031	NM_006249
TNNT3	Hs.73454	NM_006757, NM_001042781, NM_001042782, NM_001042780
CDC23	Hs.73625	NM_004661
XIRP2	Hs.73680	NM_152381, NM_001079810
ANKRD2	Hs.73708	NM_020349, NM_001129981
APEX1	Hs.73722	NM_001641, NM_080649, NM_080648
PNLIPRP1	Hs.73923	NM_006229
-	Hs.73958	NM_000448
CAV1	Hs.74034	NM_001753
-	Hs.74368	NM_006825
YWHAQ	Hs.74405	NM_006826
SSR2	Hs.74564	NM_003145
-	Hs.75061	NM_023009
ILF2	Hs.75117	NM_004515
TUBA4A	Hs.75318	NM_006000
LOC145663	Hs.75335	NM_001482
-	Hs.75360	NM_001873
MYL2	Hs.75535	NM_000432
SERPINC1	Hs.75599	NM_000488
MYL7	Hs.75636	NM_021223
NPPA	Hs.75640	NM_006172
COPB2	Hs.75724	NM_020191
PKD1	Hs.75813	NM_001009944, NM_000296
GPM6A	Hs.75819	NM_201591, NM_005277, NM_201592
MLLT11	Hs.75823	NM_006818
EFEMP1	Hs.76224	NM_004105, NM_001039348, NM_001039349
SRM	Hs.76244	NM_003132
-	Hs.76452	NM_000567
ITIH3	Hs.76716	NM_002217
GNAI2	Hs.77269	NM_002070
NDUFV1	Hs.7744	NM_007103
HLA-B	Hs.77961	NM_005514
C7	Hs.78065	NM_000587
ATP6V1F	Hs.78089	NM_004231
AKR1C3	Hs.78183	NM_003739
RNASE1	Hs.78224	NM_198235, NM_198234, NM_198232, NM_002933
PGK1	Hs.78771	NM_000291
DBI	Hs.78888	NM_020548, NM_001079863, NM_001079862
CHAF1A	Hs.79018	NM_005483
QARS	Hs.79322	NM_005051
RCVRN	Hs.80539	NM_002903
-	Hs.80545	NM_000997
BHMT	Hs.80756	NM_001713
KRT1	Hs.80828	NM_006121
NTS	Hs.80962	NM_006183
RPS20	Hs.8102	NM_001023
NFKBIA	Hs.81328	NM_020529
RAD21	Hs.81848	NM_006265
UNQ353	Hs.81892	NM_014736, NM_001029989
-	Hs.82028	NM_001024847, NM_003242
CITED2	Hs.82071	NM_006079
BGN	Hs.821	NM_001711
CA3	Hs.82129	NM_005181
TFF3	Hs.82961	NM_003226
MMP1	Hs.83169	NM_002421, NM_001145938
FASN	Hs.83190	NM_004104
CSRP3	Hs.83577	NM_003476, NM_001127656
PDK4	Hs.8364	NM_002612
SNRPB	Hs.83753	NM_003091, NM_198216
MYOT	Hs.84665	NM_006790, NM_001135940
MLF1	Hs.85195	NM_001130157, NM_001130156, NM_022443
ATP5I	Hs.85539	NM_007100
LIN28	Hs.86154	NM_024674
ELP2	Hs.8739	NM_018255
DICER1	Hs.87889	NM_177438, NM_030621
SP4	Hs.88013	NM_003112
CYR61	Hs.8867	NM_001554
CD79B	Hs.89575	NM_001039933, NM_000626, NM_021602
TKT	Hs.89643	NM_001135055, NM_001064, NM_001135056
C1QB	Hs.8986	NM_000491
SPTLC1	Hs.90458	NM_006415, NM_178324
CYP26B1	Hs.91546	NM_019885
GUCA1A	Hs.92858	NM_000409
-	Hs.93194	BM928078
MCEE	Hs.94949	NM_032601
KISS1	Hs.95008	NM_002256
UCK1	Hs.9597	NM_031432, NM_001135954
SILV	Hs.95972	NM_006928
-	Hs.96852	NM_001142443, NM_001142444, NM_025083
GADD45G	Hs.9701	NM_006705
ATF5	Hs.9754	NM_012068
-	Hs.98445	AK025305
KIDINS220	Hs.9873	NM_020738
RFTN1	Hs.98910	NM_015150
FST	Hs.9914	NM_006350, NM_013409
PLA2G1B	Hs.992	NM_000928
KRT10	Hs.99936	NM_000421
PIP	Hs.99949	NM_002652

## Sheet: 1437 list
Symbol	Cluster	Accession
CA6	Hs.100322	NM_001215
COL12A1	Hs.101302	NM_004370, NM_080645
LOX	Hs.102267	NM_002317, NM_001178102
PHACTR2	Hs.102471	NM_001100164, NM_014721, NM_001100165, NM_001100166
NKG7	Hs.10306	NM_005601
TACC3	Hs.104019	NM_006342
LOC728392	Hs.104305	NM_001162371
SHOC2	Hs.104315	NM_007373
PBK	Hs.104741	NM_018492
SNRPF	Hs.105465	NM_003095
PPP2CA	Hs.105818	NM_002715
CDKN1C	Hs.106070	NM_000076, NM_001122630, NM_001122631
HNRNPU	Hs.106212	NM_031844, NM_004501
SNRPC	Hs.1063	NM_003093
ATP6V0D1	Hs.106876	NM_004691
CHRNA4	Hs.10734	NM_000744
GET4	Hs.107387	NM_015949
SFTPC	Hs.1074	NM_001172357, NM_001172410, NM_003018
FAM46A	Hs.10784	NM_017633
POLE3	Hs.108112	NM_017443
RAN	Hs.10842	NM_006325
C14orf2	Hs.109052	NM_001127393, NM_004894
OGN	Hs.109439	NM_033014, NM_014057
APOC1	Hs.110675	NM_001645
TUBB4	Hs.110837	NM_006087
SPCS1	Hs.11125	NM_014041
ALOX15B	Hs.111256	NM_001141, NM_001039130, NM_001039131
ITM2C	Hs.111577	NM_030926, NM_001012516, NM_001012514
SPARC	Hs.111779	NM_003118
FCGRT	Hs.111903	NM_001136019, NM_004107
TOMM7	Hs.112318	NM_019059
PI3	Hs.112341	NM_002638
S100A9	Hs.112405	NM_002965
S100A7	Hs.112408	NM_002963
WHSC1	Hs.113876	NM_133334, NM_133330, NM_133331, NM_001042424, NM_133335, NM_007331
-	Hs.117183	CD556226
PRPF3	Hs.11776	NM_004698
LOC401397	Hs.117929	CR625886
RPS4X	Hs.118076	NM_001007
BST2	Hs.118110	NM_004335
ACTC1	Hs.118127	NM_005159
FSCN1	Hs.118400	NM_003088
TNNC1	Hs.118845	NM_003280
H2AFZ	Hs.119192	NM_002106
RPL3	Hs.119598	NM_000967, NM_001033853
CGA	Hs.119689	NM_000735
HSPE1	Hs.1197	NM_002157
PRDX6	Hs.120	NM_004905
TLR10	Hs.120551	NM_030956, NM_001017388
-	Hs.120633	BX649128
CRAT	Hs.12068	NM_000755
APOB	Hs.120759	NM_000384
CD36	Hs.120949	NM_001001548, NM_000072, NM_001001547, NM_001127444, NM_001127443
SNX3	Hs.12102	NM_003795, NM_152827
CLIP4	Hs.122927	NM_024692
CST1	Hs.123114	NM_001898
SLC12A1	Hs.123116	NM_000338
ANPEP	Hs.1239	NM_001150
SYCN	Hs.124123	NM_001080468
-	Hs.124537	AK311235
NUP133	Hs.12457	NM_018230
LRMP	Hs.124922	NM_006152
CCT8	Hs.125113	NM_006585
GHR	Hs.125180	NM_000163
GNAS	Hs.125898	NM_001077490, NM_080425, NM_016592, NM_000516, NM_080426, NM_001077489, NM_001077488
C20orf70	Hs.125960	NM_080574
-	Hs.126365	BM466142
CDC14A	Hs.127411	NM_003672, NM_033313, NM_033312
RAPGEF1	Hs.127897	NM_198679, NM_005312
WIPF1	Hs.128067	NM_001077269, NM_003387
FRZB	Hs.128453	NM_001463
WDR1	Hs.128548	NM_017491, NM_005112
ACTA1	Hs.1288	NM_001100
CYP2E1	Hs.12907	NM_000773
FAM53B	Hs.129195	NM_014661
TMEM27	Hs.129614	NM_020665
EIF4A1	Hs.129673	NM_001416
UQCRB	Hs.131255	NM_006294
CAP2	Hs.132902	NM_006366
NFASC	Hs.13349	NM_001005388, NM_001160332, NM_015090, NM_001160331, NM_001005389, NM_001160333
TPM1	Hs.133892	NM_001018020, NM_001018007, NM_001018006, NM_001018004, NM_001018008, NM_000366, NM_001018005
CLPS	Hs.1340	NM_001832
TTN	Hs.134602	NM_133378, NM_133437, NM_133432, NM_003319, NM_133379
POSTN	Hs.136348	NM_006475, NM_001135935, NM_001135934, NM_001135936
TMEM109	Hs.13662	NM_024092
SPRR3	Hs.139322	NM_005416, NM_001097589
EDN3	Hs.1408	NM_207032, NM_207034, NM_207033, NM_000114
RNF149	Hs.142074	NM_173647
TNC	Hs.143250	NM_002160
PLG	Hs.143436	NM_000301, NM_001168338
MMP11	Hs.143751	NM_005940
S100A10	Hs.143873	NM_002966
EEF1G	Hs.144835	NM_022830, NM_001404
IGF2BP1	Hs.144936	NM_006546, NM_001160423
LRRC41	Hs.144941	NM_006369
GLYAT	Hs.145384	NM_201648, NM_005838
HERPUD1	Hs.146393	NM_014685, NM_001010989, NM_001010990
UQCRQ	Hs.146602	NM_014402
-	Hs.148340	BM466949
IMMT	Hs.148559	NM_006839, NM_001100169, NM_001100170
CPS1	Hs.149252	NM_001875, NM_001122633, NM_001122634
HRG	Hs.1498	NM_000412
PEX14	Hs.149983	NM_004565
EIF1	Hs.150580	NM_005801
CHGA	Hs.150793	NM_001275
TXNDC5	Hs.150837	NM_030810, NM_001145549
EFTUD2	Hs.151787	NM_004247, NM_001142605
LOC100131138	Hs.152129	CD246916
-	Hs.152432	AK026750
HAND1	Hs.152531	NM_004821
TRAK2	Hs.152774	NM_015049
RPS28	Hs.153177	CD048071
LBP	Hs.154078	NM_004139
PYGM	Hs.154084	NM_005609, NM_001164716
LHB	Hs.154704	NM_000894
ALDOC	Hs.155247	NM_005165
TCEB3	Hs.15535	NM_003198
TRPM1	Hs.155942	NM_002420
PTPRCAP	Hs.155975	NM_005608
DCN	Hs.156316	NM_001920, NM_133503, NM_133504, NM_133505, NM_133506, NM_133507
RPS29	Hs.156367	NM_001030001, NM_001032
SEMA6A	Hs.156967	NM_020796
RPL41	Hs.157160	NM_001035267, NM_021104
COMP	Hs.1584	NM_000095
ARHGDIA	Hs.159161	NM_004309
SERPINF2	Hs.159509	NM_001165920, NM_000934, NM_001165921
SERPINA5	Hs.159628	NM_000624
ASS1	Hs.160786	NM_000050, NM_054012
UBE2J1	Hs.163776	NM_016021
THBS1	Hs.164226	NM_003246
CHST8	Hs.165724	NM_022467, NM_001127895, NM_001127896
MITF	Hs.166017	NM_198159, NM_006722, NM_198177, NM_198178, NM_000248, NM_198158
CUBN	Hs.166206	NM_001081
CD37	Hs.166556	NM_001774, NM_001040031
SNAP25	Hs.167317	NM_003081, NM_130811
TSPAN8	Hs.170563	NM_004616
CFL1	Hs.170622	NM_005507
PLN	Hs.170839	NM_002667
ITM2A	Hs.17109	NM_004867, NM_001171581
SKP1	Hs.171626	NM_006930, NM_170679
KLK3	Hs.171995	NM_001030047, NM_001648, NM_001030048, NM_001030050
PTBP1	Hs.172550	NM_002819, NM_031990, NM_031991, NM_175847
TCEB2	Hs.172772	NM_007108, NM_207013
COL1A1	Hs.172928	NM_000088
CGB	Hs.172944	NM_033183
CKB	Hs.173724	NM_001823
EDF1	Hs.174050	NM_003792, NM_153200
ITGAL	Hs.174103	NM_002209, NM_001114380
ATP5E	Hs.177530	NM_001001977, NM_006886
RPL8	Hs.178551	NM_033301, NM_000973
PLP1	Hs.1787	NM_001128834, NM_000533, NM_199478
C15orf39	Hs.17936	NM_015492
MYBL2	Hs.179718	NM_002466
FLOT1	Hs.179986	NM_005803
CFL2	Hs.180141	NM_138638, NM_021914
HSPA8	Hs.180414	NM_006597, NM_153201
H3F3B	Hs.180877	NM_005324
PRDX1	Hs.180909	NM_002574, NM_181696, NM_181697
HMGN2	Hs.181163	NM_005517
HLA-A	Hs.181244	NM_002116
CELA3A	Hs.181289	NM_007352, NM_005747
DENND3	Hs.18166	NM_014957
TNNC2	Hs.182421	NM_003279
RPL35	Hs.182825	NM_007209
TDO2	Hs.183671	NM_005651
EIF4G2	Hs.183684	NM_001172705, NM_001418, NM_001042559
HRSP12	Hs.18426	NM_005836
RPL4	Hs.186350	CR615743
PGC	Hs.1867	NM_002630, NM_001166424
PCK1	Hs.1872	NM_002591
MYL1	Hs.187338	NM_079420, NM_079422
TMEM135	Hs.188591	NM_022918, NM_001168724
GPR20	Hs.188859	NM_005293
FNBP1	Hs.189409	NM_015033
POMC	Hs.1897	NM_001035256, NM_000939
NDUFAB1	Hs.189716	NM_005003
MYL12A	Hs.190086	NM_006471
RAP1A	Hs.190334	NM_001010935, NM_002884
GPNMB	Hs.190495	NM_001005340, NM_002510
PRL	Hs.1905	NM_000948, NM_001163558
SRGN	Hs.1908	NM_002727
RPS21	Hs.190968	NM_001024
UNG	Hs.191334	NM_003362, NM_080911
MGST3	Hs.191734	NM_004528
TRIM44	Hs.192103	NM_017583
-	Hs.192132	BE798870
HSP90B1	Hs.192374	NM_003299
AGT	Hs.19383	NM_000029
FLNA	Hs.195464	NM_001110556, NM_001456
SAA2	Hs.1955	NM_001127380, NM_030754
MAF1	Hs.19673	NM_032272
SEMG1	Hs.1968	NM_003007
JMJD7	Hs.198161	NM_005090, NM_001114633, NM_001114632
HAX1	Hs.199625	NM_006118, NM_001018837
PL-5283	Hs.200022	NM_001130929
PCOLCE	Hs.202097	NM_002593
DIO2	Hs.202354	NM_013989, NM_000793, NM_001007023
DNMT1	Hs.202672	NM_001130823, NM_001379
-	Hs.203621	BX116145, AI732950
FN1	Hs.203717	NM_212482, NM_212475, NM_002026, NM_212478, NM_212476, NM_212474, NM_054034
LCN2	Hs.204238	NM_005564
TIMM17A	Hs.20716	NM_006335
ST6GAL1	Hs.207459	NM_173216, NM_003032, NM_173217
ESR1	Hs.208124	NM_001122742, NM_001122740, NM_000125, NM_001122741
LYRM5	Hs.209151	NM_001001660
ANGPTL3	Hs.209153	NM_014495
STMN1	Hs.209983	NM_001145454, NM_203401, NM_005563, NM_203399
COCH	Hs.21016	NM_001135058, NM_004086
PDIA6	Hs.212102	NM_005742
A2M	Hs.212838	NM_000014
PSPC1	Hs.213198	NM_001042414
SFRP1	Hs.213424	NM_003012
SLC12A5	Hs.21413	NM_020708, NM_001134771
ACAN	Hs.2159	NM_013227, NM_001135
SPEG	Hs.21639	NM_005876, NM_001173476
HIST2H2BE	Hs.2178	NM_003528
MYST2	Hs.21907	NM_007067
IGSF1	Hs.22111	NM_001170961, NM_001555, NM_001170962, NM_205833, NM_001170963
ENO3	Hs.224171	NM_001976, NM_053013
MMP7	Hs.2256	NM_002423
VTN	Hs.2257	NM_000638, NM_001083896, NM_001080837
VTI1B	Hs.226007	NM_006370
YWHAH	Hs.226755	NM_003405
BCAS2	Hs.22960	NM_005872
PRM2	Hs.2324	NM_002762
COL6A3	Hs.233240	NM_004369, NM_057167, NM_057166, NM_057165, NM_057164
SPINT1	Hs.233950	NM_181642, NM_003710, NM_001032367
PSMA7	Hs.233952	NM_002792
AQP3	Hs.234642	NM_004925
TACSTD2	Hs.23582	NM_002353
RBM38	Hs.236361	NM_017495, NM_183425
APOA2	Hs.237658	NM_001643
MYOZ1	Hs.238756	NM_021245
CALML3	Hs.239600	NM_005185
MMP14	Hs.2399	NM_004995
SOX8	Hs.243678	NM_014587
FBLN1	Hs.24601	NM_006486, NM_006485, NM_006487, NM_001996
SNRNP200	Hs.246112	NM_014014
CPNE1	Hs.246413	NM_006047, NM_152838, NM_152930, NM_003915, NM_152931, NM_152929, NM_152927, NM_152928, NM_152925, NM_152926
SLC25A4	Hs.246506	NM_001151
RHO	Hs.247565	NM_000539
FGF17	Hs.248192	NM_003867
CER1	Hs.248204	NM_005454
TCL1A	Hs.2484	NM_021966, NM_001098725
POU5F1	Hs.249184	NM_203289, NM_002701, NM_001173531
CD1E	Hs.249217	NM_030893, NM_001042583, NM_001042584, NM_001042585, NM_001042586, NM_001042587
RGS5	Hs.24950	NM_003617
EIF4E	Hs.249718	NM_001130679, NM_001968, NM_001130678
ART3	Hs.24976	NM_001130016, NM_001179, NM_001130017
CYP2A6	Hs.250615	NM_000762
COX6A2	Hs.250760	NM_005205
TMEM85	Hs.250905	NM_016454
HTN1	Hs.250959	NM_002159
PSMA4	Hs.251531	NM_002789, NM_001102667, NM_001102668
C17orf76	Hs.25425	NM_001113567, NM_207387
PFKL	Hs.255093	NM_002626
MSMB	Hs.255462	NM_002443, NM_138634
ARFGAP1	Hs.25584	NM_175609, NM_018209
BTG1	Hs.255935	NM_001731
ELOVL1	Hs.25597	NM_022821
C12orf23	Hs.257664	NM_152261
FEZ2	Hs.258563	NM_001042548, NM_005102
CYP19A1	Hs.260074	NM_031226, NM_000103
PFKP	Hs.26010	NM_002627
INPP5D	Hs.262886	U50040
RPL32	Hs.265174	NM_001007074, NM_001007073, NM_000994
FCRLA	Hs.266331	NM_032738
NRAP	Hs.268788	NM_198060, NM_006175
TYRP1	Hs.270279	NM_000550
SUCLG1	Hs.270428	NM_003849
TMEM130	Hs.270753	NM_001134450, NM_152913, NM_001134451
ATP5C1	Hs.271135	NM_001001973, NM_005174
WFDC2	Hs.2719	NM_006103
IGF2	Hs.272259	NM_000612, NM_001007139, NM_001127598, NM_001042376, NM_000207
HSPA1A	Hs.274402	NM_005345
NDUFA6	Hs.274416	NM_002490
RSL24D1	Hs.274772	NM_016304
S100A6	Hs.275243	NM_014624
-	Hs.275545	AW974106
SEPP1	Hs.275775	NM_001134848
PCNP	Hs.275865	NM_020357
CD52	Hs.276770	NM_001803
KRT17	Hs.2785	NM_000422
PCMT1	Hs.279257	NM_005389
LDHA	Hs.2795	NM_001165414, NM_005566, NM_001165416, NM_001135239, NM_001165415
METTL9	Hs.279583	NM_016025, NM_001077180
DDX5	Hs.279806	NM_004396
HAPLN1	Hs.2799	NM_001884
RPS24	Hs.280130	NM_001142285, NM_001142283, NM_001142284, NM_001142282, NM_033022, NM_001026
PRKAR1A	Hs.280342	NM_212472, NM_212471, NM_002734
IDI1	Hs.283652	NM_004508
ANG	Hs.283749	NM_002937, NM_194431, NM_001145, NM_001097577
SAT1	Hs.28491	NM_002970
PCBP1	Hs.2853	NM_006196
SH3PXD2B	Hs.285666	NM_001017995
ARF1	Hs.286221	NM_001024227, NM_001024228, NM_001024226, NM_001658
SEPT4	Hs.287518	NM_080415, NM_004574, NM_080416
CPA1	Hs.2879	NM_001868
STXBP1	Hs.288229	NM_003165, NM_001032221
TM2D3	Hs.288912	NM_078474, NM_025141
COTL1	Hs.289092	NM_021149
APRT	Hs.28914	NM_000485, NM_001030018
SLC25A3	Hs.290404	NM_213611, NM_005888, NM_002635
PRM1	Hs.2909	NM_002761
ATP1B1	Hs.291196	NM_001677
CYBB	Hs.292356	NM_000397
SNHG5	Hs.292457	CD048516
XRCC6	Hs.292493	NM_001469
APCDD1	Hs.293274	NM_153000
AMZ2	Hs.293560	NM_016627, NM_001033574, NM_001033569, NM_001033570, NM_001033571, NM_001033572
RPL17	Hs.293653	NM_001035006
CNIH	Hs.294603	NM_005776
GLT8D1	Hs.297304	NM_001010983, NM_018446, NM_152932
MMP9	Hs.297413	NM_004994
ATP5A1	Hs.298280	NM_001001937, NM_004046
ASPSCR1	Hs.298351	NM_024083
FBL	Hs.299002	NM_001436
GDI2	Hs.299055	NM_001494, NM_001115156
RPL39	Hs.300141	CD556052
TUBB2B	Hs.300701	NM_178012
TPM2	Hs.300772	NM_003289, NM_213674
FGB	Hs.300774	NM_005141, NM_001184741
FXYD3	Hs.301350	NM_001136007, NM_021910, NM_001136011, NM_001136012, NM_005971, NM_001136009, NM_001136008, NM_001136010
DCT	Hs.301865	NM_001129889, NM_001922
ELOVL3	Hs.302130	NM_152310
HBG2	Hs.302145	NM_000184
UBE2I	Hs.302903	NM_194259, NM_003345, NM_194261, NM_194260
CST3	Hs.304682	NM_000099
STX16	Hs.307913	NM_001001433, NM_001134772, NM_001134773, NM_003763
C9orf5	Hs.308074	NM_032012
CELF2	Hs.309288	NM_001025077, NM_001025076, NM_001083591, NM_006561
PIK3AP1	Hs.310456	NM_152309
CCL25	Hs.310511	NM_005624
RPS27A	Hs.311640	BU588489
CFI	Hs.312485	NM_000204
SPP1	Hs.313	NM_001040058, NM_000582, NM_001040060
GNL3	Hs.313544	NM_206825, NM_014366, NM_206826
EIF3K	Hs.314359	NM_013234
NASP	Hs.319334	NM_172164, NM_002482, NM_152298
TNNI1	Hs.320890	NM_003281
REN	Hs.3210	NM_000537
B4GALT3	Hs.321231	NM_003779
SPRY4	Hs.323308	NM_030964, NM_001127496
AHSG	Hs.324746	NM_001622
C19orf30	Hs.326728	BE779752
SAG	Hs.32721	NM_000541
SMARCA4	Hs.327527	NM_001128844, NM_003072, NM_001128849, NM_001128845, NM_001128846, NM_001128847, NM_001128848
TMEM59L	Hs.329850	NM_012109
EEF1D	Hs.333388	NM_032378, NM_001130054, NM_001130053, NM_001130055, NM_001960, NM_001130057, NM_001130056
CKM	Hs.334347	NM_001824
SLN	Hs.334629	NM_003063
FDPS	Hs.335918	NM_002004, NM_001135821, NM_001135822
ABAT	Hs.336768	NM_000663, NM_001127448, NM_020686
RPL18A	Hs.337766	NM_000980
HLA-DPA1	Hs.347270	NM_033554
SH2D1A	Hs.349094	NM_002351, NM_001114937
TMBIM6	Hs.35052	NM_001098576, NM_003217
SLC25A6	Hs.350927	NM_001636
SPATA22	Hs.351068	NM_001170699, NM_032598, NM_001170698, NM_001170697, NM_001170695, NM_001170696
-	Hs.351262	BC026300
HLA-DMA	Hs.351279	NM_006120
-	Hs.351316	BF674901
FGA	Hs.351593	NM_000508, NM_021871
COX6C	Hs.351875	NM_004374
-	Hs.352357	BC022431
GHITM	Hs.352656	NM_014394
PSMB1	Hs.352768	NM_002793
TMEM167A	Hs.355606	NM_174909
BZW1	Hs.355983	NM_014670
MAP7D1	Hs.356096	NM_018067
UBB	Hs.356190	NM_018955
SDHD	Hs.356270	NM_003002
PPIA	Hs.356331	NM_021130
RPS2	Hs.356366	NM_002952
CBX7	Hs.356416	NM_175709
CCDC72	Hs.356440	NM_015933
RPLP1	Hs.356502	NM_001003, NM_213725
RPS3A	Hs.356572	NM_001006
-	Hs.356721	BM803203
-	Hs.356799	BM913189
C5orf13	Hs.36053	NM_001142483, NM_001142476, NM_001142475, NM_001142474, NM_001142479, NM_001142480, NM_001142477, NM_001142478, NM_004772, NM_001142482, NM_001142481
SEP15	Hs.362728	NM_004261, NM_203341
HSD3B1	Hs.364941	NM_000862
MGP	Hs.365706	NM_000900
PYGB	Hs.368157	NM_002862
PCDHG@	Hs.368160	NM_032088, NM_018914, NM_018915, NM_003735, NM_018927, NM_002588, NM_018929, NM_018928, NM_018913, NM_018920, NM_018919, NM_018916, NM_018921, NM_018918, NM_018917, NM_018912, NM_018923, NM_018926, NM_018924, NM_018922, NM_018925, NM_003736, NM_032092, NM_014004, NM_032091, NM_032402, NM_032087, NM_032101, NM_032009, NM_032407, NM_032094, NM_032406, NM_032090, NM_032053, NM_032011, NM_032089, NM_…
PDLIM1	Hs.368525	NM_020992
PAPSS1	Hs.368610	NM_005443
RTN1	Hs.368626	NM_021136, NM_206857, NM_206852
GMPR2	Hs.368855	NM_001002000, NM_001002001, NM_016576, NM_001002002
NCRNA00188	Hs.368934	BG027878
SELT	Hs.369052	NM_016275
NLRP2	Hs.369279	NM_017852, NM_001174081, NM_001174082, NM_001174083
TGFBI	Hs.369397	NM_000358
DAZAP2	Hs.369761	NM_014764, NM_001136264, NM_001136266, NM_001136267, NM_001136268, NM_001136269
CISD1	Hs.370102	NM_018464
C2orf77	Hs.370111	NM_001085447
APLP2	Hs.370247	NM_001642, NM_001142276, NM_001142277, NM_001142278
RPS15A	Hs.370504	NM_001019, NM_001030009
CAP1	Hs.370581	NM_006367, NM_001105530
CRYL1	Hs.370703	NM_015974
LAPTM5	Hs.371021	NM_006762
THBS2	Hs.371147	NM_003247
AKAP12	Hs.371240	NM_005100, NM_144497
PTN	Hs.371249	NM_002825
PCGF2	Hs.371617	NM_007144
SYK	Hs.371720	NM_003177, NM_001174167, NM_001135052, NM_001174168
ATP1A1	Hs.371889	NM_001160233, NM_000701, NM_001160234
PMP22	Hs.372031	NM_000304, NM_153321, NM_153322
PHF7	Hs.372719	NM_016483, NM_173341
NDRG1	Hs.372914	NM_001135242, NM_006096
SLC22A17	Hs.373498	NM_016609, NM_020372
PRDM8	Hs.373642	NM_020226, NM_001099403
HNRNPR	Hs.373763	NM_001102398, NM_005826, NM_001102399, NM_001102397
MFGE8	Hs.3745	NM_005928, NM_001114614
RPL17	Hs.374588	NM_000985
TPT1	Hs.374596	NM_003295
IFITM3	Hs.374650	NM_021034
MT1X	Hs.374950	NM_005952
LTB	Hs.376208	NM_002341, NM_009588
RPS5	Hs.378103	NM_001009
BUD31	Hs.380233	NM_003910
-	Hs.380803	AK091626
GLYATL1	Hs.38085	NM_080661
RPL38	Hs.380953	NM_000999, NM_001035258
-	Hs.380956	BM809932
MYOZ2	Hs.381047	NM_016599
RPL19	Hs.381061	NM_000981
LCP1	Hs.381099	NM_002298
RPL21	Hs.381123	NM_000982
RPS14	Hs.381126	NM_001025071, NM_001025070, NM_005617
CBX3	Hs.381189	NM_016587, NM_007276
RPL15	Hs.381219	NM_002948
CHI3L1	Hs.382202	NM_001276
IL23A	Hs.382212	AK128384
SERPINE2	Hs.38449	NM_001136529, NM_006216, NM_001136528, NM_001136530
SERPING1	Hs.384598	NM_000062, NM_001032295
-	Hs.386793	BM919629
FAU	Hs.387208	NM_001997
-	Hs.387576	BM918217
HLA-DQA1	Hs.387679	NM_002122
PABPC1	Hs.387804	NM_002568
ATP6V1G1	Hs.388654	NM_004888
XRCC5	Hs.388739	NM_021141
MON2	Hs.389378	NM_015026
MGST1	Hs.389700	NM_145791, NM_020300, NM_145764, NM_145792
TSPAN1	Hs.38972	NM_005727
COL11A2	Hs.390171	NM_080680, NM_080681, NM_080679, NM_001163771
FABP4	Hs.391561	NM_001442
RPS16	Hs.397609	NM_001020
RPL30	Hs.400295	NM_000989
GREM1	Hs.40098	NM_013372
RSL1D1	Hs.401842	NM_015659
CITED1	Hs.40403	NM_004143, NM_001144885, NM_001144886, NM_001144887
-	Hs.404608	AW974124
SRSF3	Hs.405144	NM_003017
EIF3E	Hs.405590	NM_001568
CRABP2	Hs.405662	NM_001878
KRT18	Hs.406013	NM_000224, NM_199187
RPL23	Hs.406300	NM_000978
LUM	Hs.406475	NM_002345
RPS10	Hs.406620	AK025353
ACSL1	Hs.406678	NM_001995
RPS15	Hs.406683	NM_001018
SPINK1	Hs.407856	NM_003122
MIF	Hs.407995	NM_002415
RPL36	Hs.408018	NM_015414, NM_033643
RPL12	Hs.408054	NM_000976
RPS6	Hs.408073	NM_001010
PRR4	Hs.408153	NM_006250, NM_001098538, NM_007244
COL2A1	Hs.408182	NM_001844, NM_033150
CARKD	Hs.408324	NM_018210
MSLN	Hs.408488	NM_005823, NM_013404, NM_001177355
HLA-DQB1	Hs.409934	NM_002123
CTGF	Hs.410037	NM_001901
RPL13	Hs.410817	NM_033251, NM_000977
TAGLN	Hs.410977	NM_001001522, NM_003186
CCDC110	Hs.41101	NM_152775, NM_001145411
OTOR	Hs.41119	NM_020157
KRT7	Hs.411501	NM_005556
RPL9	Hs.412370	NM_001024921, NM_000661
RAC1	Hs.413812	NM_018890, NM_006908
SERPINE1	Hs.414795	NM_000602, NM_001165413
CORO1A	Hs.415067	NM_007074
LY6D	Hs.415762	NM_003695
NGFR	Hs.415768	NM_002507
REG1B	Hs.4158	NM_006507
S100A8	Hs.416073	NM_002964
ABCA4	Hs.416707	NM_000350
S100A11	Hs.417004	NM_005620
DMKN	Hs.417795	NM_033317, NM_001126056, NM_001126057, NM_001126058, NM_001126061, NM_001126059, NM_001035516
ALB	Hs.418167	NM_000477
GC	Hs.418497	NM_000583
SLC2A3	Hs.419240	NM_006931
RPL23A	Hs.419463	NM_000984
ITIH1	Hs.420257	NM_002215, NM_001166434, NM_001166435, NM_001166436
COL6A2	Hs.420269	NM_058175, NM_001849, NM_058174
UBE2V1	Hs.420529	NM_199203, NM_021988, NM_199144, NM_199129, NM_001162505, NM_022442, NM_001032288
PISD	Hs.420559	NM_014338
-	Hs.421257	BM913311
EEF1B2	Hs.421608	NM_001959, NM_001037663, NM_021121
COX7A1	Hs.421621	NM_001864
GLTSCR2	Hs.421907	NM_015710
S100B	Hs.422181	NM_006272
PNLIPRP2	Hs.423598	NM_005396
SERF2	Hs.424126	NM_001018108
BOD1	Hs.425091	NM_138369, NM_001159651
RPL29	Hs.425125	NM_000992
HPX	Hs.426485	NM_000613
TTR	Hs.427202	NM_000371
CA11	Hs.428446	NM_001217
ABCA1	Hs.429294	NM_005502
RTN4	Hs.429581	NM_020532, NM_207521, NM_207520, NM_153828, NM_007008
COX7C	Hs.430075	NM_001867
CS	Hs.430606	NM_004077
CLNS1A	Hs.430733	NM_001293
VTA1	Hs.431367	NM_016485
COX6B1	Hs.431668	NM_001863
RPL36A	Hs.432485	NM_021029
PGA5	Hs.432854	NM_014224
ACPP	Hs.433060	NM_001099, NM_001134194
PRKAR2B	Hs.433068	NM_002736
NPC2	Hs.433222	NM_006432
COX4I1	Hs.433419	NM_001861
RPS17	Hs.433427	NM_001021
RPS11	Hs.433529	NM_001015
TUBB2C	Hs.433615	NM_006088
PPP1R3F	Hs.433652	NM_033215, NM_001184745
FTL	Hs.433670	NM_000146
RPL37A	Hs.433701	NM_000998
EIF4G1	Hs.433750	NM_182917, NM_198241, NM_198244, NM_198242, NM_004953
ZBTB17	Hs.433764	NM_003443
KRT5	Hs.433845	NM_000424
PEBP1	Hs.433863	NM_002567
COX8A	Hs.433901	NM_004074
PLEC	Hs.434248	NM_201380, NM_000445, NM_201384, NM_201379, NM_201382, NM_201383, NM_201378, NM_201381
RRP12	Hs.434251	NM_015179, NM_001145114
C9orf3	Hs.434253	NM_032823
APP	Hs.434980	NM_000484, NM_201413, NM_001136130, NM_201414, NM_001136129
VGLL3	Hs.435013	NM_016206
TXN	Hs.435136	NM_003329
FHL1	Hs.435369	NM_001159704, NM_001159702, NM_001449, NM_001159699, NM_001159700, NM_001167819, NM_001159703, NM_001159701
ASPN	Hs.435655	NM_017680
NSUN5P2	Hs.436034	AK128374
IRF1	Hs.436061	NM_002198
BAT2	Hs.436093	NM_080686
DBNL	Hs.436500	NM_001122956, NM_014063, NM_001014436
CD74	Hs.436568	NM_001025159, NM_004355, NM_001025158
CLU	Hs.436657	NM_203339, NM_001831, NM_001171138
AMBP	Hs.436911	NM_001633
ETV5	Hs.43697	NM_004454
CYCS	Hs.437060	NM_018947
SQSTM1	Hs.437277	NM_001142298, NM_003900, NM_001142299
PPA1	Hs.437403	NM_021129
RPLP2	Hs.437594	NM_001004
XBP1	Hs.437638	NM_005080, NM_001079539
C11orf10	Hs.437779	NM_014206
CYP17A1	Hs.438016	NM_000102
IGFBP2	Hs.438102	NM_000597
RPL34	Hs.438227	NM_033625, NM_000995
TFPI2	Hs.438231	NM_006528
TGM4	Hs.438265	NM_003241
RPS19	Hs.438429	NM_001022
MCM7	Hs.438720	NM_182776, NM_005916
C19orf21	Hs.439180	NM_173481
MRPL41	Hs.44017	NM_032477
CLIC4	Hs.440544	NM_013943
VWF	Hs.440848	NM_000552
ARG1	Hs.440934	NM_000045
YIPF3	Hs.440950	NM_015388
POLR2L	Hs.441072	NM_021128
TSPAN7	Hs.441664	NM_004615
WIZ	Hs.442138	NM_021241
MSC	Hs.442619	NM_005098
LRRC39	Hs.44277	NM_144620
CD53	Hs.443057	NM_001040033, NM_000560
COL3A1	Hs.443625	NM_000090
-	Hs.444467	BM473292
PDZK1	Hs.444751	NM_002614
RHOBTB3	Hs.445030	NM_014899
MSH6	Hs.445052	NM_000179
DDX51	Hs.445168	NM_175066
LGALS1	Hs.445351	NM_002305
C9orf150	Hs.445356	NM_203403
APOH	Hs.445358	NM_000042
IARS	Hs.445403	NM_013417, NM_002161
PLEKHB1	Hs.445489	NM_021200, NM_001130033, NM_001130036, NM_001130034, NM_001130035
CR2	Hs.445757	NM_001006658, NM_001877
OSTC	Hs.445803	NM_021227
COL5A2	Hs.445827	NM_000393
CAPZA2	Hs.446123	NM_006136
LDHB	Hs.446149	NM_001174097, NM_002300
OAZ1	Hs.446427	NM_004152
PTGDS	Hs.446429	NM_000954
-	Hs.446522	BI090851
TMSB10	Hs.446574	NM_021103
CGB	Hs.446683	NM_000737
EIF3L	Hs.446852	NM_016091
-	Hs.448879	BQ055284
FTHL20	Hs.449153	BG282738
IGLJ3	Hs.449585	NM_001178126
-	Hs.449604	CB987357
IGKC	Hs.449621	AK128524
HBA1	Hs.449630	NM_000558
RPSA	Hs.449909	NM_002295, NM_001012321
IGFBP3	Hs.450230	NM_001013398, NM_000598
LDB1	Hs.454418	NM_003893, NM_001113407
-	Hs.455493	BC078172
PPP1R16B	Hs.45719	NM_015568, NM_001172735
MPO	Hs.458272	NM_000250
C1S	Hs.458355	NM_201442, NM_001734
IFITM1	Hs.458414	NM_003641
KIAA1199	Hs.459088	NM_018689
RHCG	Hs.459284	NM_016321
PTMA	Hs.459927	NM_001099285, NM_002823
MYH11	Hs.460109	NM_001040113, NM_022844, NM_001040114, NM_002474
GGA2	Hs.460336	NM_015044
IDS	Hs.460960	NM_000202, NM_001166550, NM_006123
USP22	Hs.462492	NM_015276
IGFBP4	Hs.462998	NM_001552
FKBP10	Hs.463035	NM_021939
ATP6V0A1	Hs.463074	NM_001130020, NM_001130021, NM_005177
NME1	Hs.463456	NM_001018136, NM_198175, NM_002512, NM_000269, NM_001018137, NM_001018138, NM_001018139
P4HB	Hs.464336	NM_000918
SCGB2A2	Hs.46452	NM_002411
INSR	Hs.465744	NM_000208, NM_001079817
KEAP1	Hs.465870	NM_203500, NM_012289
MAST3	Hs.466184	NM_015016
GPI	Hs.466471	NM_001184722, NM_000175
LTBP4	Hs.466766	NM_001042544, NM_003573, NM_001042545
PLA2G2A	Hs.466804	NM_000300, NM_001161727, NM_001161729, NM_001161728
CEACAM6	Hs.466814	NM_002483
GSK3A	Hs.466828	NM_019884
PPP2R1A	Hs.467192	NM_014225
TRIM28	Hs.467408	NM_005762
TPO	Hs.467554	NM_000547, NM_175719, NM_175721, NM_175722
ODC1	Hs.467701	NM_002539
LAPTM4A	Hs.467807	NM_014713
EPAS1	Hs.468410	NM_001430
CALM2	Hs.468442	NM_001743
PLEK	Hs.468840	NM_002664
PROM2	Hs.469313	NM_001165978, NM_144707, NM_001165977
RPL31	Hs.469473	NM_001098577, NM_001099693, NM_000993
TLN1	Hs.471014	NM_006289
BMPR2	Hs.471119	NM_001204
NRP2	Hs.471200	NM_201266, NM_003872, NM_201279, NM_018534, NM_201267, NM_201264
HDLBP	Hs.471851	NM_005336, NM_203346
FKBP1A	Hs.471933	NM_000801, NM_054014
ROMO1	Hs.472564	NM_080748
YBX1	Hs.473583	NM_004559
SLC2A1	Hs.473721	NM_006516
RTN3	Hs.473761	NM_201428, NM_201429, NM_006054, NM_201430
LOC100288643	Hs.473893	XM_002343759
COL6A1	Hs.474053	NM_001848
C22orf25	Hs.474233	NM_152906
C22orf28	Hs.474643	NM_014306
MYH9	Hs.474751	NM_002473
TOB2	Hs.474978	NM_016272
COL7A1	Hs.476218	NM_000094
RASSF1	Hs.476270	NM_170714, NM_007182, NM_170713, NM_170712
SCP2	Hs.476365	NM_002979, NM_001007098, NM_001007099, NM_001007100, NM_001007250
FLNB	Hs.476448	NM_001164317, NM_001457, NM_001164318, NM_001164319
DNASE1L3	Hs.476453	NM_004944
USP24	Hs.477009	NM_015306
RPL24	Hs.477028	NM_000986
H2AFX	Hs.477879	NM_002105
CPB1	Hs.477891	NM_001871
SEL1L3	Hs.479384	NM_015187
PCDH7	Hs.479439	BC040983
-	Hs.479728	BQ067508
ANXA3	Hs.480042	NM_005139
PDLIM5	Hs.480311	NM_006457, NM_001011513, NM_001011515, NM_001011516
-	Hs.480743	GD153878
SFRP2	Hs.481022	NM_003013
SPATA4	Hs.481235	NM_144644
UQCRH	Hs.481571	NM_006004
DAB2	Hs.481980	NM_001343
RPL26	Hs.482144	BU566962
CMYA5	Hs.482625	NM_153610
ATP6V0E1	Hs.484188	NM_003945
AMY2B	Hs.484588	NM_020978
-	Hs.484769	BU860630
RPL17	Hs.485081	BE742786
LOC729046	Hs.485090	AV696226
HLA-DPB1	Hs.485130	NM_002121
KIAA1009	Hs.485865	NM_014895
-	Hs.486304	BM904327
ATP5L	Hs.486360	NM_006476
EPB41L2	Hs.486470	NM_001431, NM_001135554, NM_001135555
SOD2	Hs.487046	NM_000636, NM_001024465, NM_001024466
IGF2R	Hs.487062	NM_000876
SMOC2	Hs.487200	NM_022138, NM_001166412
NOTCH2	Hs.487360	NM_024408
SEC61G	Hs.488282	NM_014302, NM_001012456
EGFR	Hs.488293	NM_005228, NM_201284, NM_201282, NM_201283
COL1A2	Hs.489142	NM_000089
SHFM1	Hs.489201	NM_006304
ARPC1B	Hs.489284	NM_005720
-	Hs.489932	BG779884
CIAPIN1	Hs.4900	NM_020313
CPA2	Hs.490038	NM_001869
CALD1	Hs.490203	NM_033138, NM_033157, NM_004342, NM_033139, NM_033140
ZYX	Hs.490415	NM_003461, NM_001010972
FGL1	Hs.491143	NM_201553, NM_201552, NM_147203, NM_004467
CCT3	Hs.491494	NM_005998, NM_001008883, NM_001008800
UBE2V2	Hs.491695	NM_003350
NCALD	Hs.492427	NM_001040630, NM_001040624, NM_032041, NM_001040628, NM_001040626, NM_001040625, NM_001040629, NM_001040627
EIF3H	Hs.492599	NM_003756
CPSF1	Hs.493202	NM_013291
NOL6	Hs.493709	NM_022917, NM_139235
REG1A	Hs.49407	NM_002909
ANXA1	Hs.494173	NM_000700
ACOT4	Hs.49433	NM_152331
GOLM1	Hs.494337	NM_016548, NM_177937
LAMP1	Hs.494419	NM_005561
PFN1	Hs.494691	NM_005022
TBL1X	Hs.495656	NM_005647, NM_001139466, NM_001139468, NM_001139467
GPM6B	Hs.495710	NM_001001995, NM_001001996, NM_005278, NM_001001994
TINF2	Hs.496191	NM_012461, NM_001099274
ATF4	Hs.496487	NM_001675, NM_182810
RNF128	Hs.496542	NM_194463, NM_024539
CHRDL1	Hs.496587	NM_001143981, NM_001143982, NM_145234, NM_001143983
PLS3	Hs.496622	NM_005032, NM_001136025, NM_001172335
-	Hs.496631	CN294989
PIGR	Hs.497589	NM_002644
WARS	Hs.497599	NM_004184, NM_213646, NM_173701, NM_213645
LAMB3	Hs.497636	NM_001017402, NM_000228, NM_001127641
MOSC1	Hs.497816	NM_022746
RPS2	Hs.498569	BF972117
DHCR24	Hs.498727	NM_014762
-	Hs.499484	BU536723
RPL7A	Hs.499839	NM_000972
P4HA1	Hs.500047	NM_001142595, NM_000917, NM_001017962, NM_001142596
ACTA2	Hs.500483	NM_001141945, NM_001613
SLC16A3	Hs.500761	NM_001042422, NM_004207, NM_001042423
MGEA5	Hs.500842	NM_012215, NM_001142434
USMG5	Hs.500921	NM_032747
NDUFA4	Hs.50098	NM_002489
PNLIP	Hs.501135	NM_000936
HTRA1	Hs.501280	NM_002775
IER2	Hs.501629	NM_004907
PSG9	Hs.502092	NM_002784
LGR4	Hs.502176	NM_018490
RBP4	Hs.50223	NM_006744
EIF3M	Hs.502244	NM_006360
CD44	Hs.502328	NM_000610, NM_001001389, NM_001001390, NM_001001391, NM_001001392
NEBL	Hs.5025	NM_006393, NM_213569, NM_001173484
FADS2	Hs.502745	NM_004265
SLC3A2	Hs.502769	NM_001012661, NM_001012662, NM_002394, NM_001012663, NM_001012664, NM_001013251
ZFP36L2	Hs.503093	NM_006887
-	Hs.503429	BG171008
FADS1	Hs.503546	NM_013402
TYR	Hs.503555	NM_000372
TMEM123	Hs.503709	NM_052932
NNMT	Hs.503911	NM_006169
-	Hs.504422	AI799014
MYL9	Hs.504687	NM_006097, NM_181526
NNAT	Hs.504703	NM_005386, NM_181689
ARHGDIB	Hs.504877	NM_001175
-	Hs.504895	BU509169
FAM60A	Hs.505154	NM_001135811, NM_021238, NM_001135812
KBTBD10	Hs.50550	NM_006063
NACA	Hs.505735	NM_001113203, NM_001113201, NM_005594, NM_001113202
DDIT3	Hs.505777	NM_004083
NDUFA12	Hs.506374	NM_018838
ATP2A2	Hs.506759	NM_170665, NM_001135765, NM_001681
RPS2	Hs.506997	BM423570
APCS	Hs.507080	NM_001639
-	Hs.507537	BE537446
FNDC3A	Hs.508010	NM_001079673, NM_014923
OLFM4	Hs.508113	NM_006418
COL4A2	Hs.508716	NM_001846
HNRNPC	Hs.508848	NM_031314, NM_001077442, NM_004500, NM_001077443
MYLPF	Hs.50889	NM_013292
FERMT2	Hs.509343	NM_001134999, NM_006832, NM_001135000
GRLF1	Hs.509447	NM_004491
HSP90AB1	Hs.509736	NM_007355
CD46	Hs.510402	NM_002389, NM_172354, NM_172351, NM_172355, NM_172352, NM_172359, NM_172357, NM_172360, NM_153826, NM_172358, NM_172356, NM_172353, NM_172361, NM_172350
IGHG1	Hs.510635	AK090461
ZFP106	Hs.511143	NM_022473
SRP9	Hs.511425	NM_003133
ANXA2	Hs.511605	NM_001136015, NM_001002857, NM_001002858, NM_004039
TUBB3	Hs.511743	NM_006086
ENO2	Hs.511915	NM_001975
-	Hs.512525	CD049182
-	Hs.512542	BF969672
LSM7	Hs.512610	NM_016199
TK2	Hs.512619	NM_004614, NM_001172645, NM_001172644, NM_001172643
PRG2	Hs.512633	NM_002728
RPS8	Hs.512675	NM_001012
RPS25	Hs.512676	NM_001028
SFTPB	Hs.512690	NM_000542, NM_198843
CPB2	Hs.512937	NM_001872, NM_016413
RPL9	Hs.513083	BQ057285
ALDOA	Hs.513490	NM_000034, NM_184043, NM_184041, NM_001127617
MMP2	Hs.513617	NM_004530, NM_001127891
HP	Hs.513711	NM_005143, NM_001126102
YWHAE	Hs.513851	NM_006761
ATP2A3	Hs.513870	NM_174953, NM_174954, NM_174956, NM_174955, NM_005173, NM_174957, NM_174958
-	Hs.514118	BM800367
RPL27	Hs.514196	NM_000988
VAT1	Hs.514199	NM_006373
GRN	Hs.514220	NM_002087
GFAP	Hs.514227	NM_002055, NM_001131019
PHB	Hs.514303	NM_002634
LGALS3BP	Hs.514535	NM_005567
ACTG1	Hs.514581	NM_001614
DUS1L	Hs.514599	NM_022156
ATP5F1	Hs.514870	NM_001688
CAPZA1	Hs.514934	NM_006135
AES	Hs.515053	NM_198969, NM_001130, NM_198970
CALR	Hs.515162	NM_004343
LSM4	Hs.515255	NM_012321
CAPNS1	Hs.515371	NM_001749, NM_001003962
SNRPD2	Hs.515472	NM_177542, NM_004597
CALM3	Hs.515487	NM_005184
RPL18	Hs.515517	NM_000979
C19orf63	Hs.515550	NM_175063, NM_206538
KLK2	Hs.515560	NM_001002231, NM_005551
S100A16	Hs.515714	NM_080388
EIF3F	Hs.516023	NM_003754
ACTG2	Hs.516105	NM_001615
CAPG	Hs.516155	NM_001747
GCG	Hs.516494	NM_002054
TFPI	Hs.516578	NM_006287, NM_001032281
DNAJC10	Hs.516632	NM_018981
CHPF	Hs.516711	NM_024536
SCG2	Hs.516726	NM_003469
CHGB	Hs.516874	NM_001819
BCAN	Hs.516904	NM_021948, NM_198427
ENO1	Hs.517145	NM_001428
TAGLN2	Hs.517168	NM_003564
LOC100288117	Hs.517207	BG165646
HMOX1	Hs.517581	NM_002133
LOC100289664	Hs.517586	BP264968
RAC2	Hs.517601	NM_002872
TMEM43	Hs.517817	NM_024334
MYL3	Hs.517939	NM_000258
KLHL18	Hs.517946	NM_025010
DHX30	Hs.517948	NM_014966, NM_138615
GNAT1	Hs.517978	NM_144499, NM_000172
CSTA	Hs.518198	NM_005213
RPN1	Hs.518244	NM_002950
TF	Hs.518267	NM_001063
-	Hs.518341	BF790499
PIK3CD	Hs.518451	NM_005026
AP2M1	Hs.518460	NM_004068, NM_001025205
EIF4A2	Hs.518475	NM_001967
GLUL	Hs.518525	NM_002065, NM_001033044, NM_001033056
UCHL1	Hs.518731	NM_004181
PAICS	Hs.518774	NM_006452, NM_001079525, NM_001079524
HMGA1	Hs.518805	NM_145901, NM_145902, NM_145899, NM_002131, NM_145905, NM_145903
AFP	Hs.518808	NM_001134
CCNI	Hs.518827	NM_006835
BTG2	Hs.519162	NM_006763
FBN2	Hs.519294	NM_001999
AFF4	Hs.519313	NM_014423
VDAC1	Hs.519320	NM_003374
-	Hs.519520	BU589190
CYFIP2	Hs.519702	NM_001037332, NM_014376, NM_001037333
-	Hs.519738	BU564279
DSP	Hs.519873	NM_004415, NM_001008844
MARCKS	Hs.519909	NM_002356
HLA-DRA	Hs.520048	NM_019111
UBC	Hs.520348	NM_021009
ACTB	Hs.520640	NM_001101
-	Hs.520703	CR599412
PRKAR1B	Hs.520851	NM_001164761, NM_001164760, NM_002735, NM_001164762, NM_001164758, NM_001164759
CTSB	Hs.520898	NM_147780, NM_147781, NM_147782, NM_147783, NM_001908
MDH2	Hs.520967	NM_005918
HSPB1	Hs.520973	NM_001540
ATP5J2	Hs.521056	NM_004889, NM_001003713, NM_001003714, NM_001039178
AKR1B1	Hs.521212	NM_001628
NEFL	Hs.521461	NM_006158
STAR	Hs.521535	NM_000349
RAD23B	Hs.521640	NM_002874
STMN2	Hs.521651	NM_007029
LY6E	Hs.521903	NM_002346, NM_001127213
-	Hs.522074	CB242531
ORM1	Hs.522356	NM_000607
GSN	Hs.522373	NM_001127663, NM_001127664, NM_001127665, NM_001127666, NM_001127667, NM_000177, NM_198252, NM_001127662
APOD	Hs.522555	NM_001647
TMSB4X	Hs.522584	NM_021109
TIMP1	Hs.522632	NM_003254
PCSK1N	Hs.522640	NM_013271
MAGED2	Hs.522665	NM_201222, NM_177433, NM_014599
ALAS2	Hs.522666	NM_000032, NM_001037968, NM_001037967
COX7B	Hs.522699	NM_001866
PSAP	Hs.523004	NM_001042465, NM_001042466, NM_002778
SPOCK2	Hs.523009	NM_014767, NM_001134434
LOC100288598	Hs.523012	CD514877
ZCCHC24	Hs.523080	NM_153367
SFTPA1	Hs.523084	NM_001098668
RPL13A	Hs.523185	NM_012423
TMEM59	Hs.523262	NM_004872
PRDX3	Hs.523302	NM_006793, NM_014098
TNNI2	Hs.523403	NM_001145829, NM_003282, NM_001145841
HBB	Hs.523443	NM_000518
COL11A1	Hs.523446	NM_080629, NM_001854, NM_080630, NM_001168249
RPL27A	Hs.523463	NM_000990
SFN	Hs.523718	NM_006142
NEAT1	Hs.523789	AF001893
GSTP1	Hs.523836	NM_000852
-	Hs.523932	CR599004
GATA3	Hs.524134	NM_001002295, NM_002051
TPI1	Hs.524219	NM_001159287, NM_000365
TUBA1B	Hs.524390	NM_006082
NR4A1	Hs.524430	NM_002135, NM_173157
ATP5G2	Hs.524464	NM_001002031, NM_005176
CTDSP2	Hs.524530	NM_005730
LYZ	Hs.524579	NM_000239
NAP1L1	Hs.524599	NM_004537, NM_139207
GJB2	Hs.524894	NM_004004
FTH1	Hs.524910	NM_002032
NDRG2	Hs.525205	NM_201535, NM_201540, NM_016250, NM_201541, NM_201537, NM_201539, NM_201536, NM_201538
SERPINA1	Hs.525557	NM_001127701, NM_001002236, NM_001127705, NM_001127703, NM_001127704, NM_001127702, NM_001127706, NM_001127707, NM_001127700, NM_000295, NM_001002235
MEG3	Hs.525589	AK126659
HSP90AA1	Hs.525600	NM_001017963, NM_005348
JUN	Hs.525704	NM_002228
MGRN1	Hs.526494	NM_001142290, NM_001142291, NM_015246, NM_001142289
MDH1	Hs.526521	NM_005917
PPARGC1A	Hs.527078	NM_013261
HNRPDL	Hs.527105	NM_031372
RPS23	Hs.527193	NM_001025
DUT	Hs.527980	NM_001025248, NM_001948, NM_001025249
KDELR3	Hs.528305	NM_006855, NM_016657
RPL6	Hs.528668	BQ050162
C3	Hs.529053	NM_000064
EIF3G	Hs.529059	NM_003755
ARPC2	Hs.529303	NM_152862, NM_005731
LTF	Hs.529517	NM_002343
RPL35A	Hs.529631	NM_000996
VCP	Hs.529782	NM_007126
C5orf32	Hs.529798	NM_032412
RNASET2	Hs.529989	NM_003730
AGR2	Hs.530009	NM_006408
EIF3I	Hs.530096	NM_003757
LGALS4	Hs.5302	NM_006149
ALDOB	Hs.530274	NM_000035
UBA52	Hs.5308	NM_001033930, NM_003333
LGALS3	Hs.531081	NM_002306, NM_001177388
RAB11FIP3	Hs.531642	NM_014700, NM_001142272
RNFT1	Hs.531701	NM_016125
ARHGAP25	Hs.531807	NM_001007231, NM_001166276, NM_014882, NM_001166277
GAS5	Hs.531856	BC038733
RPL5	Hs.532359	NM_000969
MMADHC	Hs.5324	NM_015702
C14orf179	Hs.532626	NM_052873, NM_001102564
SERPINF1	Hs.532768	NM_002615
LRPAP1	Hs.533136	NM_002337
CEL	Hs.533258	NM_001807
UBA1	Hs.533273	NM_003334, NM_153280
ATRX	Hs.533526	NM_000489, NM_138270
H19	Hs.533566	BC040073
TNNT2	Hs.533613	NM_000364, NM_001001430, NM_001001431, NM_001001432
BSCL2	Hs.533709	NM_001130702, NM_001122955, NM_032667
DLK1	Hs.533717	NM_003836
KRT8	Hs.533782	NM_002273
MYST1	Hs.533803	NM_182958, NM_032188
-	Hs.533977	CR620402
TARP	Hs.534032	NM_001003806, NM_001003799
ZFP36	Hs.534052	NM_003407
NDUFA1	Hs.534168	NM_004541
B2M	Hs.534255	NM_004048
SERPINA3	Hs.534293	NM_001085
ANXA2P2	Hs.534301	BF670622
EIF5A	Hs.534314	NM_001970, NM_001143762, NM_001143761, NM_001143760
HLA-DRB1	Hs.534322	NM_002125
MT1E	Hs.534330	NM_175617
AGER	Hs.534342	NM_001136, NM_172197
RPS7	Hs.534346	BM478334
RPL10	Hs.534404	NM_006013
NDUFA13	Hs.534453	NM_198537, NM_015965
ANAPC11	Hs.534456	NM_001002244, NM_001002249, NM_016476, NM_001002248, NM_001002246, NM_001002247, NM_001002245
ZNF251	Hs.534516	NM_138367
HSPB6	Hs.534538	NM_144617
-	Hs.534603	BG036319
PKM2	Hs.534770	NM_182470, NM_182471, NM_002654
C4A	Hs.534847	NM_007293
EEF1A1	Hs.535192	NM_001402
SFTPA1	Hs.535295	NM_005411, NM_001093770, NM_001164644, NM_001164647, NM_001164646, NM_001164645
CLSTN3	Hs.535378	NM_014718
-	Hs.535454	AK098676
EIF3CL	Hs.535464	NM_001099661
TXNDC9	Hs.536122	NM_005783
SEMG2	Hs.537218	NM_003008
GP2	Hs.53985	NM_001007240, NM_001502, NM_001007241, NM_001007242
EPCAM	Hs.542050	NM_002354
FAM50A	Hs.54277	NM_004699
GAPDH	Hs.544577	NM_002046
AZGP1	Hs.546239	NM_001185
FGG	Hs.546255	NM_021870, NM_000509
HNRNPA1	Hs.546261	NM_031157, NM_002136
RPL10A	Hs.546269	NM_007104
RPL6	Hs.546283	NM_001024662, NM_000970
RPLP0	Hs.546285	NM_053275, NM_001002
RPS3	Hs.546286	NM_001005
RPS7	Hs.546287	NM_001011
RPS9	Hs.546288	NM_001013
RPS12	Hs.546289	NM_001016
RPS27	Hs.546291	NM_001030
SUMO2	Hs.546298	NM_006937, NM_001005849
MAMDC2	Hs.547172	NM_153267
LASP1	Hs.548018	NM_006148
MBP	Hs.551713	NM_001025100, NM_001025101, NM_001025081, NM_002385, NM_001025090, NM_001025092
MUSTN1	Hs.556077	NM_205853
EIF3D	Hs.55682	NM_003753
NPM1	Hs.557550	NM_002520, NM_199185, NM_001037738
MAPK8IP2	Hs.558180	NM_012324, NM_016431
CP	Hs.558314	NM_000096
PPY	Hs.558368	NM_002722
SCD	Hs.558396	NM_005063
RPL37	Hs.558601	CD387687
HMP19	Hs.559412	NM_015980
RPSAP58	Hs.560655	XR_079400
SNRPN	Hs.564847	NM_022807, NM_022808, NM_022806, NM_022805, NM_003097, NM_005678, NM_022804
GNB2L1	Hs.5662	NM_006098
RPS26	Hs.567235	NM_001029
PDE6A	Hs.567314	NM_000440
-	Hs.567352	BM563814
EIF3C	Hs.567374	NM_001037808, NM_003752
MGAT4B	Hs.567419	NM_054013, NM_014275
FAIM2	Hs.567424	NM_012306
BRI3	Hs.567438	NM_015379, NM_001159491
-	Hs.567699	BG165625, BQ716296
-	Hs.567702	BM904486
CANX	Hs.567968	NM_001746, NM_001024649
PDE4DIP	Hs.568247	NM_014644, NM_001002811, NM_001002812, NM_022359, NM_001002810
ADNP	Hs.570355	NM_015339, NM_181442
PIP4K2A	Hs.57079	NM_005028
RPL7	Hs.571841	NM_000971
NCAPD2	Hs.5719	NM_014865
LPP	Hs.5724	NM_005578, NM_001167671, NM_001167672
CFHR1	Hs.575869	NM_002113
FHL3	Hs.57687	NM_004468
CCL21	Hs.57907	NM_002989
CD22	Hs.579691	NM_001771
GFPT1	Hs.580300	NM_002056
CAPS	Hs.584744	NM_004058, NM_080590
PLXNC1	Hs.584845	NM_005761
-	Hs.585854	AI028267
EEF1A1	Hs.586423	BF569061
-	Hs.586920	EB386966
-	Hs.587819	N80739
NEB	Hs.588655	NM_001164508, NM_001164507, NM_004543
SBF1	Hs.589924	NM_002972
COL9A1	Hs.590892	NM_001851, NM_078485
ATPIF1	Hs.590908	NM_178191, NM_178190, NM_016311
TFPT	Hs.590939	NM_013342
CGB5	Hs.590955	NM_033043
FOSB	Hs.590958	NM_006732, NM_001114171
LRRC34	Hs.591289	NM_001172780, NM_001172779, NM_153353
BOC	Hs.591318	NM_033254
RBM16	Hs.591329	NM_014892
LAMC2	Hs.591484	NM_005562, NM_018891
MPZ	Hs.591486	NM_000530
LRTM1	Hs.591668	NM_020678
CETN3	Hs.591767	NM_004365
BTF3	Hs.591768	NM_001037637, NM_001207
IER3	Hs.591785	NM_003897
THRSP	Hs.591969	NM_003251
-	Hs.592114	BF206103
ADAM22	Hs.592282	NM_021723, NM_021722, NM_016351, NM_004194, NM_021721
ADSSL1	Hs.592327	NM_199165, NM_152328
-	Hs.592379	AL579938
LOC100289173	Hs.592455	BM912683
-	Hs.592929	BM804833
-	Hs.593044	BG178618
STX7	Hs.593148	NM_003569
SPRED2	Hs.59332	NM_181784, NM_001128210
ANKHD1	Hs.594084	NM_020690, NM_017747, NM_024668, NM_017978, NM_003732
LMNA	Hs.594444	NM_170707, NM_170708, NM_005572
ADAM12	Hs.594537	NM_003474, NM_021641
DES	Hs.594952	NM_001927
NAA50	Hs.596074	NM_025146
-	Hs.596312	BQ073358
SERPINH1	Hs.596449	NM_001235
GAPDH	Hs.598320	BG403493
-	Hs.600488	CA418294
PGA3	Hs.601055	NM_001079807
INPP5D	Hs.601911	NM_001017915, NM_005541
PAH	Hs.603740	NM_000277
-	Hs.605083	AK026818
IGFBP5	Hs.607212	NM_000599
SKAP2	Hs.610137	BQ708363
CTRB1	Hs.610926	NM_001906
NEXN	Hs.612385	NM_144573, NM_001172309
GDF15	Hs.616962	NM_004864
-	Hs.617334	BM477687
MALAT1	Hs.621695	EF177381
IL8	Hs.624	NM_000584
BCAM	Hs.625725	NM_005581, NM_001013257
LOC100287891	Hs.625768	CD695400
-	Hs.625845	AA569202
RPS18	Hs.627414	NM_022551
VIM	Hs.628678	NM_003380
SPARCL1	Hs.62886	NM_001128310, NM_004684
RASSF2	Hs.631504	NM_014737, NM_170774
SEPW1	Hs.631549	NM_003009
TNNT1	Hs.631558	NM_003283, NM_001126132, NM_001126133
CD79A	Hs.631567	NM_001783, NM_021601
SNRPG	Hs.631639	NM_001146693
GNB3	Hs.631657	NM_002075
PRB1	Hs.631726	NM_005039, NM_199353, NM_199354
PRH2	Hs.631731	NM_005042, NM_001110213
LOC644253	Hs.631751	XM_001719157
ANXA7	Hs.631827	NM_004034, NM_001156
CELA2A	Hs.631866	NM_033440
CTRC	Hs.631869	NM_007272
MUC7	Hs.631946	NM_001145006, NM_001145007, NM_152291
-	Hs.632087	BU536726
-	Hs.632112	BU533839
SAA1	Hs.632144	NM_000331, NM_001178006, NM_199161
MVP	Hs.632177	NM_017458, NM_005115
DCTPP1	Hs.632191	NM_024096
ZG16	Hs.632195	NM_152338
CTRB2	Hs.632211	NM_001025200
SOLH	Hs.632219	NM_005632
ITGB4	Hs.632226	NM_000213, NM_001005731, NM_001005619
INPP5K	Hs.632238	NM_001135642, NM_130766, NM_016532
SLC25A5	Hs.632282	NM_001152
-	Hs.632304	CA413318
SRSF5	Hs.632326	NM_001039465, NM_006925
C1QA	Hs.632379	NM_015991
NDUFS5	Hs.632385	NM_004552
CFHR2	Hs.632450	NM_005666
CTSK	Hs.632466	NM_000396
PRELP	Hs.632481	NM_002725, NM_201348
SSB	Hs.632535	NM_003142
HSPD1	Hs.632539	NM_002156, NM_199440
-	Hs.632573	BM478418
RPL41	Hs.632703	BU588318
MYL6	Hs.632717	NM_021019, NM_079423
-	Hs.632880	BQ228911
-	Hs.632891	CF780565
PGAM1	Hs.632918	NM_002629
TIMP2	Hs.633514	NM_003255
CHMP5	Hs.635313	NM_016410
TUBB	Hs.636480	NM_178014
C6orf48	Hs.640836	NM_001040437, NM_001040438
-	Hs.642877	CR595720
IGFBP1	Hs.642938	NM_000596
-	Hs.642978	CD247471
SLC40A1	Hs.643005	NM_014585
ANKRD23	Hs.643430	NM_144994
IGJ	Hs.643431	NM_144646
C6orf106	Hs.643498	NM_024294, NM_022758
UBE2H	Hs.643548	NM_003344, NM_182697
PITX2	Hs.643588	NM_000325, NM_153426, NM_153427
-	Hs.643621	CD048696
-	Hs.643648	BU184455
ITM2B	Hs.643683	NM_021999
VCAN	Hs.643801	NM_004385, NM_001164097, NM_001164098, NM_001126336
SPON1	Hs.643864	NM_006108
SOX4	Hs.643910	NM_003107
CD24	Hs.644105	NM_013230
KCTD12	Hs.644125	NM_138444
TPM3	Hs.644306	NM_152263, NM_001043353, NM_001043352, NM_001043351, NM_153649
LRRIQ3	Hs.644625	NM_001105659
RPL4	Hs.644628	NM_000968
TIMP3	Hs.644633	NM_000362
RPS10	Hs.645317	NM_001014
-	Hs.645344	BU956222
CLDN4	Hs.647036	AK126462
ABP1	Hs.647097	NM_001091
MT2A	Hs.647371	NM_005953
PRG4	Hs.647723	NM_005807, NM_001127708, NM_001127709, NM_001127710
EIF4B	Hs.648394	NM_001417
-	Hs.649037	AW971234
HLA-E	Hs.650174	NM_005516
LAMB1	Hs.650585	NM_002291
SMR3B	Hs.650650	NM_006685
NDUFA5	Hs.651219	NM_005000
RPL28	Hs.652114	NM_001136134, NM_000991, NM_001136135, NM_001136137, NM_001136136
PLGLB2	Hs.652169	NM_002665
DDX27	Hs.65234	NM_017895
TAF9	Hs.653163	NM_001015892, NM_003187, NM_001015891, NM_016283
ARF5	Hs.653202	NM_001662
-	Hs.653584	AW970027
RPL41	Hs.653904	BM475490
KRT14	Hs.654380	NM_000526
CSH1	Hs.654390	NM_022640, NM_001317, NM_022641
IMPDH2	Hs.654400	NM_000884
HLA-B	Hs.654404	NM_002117
PSG3	Hs.654413	NM_021016
PSG6	Hs.654414	NM_001031850, NM_002782
PSG5	Hs.654415	NM_002781, NM_001130014
TUBA1A	Hs.654422	NM_006009
UMOD	Hs.654425	NM_003361, NM_001008389
AMY2A	Hs.654437	NM_000699
APOE	Hs.654439	NM_000041
HTN3	Hs.654442	NM_000200
C9	Hs.654443	NM_001737
S100A4	Hs.654444	NM_019554, NM_002961
CTSD	Hs.654447	NM_001909
RPS27	Hs.654475	CD556147
PDE6G	Hs.654482	NM_002602
STATH	Hs.654495	NM_003154, NM_001009181
MYO1E	Hs.654506	NM_004998
PRSS3	Hs.654513	NM_007343, NM_002771
PTPRC	Hs.654514	NM_002838, NM_080922, NM_080921, NM_080923
CSH2	Hs.654515	NM_022644, NM_020991, NM_022645
TUBB2A	Hs.654543	NM_001069
CST4	Hs.654549	NM_001899
KRT13	Hs.654550	NM_153490, NM_002274
KDELR2	Hs.654552	NM_006854, NM_001100603
KRT19	Hs.654568	NM_002276
KRT15	Hs.654570	NM_002275
MYBPC1	Hs.654589	NM_002465, NM_206819, NM_206820, NM_206821
TG	Hs.654591	NM_003235
TRDN	Hs.654601	NM_006073
PPP5C	Hs.654604	NM_006247
KRT4	Hs.654610	NM_002272
HBA2	Hs.654744	NM_000517
DPM1	Hs.654951	NM_003859
POLR2J	Hs.654952	NM_006234
-	Hs.654977	BF214688
COBRA1	Hs.655043	NM_015456
C14orf156	Hs.655105	NM_031210
SORBS2	Hs.655143	NM_021069, NM_001145674, NM_001145673, NM_003603, NM_001145670, NM_001145671, NM_001145672, NM_001145675
KRT16	Hs.655160	NM_005557
C16orf55	Hs.655171	NM_153025
HBE1	Hs.655195	NM_005330
GH1	Hs.655229	NM_000515, NM_022559, NM_022560, NM_022561, NM_022562
AMY1C	Hs.655232	NM_004038, NM_001008219, NM_001008218, NM_001008221
-	Hs.655348	BU588139
-	Hs.655424	BF214507
-	Hs.655550	BM807411
-	Hs.655579	BF030952
MASP2	Hs.655645	NM_006610, NM_139208
NDUFB2	Hs.655788	NM_004546
AACS	Hs.656073	NM_023928
SAMD9	Hs.65641	NM_017654
PIGP	Hs.656565	NM_153681, NM_153682
HIBCH	Hs.656685	NM_014362, NM_198047
LDB3	Hs.657271	NM_001171610, NM_007078, NM_001080114, NM_001171611, NM_001080115, NM_001080116
LOC100287239	Hs.657308	XM_002342751
ATP2A1	Hs.657344	NM_004320, NM_173201
RPL23AP32	Hs.657366	AL390140
SFRP4	Hs.658169	NM_003014
RPL41	Hs.658436	CD387688
-	Hs.659893	N88312
REG4	Hs.660883	NM_001159352, NM_032044, NM_001159353
PGA4	Hs.661883	NM_001079808
-	Hs.661894	CD050805
-	Hs.662103	CB958228
-	Hs.663000	AA493642
EGOT	Hs.663059	BC039547
-	Hs.663171	CN359771
-	Hs.66394	AU153524
RASA1	Hs.664080	NM_002890, NM_022650
-	Hs.669724	BX427588
-	Hs.670344	BX093073
LOC100286895	Hs.672498	XR_078609
-	Hs.676338	AW874688
TUBA1B	Hs.676750	BM553973
ELF3	Hs.67928	NM_001114309, NM_004433
-	Hs.681002	BM987402
-	Hs.687818	AW974076
-	Hs.689001	CD673418
MYH1	Hs.689619	NM_005963
-	Hs.692759	AA584568
HEXB	Hs.69293	NM_000521
CSTB	Hs.695	NM_000100
-	Hs.695964	BM543718
HLA-DRB1	Hs.696211	NM_002124, NM_021983, NM_022555
-	Hs.697218	BQ020273
CFB	Hs.69771	NM_001710
CSDE1	Hs.69855	NM_001130523, NM_001007553, NM_007158
IGHA1	Hs.699841	AK128652
-	Hs.700350	BM972307
-	Hs.700572	CD050403
-	Hs.700642	H81939
KRT6A	Hs.700779	NM_005554
-	Hs.701775	AK092753
-	Hs.702080	T69601
-	Hs.702081	T50474
GNGT1	Hs.702084	NM_021955
HSPA1A	Hs.702139	AK304652
LOC100289104	Hs.702404	BI083878
-	Hs.702598	AA113910
COX7A2	Hs.70312	NM_001865
TMSB4X	Hs.703237	BU595201
NTN3	Hs.703932	BQ707388
-	Hs.703971	BX455216
LOC100289544	Hs.704007	BM913198
-	Hs.705910	CA310793
-	Hs.706070	BM907837
ILK	Hs.706355	NM_001014795, NM_004517, NM_001014794
-	Hs.706572	BX421789
H3F3A	Hs.706888	CR621187
-	Hs.707344	AI580918
PZP	Hs.707491	NM_002864
-	Hs.707587	BM800621
HP	Hs.708058	BC070299
-	Hs.708120	BG742937
-	Hs.708256	AW242113
-	Hs.708287	BQ930157
-	Hs.708558	CA413812, CA415330
-	Hs.708738	DA746619
KRT6B	Hs.708950	NM_005555
PSG1	Hs.709192	NM_006905
PSG2	Hs.709200	NM_031246
KRT6C	Hs.709234	NM_173086
IFITM2	Hs.709321	NM_006435
-	Hs.709368	BQ708355
CRP	Hs.709456	BC070257
TMOD4	Hs.709681	NM_013353
-	Hs.709827	R90942
-	Hs.710015	BU732528
-	Hs.710563	BM990851
LOC100130107	Hs.710718	BM911048
KRT79	Hs.711471	NM_175834
HBG1	Hs.712539	NM_000559
MS4A1	Hs.712553	NM_152866, NM_021950
CSNK1A1	Hs.712555	NM_001025105, NM_001892
IPO5	Hs.712598	NM_002271
-	Hs.712658	BQ440988
-	Hs.712895	AA568876
-	Hs.713158	BF344012
-	Hs.713183	BP391726
-	Hs.713203	BM979468
CPT2	Hs.713535	NM_000098
KHNYN	Hs.713590	NM_015299
CISD3	Hs.713595	NM_001136498
PAPPAS	Hs.713596	AY623011
-	Hs.713706	BU953601
-	Hs.713764	BM563933
-	Hs.713768	AI685393
DUOX2	Hs.71377	NM_014080
-	Hs.713770	DB352712
-	Hs.714394	BU617056
-	Hs.714425	BE304905
-	Hs.714487	AA703918
SYNPO	Hs.714870	NM_001166208, NM_001166209, NM_001109974
-	Hs.715270	BU521978
LOC100289491	Hs.715499	CD245638
-	Hs.715663	AL533431
-	Hs.718605	BU622182
UBB	Hs.719097	BM474438
C1orf21	Hs.719188	NM_030806
SLC37A4	Hs.719203	NM_001164277, NM_001164278, NM_001467, NM_001164280, NM_001164279
RDH11	Hs.719925	NM_016026
-	Hs.719941	BQ055066
-	Hs.720028	AI733798
-	Hs.720959	BU930346
IGHV1-69	Hs.721174	BQ706543
LOC100286919	Hs.721531	XM_002342144
-	Hs.721649	CB985643
PRB3	Hs.73031	NM_006249
TNNT3	Hs.73454	NM_006757, NM_001042781, NM_001042782, NM_001042780
CDC23	Hs.73625	NM_004661
XIRP2	Hs.73680	NM_152381, NM_001079810
ANKRD2	Hs.73708	NM_020349, NM_001129981
APEX1	Hs.73722	NM_001641, NM_080649, NM_080648
PNLIPRP1	Hs.73923	NM_006229
RAG1	Hs.73958	NM_000448
CAV1	Hs.74034	NM_001172895, NM_001753, NM_001172896, NM_001172897
CKAP4	Hs.74368	NM_006825
YWHAQ	Hs.74405	NM_006826
SSR2	Hs.74564	NM_003145
MARCKSL1	Hs.75061	NM_023009
ILF2	Hs.75117	NM_004515
TUBA4A	Hs.75318	NM_006000
GATM	Hs.75335	NM_001482
CPE	Hs.75360	NM_001873
MYL2	Hs.75535	NM_000432
SERPINC1	Hs.75599	NM_000488
MYL7	Hs.75636	NM_021223
NPPA	Hs.75640	NM_006172
COPB2	Hs.75724	NM_004766
PKD1	Hs.75813	NM_001009944, NM_000296
GPM6A	Hs.75819	NM_201591, NM_005277, NM_201592
MLLT11	Hs.75823	NM_006818
EFEMP1	Hs.76224	NM_004105, NM_001039348, NM_001039349
SRM	Hs.76244	NM_003132
CRP	Hs.76452	NM_000567
ITIH3	Hs.76716	NM_002217
GNAI2	Hs.77269	NM_002070, NM_001166425
NDUFV1	Hs.7744	NM_007103, NM_001166102
HLA-B	Hs.77961	NM_005514
C7	Hs.78065	NM_000587
ATP6V1F	Hs.78089	NM_004231
AKR1C3	Hs.78183	NM_003739
RNASE1	Hs.78224	NM_198235, NM_198234, NM_198232, NM_002933
PGK1	Hs.78771	NM_000291
DBI	Hs.78888	NM_001178017, NM_001079863, NM_001178041, NM_020548, NM_001178042, NM_001178043, NM_001079862
CHAF1A	Hs.79018	NM_005483
QARS	Hs.79322	NM_005051
RCVRN	Hs.80539	NM_002903
RPL37	Hs.80545	NM_000997
BHMT	Hs.80756	NM_001713
KRT1	Hs.80828	NM_006121
NTS	Hs.80962	NM_006183
RPS20	Hs.8102	NM_001146227, NM_001023
NFKBIA	Hs.81328	NM_020529
RAD21	Hs.81848	NM_006265
KIAA0101	Hs.81892	NM_014736, NM_001029989
TGFBR2	Hs.82028	NM_001024847, NM_003242
CITED2	Hs.82071	NM_006079, NM_001168388, NM_001168389
BGN	Hs.821	NM_001711
CA3	Hs.82129	NM_005181
TFF3	Hs.82961	NM_003226
MMP1	Hs.83169	NM_002421, NM_001145938
FASN	Hs.83190	NM_004104
CSRP3	Hs.83577	NM_003476, NM_001127656
PDK4	Hs.8364	NM_002612
SNRPB	Hs.83753	NM_003091, NM_198216
MYOT	Hs.84665	NM_006790, NM_001135940
MLF1	Hs.85195	NM_001130157, NM_001130156, NM_022443
ATP5I	Hs.85539	NM_007100
LIN28A	Hs.86154	NM_024674
ELP2	Hs.8739	NM_018255
DICER1	Hs.87889	NM_177438, NM_030621
SP4	Hs.88013	NM_003112
CYR61	Hs.8867	NM_001554
CD79B	Hs.89575	NM_001039933, NM_000626, NM_021602
TKT	Hs.89643	NM_001135055, NM_001064
C1QB	Hs.8986	NM_000491
SPTLC1	Hs.90458	NM_006415, NM_178324
CYP26B1	Hs.91546	NM_019885
GUCA1A	Hs.92858	NM_000409
APOA1	Hs.93194	NM_000039
MCEE	Hs.94949	NM_032601
KISS1	Hs.95008	NM_002256
UCK1	Hs.9597	NM_031432, NM_001135954
SILV	Hs.95972	NM_006928
EDC3	Hs.96852	NM_001142443, NM_001142444, NM_025083
GADD45G	Hs.9701	NM_006705
ATF5	Hs.9754	NM_012068
-	Hs.98445	AK025305
KIDINS220	Hs.9873	NM_020738
RFTN1	Hs.98910	NM_015150
FST	Hs.9914	NM_006350, NM_013409
PLA2G1B	Hs.992	NM_000928
KRT10	Hs.99936	NM_000421
PIP	Hs.99949	NM_002652

## Sheet: 505 list
Symbol	Cluster	Accession
PHACTR2	Hs.102471	NM_001100164, NM_014721, NM_001100165, NM_001100166
LOC728392	Hs.104305	NM_001162371
CDKN1C	Hs.106070	NM_000076, NM_001122630, NM_001122631
SNRPC	Hs.1063	NM_003093
ATP6V0D1	Hs.106876	NM_004691
GET4	Hs.107387	NM_015949
SFTPC	Hs.1074	NM_001172357, NM_001172410, NM_003018
FAM46A	Hs.10784	NM_017633
C14orf2	Hs.109052	NM_001127393, NM_004894
TUBB4	Hs.110837	NM_006087
SPCS1	Hs.11125	NM_014041
FCGRT	Hs.111903	NM_001136019, NM_004107
TOMM7	Hs.112318	NM_019059
S100A9	Hs.112405	NM_002965
WHSC1	Hs.113876	NM_133334, NM_133330, NM_133331, NM_001042424, NM_133335, NM_007331
PRPF3	Hs.11776	NM_004698
LOC401397	Hs.117929	CR625886
BST2	Hs.118110	NM_004335
TNNC1	Hs.118845	NM_003280
HSPE1	Hs.1197	NM_002157
-	Hs.120633	BX649128
CRAT	Hs.12068	NM_000755
APOB	Hs.120759	NM_000384
CLIP4	Hs.122927	NM_024692
SLC12A1	Hs.123116	NM_000338
ANPEP	Hs.1239	NM_001150
NUP133	Hs.12457	NM_018230
CCT8	Hs.125113	NM_006585
WIPF1	Hs.128067	NM_001077269, NM_003387
FRZB	Hs.128453	NM_001463
ACTA1	Hs.1288	NM_001100
TMEM27	Hs.129614	NM_020665
UQCRB	Hs.131255	NM_006294
CAP2	Hs.132902	NM_006366
CLPS	Hs.1340	NM_001832
TMEM109	Hs.13662	NM_024092
GLYAT	Hs.145384	NM_201648, NM_005838
UQCRQ	Hs.146602	NM_014402
-	Hs.148340	BM466949
IMMT	Hs.148559	NM_006839, NM_001100169, NM_001100170
PEX14	Hs.149983	NM_004565
CHGA	Hs.150793	NM_001275
EFTUD2	Hs.151787	NM_004247, NM_001142605
TRAK2	Hs.152774	NM_015049
PYGM	Hs.154084	NM_005609, NM_001164716
TCEB3	Hs.15535	NM_003198
TRPM1	Hs.155942	NM_002420
SEMA6A	Hs.156967	NM_020796
COMP	Hs.1584	NM_000095
SERPINA5	Hs.159628	NM_000624
UBE2J1	Hs.163776	NM_016021
MITF	Hs.166017	NM_198159, NM_006722, NM_198177, NM_198178, NM_000248, NM_198158
TSPAN8	Hs.170563	NM_004616
ITM2A	Hs.17109	NM_004867, NM_001171581
KLK3	Hs.171995	NM_001030047, NM_001648, NM_001030048, NM_001030050
PTBP1	Hs.172550	NM_002819, NM_031990, NM_031991, NM_175847
TCEB2	Hs.172772	NM_007108, NM_207013
CGB	Hs.172944	NM_033183
EDF1	Hs.174050	NM_003792, NM_153200
ATP5E	Hs.177530	NM_001001977, NM_006886
FLOT1	Hs.179986	NM_005803
CFL2	Hs.180141	NM_138638, NM_021914
TNNC2	Hs.182421	NM_003279
HRSP12	Hs.18426	NM_005836
PCK1	Hs.1872	NM_002591
MYL1	Hs.187338	NM_079420, NM_079422
TMEM135	Hs.188591	NM_022918, NM_001168724
FNBP1	Hs.189409	NM_015033
POMC	Hs.1897	NM_001035256, NM_000939
RAP1A	Hs.190334	NM_001010935, NM_002884
PRL	Hs.1905	NM_000948, NM_001163558
SRGN	Hs.1908	NM_002727
UNG	Hs.191334	NM_003362, NM_080911
AGT	Hs.19383	NM_000029
SAA2	Hs.1955	NM_001127380, NM_030754
MAF1	Hs.19673	NM_032272
SEMG1	Hs.1968	NM_003007
HAX1	Hs.199625	NM_006118, NM_001018837
PL-5283	Hs.200022	NM_001130929
PCOLCE	Hs.202097	NM_002593
DIO2	Hs.202354	NM_013989, NM_000793, NM_001007023
DNMT1	Hs.202672	NM_001130823, NM_001379
LCN2	Hs.204238	NM_005564
TIMM17A	Hs.20716	NM_006335
ESR1	Hs.208124	NM_001122742, NM_001122740, NM_000125, NM_001122741
LYRM5	Hs.209151	NM_001001660
PSPC1	Hs.213198	NM_001042414
SLC12A5	Hs.21413	NM_020708, NM_001134771
ACAN	Hs.2159	NM_013227, NM_001135
HIST2H2BE	Hs.2178	NM_003528
ENO3	Hs.224171	NM_001976, NM_053013
VTI1B	Hs.226007	NM_006370
PRM2	Hs.2324	NM_002762
PSMA7	Hs.233952	NM_002792
APOA2	Hs.237658	NM_001643
SNRNP200	Hs.246112	NM_014014
SLC25A4	Hs.246506	NM_001151
EIF4E	Hs.249718	NM_001130679, NM_001968, NM_001130678
ART3	Hs.24976	NM_001130016, NM_001179, NM_001130017
COX6A2	Hs.250760	NM_005205
TMEM85	Hs.250905	NM_016454
PFKL	Hs.255093	NM_002626
MSMB	Hs.255462	NM_002443, NM_138634
ARFGAP1	Hs.25584	NM_175609, NM_018209
ELOVL1	Hs.25597	NM_022821
C12orf23	Hs.257664	NM_152261
FEZ2	Hs.258563	NM_001042548, NM_005102
CYP19A1	Hs.260074	NM_031226, NM_000103
PFKP	Hs.26010	NM_002627
NDUFA6	Hs.274416	NM_002490
KRT17	Hs.2785	NM_000422
METTL9	Hs.279583	NM_016025, NM_001077180
IDI1	Hs.283652	NM_004508
ANG	Hs.283749	NM_002937, NM_194431, NM_001145, NM_001097577
40425	Hs.287518	NM_080415, NM_004574, NM_080416
CPA1	Hs.2879	NM_001868
STXBP1	Hs.288229	NM_003165, NM_001032221
TM2D3	Hs.288912	NM_078474, NM_025141
COTL1	Hs.289092	NM_021149
PRM1	Hs.2909	NM_002761
ATP1B1	Hs.291196	NM_001677
SNHG5	Hs.292457	CD048516
APCDD1	Hs.293274	NM_153000
AMZ2	Hs.293560	NM_016627, NM_001033574, NM_001033569, NM_001033570, NM_001033571, NM_001033572
RPL17	Hs.293653	NM_001035006
CNIH	Hs.294603	NM_005776
GLT8D1	Hs.297304	NM_001010983, NM_018446, NM_152932
MMP9	Hs.297413	NM_004994
GDI2	Hs.299055	NM_001494, NM_001115156
TUBB2B	Hs.300701	NM_178012
FGB	Hs.300774	NM_005141, NM_001184741
FXYD3	Hs.301350	NM_001136007, NM_021910, NM_001136011, NM_001136012, NM_005971, NM_001136009, NM_001136008, NM_001136010
UBE2I	Hs.302903	NM_194259, NM_003345, NM_194261, NM_194260
STX16	Hs.307913	NM_001001433, NM_001134772, NM_001134773, NM_003763
C9orf5	Hs.308074	NM_032012
CFI	Hs.312485	NM_000204
GNL3	Hs.313544	NM_206825, NM_014366, NM_206826
NASP	Hs.319334	NM_172164, NM_002482, NM_152298
TNNI1	Hs.320890	NM_003281
AHSG	Hs.324746	NM_001622
SAG	Hs.32721	NM_000541
SMARCA4	Hs.327527	NM_001128844, NM_003072, NM_001128849, NM_001128845, NM_001128846, NM_001128847, NM_001128848
TMEM59L	Hs.329850	NM_012109
FDPS	Hs.335918	NM_002004, NM_001135821, NM_001135822
ABAT	Hs.336768	NM_000663, NM_001127448, NM_020686
SPATA22	Hs.351068	NM_001170699, NM_032598, NM_001170698, NM_001170697, NM_001170695, NM_001170696
HLA-DMA	Hs.351279	NM_006120
FGA	Hs.351593	NM_000508, NM_021871
PSMB1	Hs.352768	NM_002793
TMEM167A	Hs.355606	NM_174909
BZW1	Hs.355983	NM_014670
MAP7D1	Hs.356096	NM_018067
CBX7	Hs.356416	NM_175709
CCDC72	Hs.356440	NM_015933
PYGB	Hs.368157	NM_002862
PAPSS1	Hs.368610	NM_005443
RTN1	Hs.368626	NM_021136, NM_206857, NM_206852
GMPR2	Hs.368855	NM_001002000, NM_001002001, NM_016576, NM_001002002
CISD1	Hs.370102	NM_018464
CRYL1	Hs.370703	NM_015974
LAPTM5	Hs.371021	NM_006762
THBS2	Hs.371147	NM_003247
AKAP12	Hs.371240	NM_005100, NM_144497
PCGF2	Hs.371617	NM_007144
PHF7	Hs.372719	NM_016483, NM_173341
SLC22A17	Hs.373498	NM_016609, NM_020372
HNRNPR	Hs.373763	NM_001102398, NM_005826, NM_001102399, NM_001102397
MT1X	Hs.374950	NM_005952
BUD31	Hs.380233	NM_003910
GLYATL1	Hs.38085	NM_080661
-	Hs.380956	BM809932
MYOZ2	Hs.381047	NM_016599
LCP1	Hs.381099	NM_002298
CHI3L1	Hs.382202	NM_001276
SERPINE2	Hs.38449	NM_001136529, NM_006216, NM_001136528, NM_001136530
HLA-DQA1	Hs.387679	NM_002122
MGST1	Hs.389700	NM_145791, NM_020300, NM_145764, NM_145792
TSPAN1	Hs.38972	NM_005727
GREM1	Hs.40098	NM_013372
RSL1D1	Hs.401842	NM_015659
CITED1	Hs.40403	NM_004143, NM_001144885, NM_001144886, NM_001144887
CRABP2	Hs.405662	NM_001878
KRT18	Hs.406013	NM_000224, NM_199187
MIF	Hs.407995	NM_002415
COL2A1	Hs.408182	NM_001844, NM_033150
CARKD	Hs.408324	NM_018210
HLA-DQB1	Hs.409934	NM_002123
KRT7	Hs.411501	NM_005556
CORO1A	Hs.415067	NM_007074
ABCA4	Hs.416707	NM_000350
SLC2A3	Hs.419240	NM_006931
PISD	Hs.420559	NM_014338
COX7A1	Hs.421621	NM_001864
RPL29	Hs.425125	NM_000992
ABCA1	Hs.429294	NM_005502
CS	Hs.430606	NM_004077
VTA1	Hs.431367	NM_016485
COX6B1	Hs.431668	NM_001863
RPL36A	Hs.432485	NM_021029
ACPP	Hs.433060	NM_001099, NM_001134194
PRKAR2B	Hs.433068	NM_002736
PPP1R3F	Hs.433652	NM_033215, NM_001184745
EIF4G1	Hs.433750	NM_182917, NM_198241, NM_198244, NM_198242, NM_004953
ZBTB17	Hs.433764	NM_003443
KRT5	Hs.433845	NM_000424
COX8A	Hs.433901	NM_004074
PLEC	Hs.434248	NM_201380, NM_000445, NM_201384, NM_201379, NM_201382, NM_201383, NM_201378, NM_201381
RRP12	Hs.434251	NM_015179, NM_001145114
VGLL3	Hs.435013	NM_016206
TXN	Hs.435136	NM_003329
ASPN	Hs.435655	NM_017680
IRF1	Hs.436061	NM_002198
BAT2	Hs.436093	NM_080686
DBNL	Hs.436500	NM_001122956, NM_014063, NM_001014436
PPA1	Hs.437403	NM_021129
CYP17A1	Hs.438016	NM_000102
IGFBP2	Hs.438102	NM_000597
MCM7	Hs.438720	NM_182776, NM_005916
VWF	Hs.440848	NM_000552
YIPF3	Hs.440950	NM_015388
POLR2L	Hs.441072	NM_021128
TSPAN7	Hs.441664	NM_004615
MSC	Hs.442619	NM_005098
LRRC39	Hs.44277	NM_144620
CD53	Hs.443057	NM_001040033, NM_000560
PDZK1	Hs.444751	NM_002614
RHOBTB3	Hs.445030	NM_014899
MSH6	Hs.445052	NM_000179
DDX51	Hs.445168	NM_175066
APOH	Hs.445358	NM_000042
IARS	Hs.445403	NM_013417, NM_002161
CGB	Hs.446683	NM_000737
IFITM1	Hs.458414	NM_003641
KIAA1199	Hs.459088	NM_018689
GGA2	Hs.460336	NM_015044
FKBP10	Hs.463035	NM_021939
ATP6V0A1	Hs.463074	NM_001130020, NM_001130021, NM_005177
INSR	Hs.465744	NM_000208, NM_001079817
LTBP4	Hs.466766	NM_001042544, NM_003573, NM_001042545
TRIM28	Hs.467408	NM_005762
PLEK	Hs.468840	NM_002664
BMPR2	Hs.471119	NM_001204
NRP2	Hs.471200	NM_201266, NM_003872, NM_201279, NM_018534, NM_201267, NM_201264
SLC2A1	Hs.473721	NM_006516
C22orf25	Hs.474233	NM_152906
C22orf28	Hs.474643	NM_014306
TOB2	Hs.474978	NM_016272
CPB1	Hs.477891	NM_001871
PCDH7	Hs.479439	BC040983
ANXA3	Hs.480042	NM_005139
SFRP2	Hs.481022	NM_003013
SPATA4	Hs.481235	NM_144644
UQCRH	Hs.481571	NM_006004
CMYA5	Hs.482625	NM_153610
RPL17	Hs.485081	BE742786
HLA-DPB1	Hs.485130	NM_002121
SOD2	Hs.487046	NM_000636, NM_001024465, NM_001024466
SMOC2	Hs.487200	NM_022138, NM_001166412
NOTCH2	Hs.487360	NM_024408
SHFM1	Hs.489201	NM_006304
ARPC1B	Hs.489284	NM_005720
CIAPIN1	Hs.4900	NM_020313
CCT3	Hs.491494	NM_005998, NM_001008883, NM_001008800
UBE2V2	Hs.491695	NM_003350
NCALD	Hs.492427	NM_001040630, NM_001040624, NM_032041, NM_001040628, NM_001040626, NM_001040625, NM_001040629, NM_001040627
CPSF1	Hs.493202	NM_013291
REG1A	Hs.49407	NM_002909
ACOT4	Hs.49433	NM_152331
GPM6B	Hs.495710	NM_001001995, NM_001001996, NM_005278, NM_001001994
TINF2	Hs.496191	NM_012461, NM_001099274
CHRDL1	Hs.496587	NM_001143981, NM_001143982, NM_145234, NM_001143983
PIGR	Hs.497589	NM_002644
MOSC1	Hs.497816	NM_022746
P4HA1	Hs.500047	NM_001142595, NM_000917, NM_001017962, NM_001142596
SLC16A3	Hs.500761	NM_001042422, NM_004207, NM_001042423
USMG5	Hs.500921	NM_032747
PNLIP	Hs.501135	NM_000936
IER2	Hs.501629	NM_004907
LGR4	Hs.502176	NM_018490
NEBL	Hs.5025	NM_006393, NM_213569, NM_001173484
ZFP36L2	Hs.503093	NM_006887
FADS1	Hs.503546	NM_013402
NNAT	Hs.504703	NM_005386, NM_181689
KBTBD10	Hs.50550	NM_006063
DDIT3	Hs.505777	NM_004083
FNDC3A	Hs.508010	NM_001079673, NM_014923
OLFM4	Hs.508113	NM_006418
MYLPF	Hs.50889	NM_013292
FERMT2	Hs.509343	NM_001134999, NM_006832, NM_001135000
GRLF1	Hs.509447	NM_004491
-	Hs.512525	CD049182
-	Hs.512542	BF969672
TK2	Hs.512619	NM_004614, NM_001172645, NM_001172644, NM_001172643
PRG2	Hs.512633	NM_002728
SFTPB	Hs.512690	NM_000542, NM_198843
HP	Hs.513711	NM_005143, NM_001126102
DUS1L	Hs.514599	NM_022156
CAPZA1	Hs.514934	NM_006135
LSM4	Hs.515255	NM_012321
C19orf63	Hs.515550	NM_175063, NM_206538
KLK2	Hs.515560	NM_001002231, NM_005551
S100A16	Hs.515714	NM_080388
TFPI	Hs.516578	NM_006287, NM_001032281
DNAJC10	Hs.516632	NM_018981
CHPF	Hs.516711	NM_024536
CHGB	Hs.516874	NM_001819
HMOX1	Hs.517581	NM_002133
LOC100289664	Hs.517586	BP264968
TMEM43	Hs.517817	NM_024334
MYL3	Hs.517939	NM_000258
DHX30	Hs.517948	NM_014966, NM_138615
GNAT1	Hs.517978	NM_144499, NM_000172
RPN1	Hs.518244	NM_002950
FBN2	Hs.519294	NM_001999
AFF4	Hs.519313	NM_014423
VDAC1	Hs.519320	NM_003374
-	Hs.519520	BU589190
CYFIP2	Hs.519702	NM_001037332, NM_014376, NM_001037333
DSP	Hs.519873	NM_004415, NM_001008844
PRKAR1B	Hs.520851	NM_001164761, NM_001164760, NM_002735, NM_001164762, NM_001164758, NM_001164759
AKR1B1	Hs.521212	NM_001628
STAR	Hs.521535	NM_000349
RAD23B	Hs.521640	NM_002874
LY6E	Hs.521903	NM_002346, NM_001127213
ORM1	Hs.522356	NM_000607
ALAS2	Hs.522666	NM_000032, NM_001037968, NM_001037967
COX7B	Hs.522699	NM_001866
SPOCK2	Hs.523009	NM_014767, NM_001134434
SFTPA1	Hs.523084	NM_001098668
COL11A1	Hs.523446	NM_080629, NM_001854, NM_080630, NM_001168249
LYZ	Hs.524579	NM_000239
MGRN1	Hs.526494	NM_001142290, NM_001142291, NM_015246, NM_001142289
DUT	Hs.527980	NM_001025248, NM_001948, NM_001025249
EIF3G	Hs.529059	NM_003755
C5orf32	Hs.529798	NM_032412
RNASET2	Hs.529989	NM_003730
LGALS4	Hs.5302	NM_006149
ALDOB	Hs.530274	NM_000035
RAB11FIP3	Hs.531642	NM_014700, NM_001142272
RNFT1	Hs.531701	NM_016125
GAS5	Hs.531856	BC038733
LRPAP1	Hs.533136	NM_002337
CEL	Hs.533258	NM_001807
ATRX	Hs.533526	NM_000489, NM_138270
TNNT2	Hs.533613	NM_000364, NM_001001430, NM_001001431, NM_001001432
BSCL2	Hs.533709	NM_001130702, NM_001122955, NM_032667
KRT8	Hs.533782	NM_002273
NDUFA1	Hs.534168	NM_004541
SERPINA3	Hs.534293	NM_001085
EIF5A	Hs.534314	NM_001970, NM_001143762, NM_001143761, NM_001143760
HLA-DRB1	Hs.534322	NM_002125
NDUFA13	Hs.534453	NM_198537, NM_015965
ANAPC11	Hs.534456	NM_001002244, NM_001002249, NM_016476, NM_001002248, NM_001002246, NM_001002247, NM_001002245
HSPB6	Hs.534538	NM_144617
C4A	Hs.534847	NM_007293
SFTPA1	Hs.535295	NM_005411, NM_001093770, NM_001164644, NM_001164647, NM_001164646, NM_001164645
-	Hs.535454	AK098676
TXNDC9	Hs.536122	NM_005783
EPCAM	Hs.542050	NM_002354
AZGP1	Hs.546239	NM_001185
SUMO2	Hs.546298	NM_006937, NM_001005849
MAMDC2	Hs.547172	NM_153267
CP	Hs.558314	NM_000096
HMP19	Hs.559412	NM_015980
PDE6A	Hs.567314	NM_000440
EIF3C	Hs.567374	NM_001037808, NM_003752
FAIM2	Hs.567424	NM_012306
BRI3	Hs.567438	NM_015379, NM_001159491
-	Hs.567699	BG165625, BQ716296
-	Hs.567702	BM904486
ADNP	Hs.570355	NM_015339, NM_181442
PIP4K2A	Hs.57079	NM_005028
PLXNC1	Hs.584845	NM_005761
NEB	Hs.588655	NM_001164508, NM_001164507, NM_004543
SBF1	Hs.589924	NM_002972
CGB5	Hs.590955	NM_033043
FOSB	Hs.590958	NM_006732, NM_001114171
LRRC34	Hs.591289	NM_001172780, NM_001172779, NM_153353
RBM16	Hs.591329	NM_014892
LRTM1	Hs.591668	NM_020678
CETN3	Hs.591767	NM_004365
THRSP	Hs.591969	NM_003251
ADSSL1	Hs.592327	NM_199165, NM_152328
STX7	Hs.593148	NM_003569
SPRED2	Hs.59332	NM_181784, NM_001128210
ADAM12	Hs.594537	NM_003474, NM_021641
NAA50	Hs.596074	NM_025146
PAH	Hs.603740	NM_000277
SKAP2	Hs.610137	BQ708363
CTRB1	Hs.610926	NM_001906
NEXN	Hs.612385	NM_144573, NM_001172309
GDF15	Hs.616962	NM_004864
-	Hs.617334	BM477687
IL8	Hs.624	NM_000584
BCAM	Hs.625725	NM_005581, NM_001013257
TNNT1	Hs.631558	NM_003283, NM_001126132, NM_001126133
ANXA7	Hs.631827	NM_004034, NM_001156
CELA2A	Hs.631866	NM_033440
SAA1	Hs.632144	NM_000331, NM_001178006, NM_199161
MVP	Hs.632177	NM_017458, NM_005115
DCTPP1	Hs.632191	NM_024096
ZG16	Hs.632195	NM_152338
CTRB2	Hs.632211	NM_001025200
SOLH	Hs.632219	NM_005632
ITGB4	Hs.632226	NM_000213, NM_001005731, NM_001005619
C1QA	Hs.632379	NM_015991
NDUFS5	Hs.632385	NM_004552
CTSK	Hs.632466	NM_000396
PRELP	Hs.632481	NM_002725, NM_201348
SSB	Hs.632535	NM_003142
CHMP5	Hs.635313	NM_016410
IGFBP1	Hs.642938	NM_000596
SLC40A1	Hs.643005	NM_014585
IGJ	Hs.643431	NM_144646
C6orf106	Hs.643498	NM_024294, NM_022758
-	Hs.643648	BU184455
SPON1	Hs.643864	NM_006108
CD24	Hs.644105	NM_013230
RPL4	Hs.644628	NM_000968
CLDN4	Hs.647036	AK126462
TAF9	Hs.653163	NM_001015892, NM_003187, NM_001015891, NM_016283
ARF5	Hs.653202	NM_001662
PSG3	Hs.654413	NM_021016
PSG5	Hs.654415	NM_002781, NM_001130014
UMOD	Hs.654425	NM_003361, NM_001008389
AMY2A	Hs.654437	NM_000699
APOE	Hs.654439	NM_000041
S100A4	Hs.654444	NM_019554, NM_002961
KRT19	Hs.654568	NM_002276
KRT15	Hs.654570	NM_002275
MYBPC1	Hs.654589	NM_002465, NM_206819, NM_206820, NM_206821
TRDN	Hs.654601	NM_006073
PPP5C	Hs.654604	NM_006247
DPM1	Hs.654951	NM_003859
COBRA1	Hs.655043	NM_015456
C14orf156	Hs.655105	NM_031210
SORBS2	Hs.655143	NM_021069, NM_001145674, NM_001145673, NM_003603, NM_001145670, NM_001145671, NM_001145672, NM_001145675
HBE1	Hs.655195	NM_005330
GH1	Hs.655229	NM_000515, NM_022559, NM_022560, NM_022561, NM_022562
-	Hs.655348	BU588139
-	Hs.655424	BF214507
-	Hs.655550	BM807411
-	Hs.655579	BF030952
PIGP	Hs.656565	NM_153681, NM_153682
HIBCH	Hs.656685	NM_014362, NM_198047
LDB3	Hs.657271	NM_001171610, NM_007078, NM_001080114, NM_001171611, NM_001080115, NM_001080116
-	Hs.661894	CD050805
	Hs.66394	AU153524
RASA1	Hs.664080	NM_002890, NM_022650
LOC100286895	Hs.672498	XR_078609
HEXB	Hs.69293	NM_000521
CSTB	Hs.695	NM_000100
CFB	Hs.69771	NM_001710
-	Hs.702081	T50474
COX7A2	Hs.70312	NM_001865
ILK	Hs.706355	NM_001014795, NM_004517, NM_001014794
-	Hs.708287	BQ930157
PSG1	Hs.709192	NM_006905
PSG2	Hs.709200	NM_031246
-	Hs.710015	BU732528
KRT79	Hs.711471	NM_175834
IPO5	Hs.712598	NM_002271
KHNYN	Hs.713590	NM_015299
CISD3	Hs.713595	NM_001136498
-	Hs.715270	BU521978
RDH11	Hs.719925	NM_016026
IGHV1-69	Hs.721174	BQ706543
TNNT3	Hs.73454	NM_006757, NM_001042781, NM_001042782, NM_001042780
CDC23	Hs.73625	NM_004661
XIRP2	Hs.73680	NM_152381, NM_001079810
TUBA4A	Hs.75318	NM_006000
MYL2	Hs.75535	NM_000432
NPPA	Hs.75640	NM_006172
COPB2	Hs.75724	NM_004766
PKD1	Hs.75813	NM_001009944, NM_000296
SRM	Hs.76244	NM_003132
NDUFV1	Hs.7744	NM_007103, NM_001166102
C7	Hs.78065	NM_000587
ATP6V1F	Hs.78089	NM_004231
AKR1C3	Hs.78183	NM_003739
RNASE1	Hs.78224	NM_198235, NM_198234, NM_198232, NM_002933
DBI	Hs.78888	NM_001178017, NM_001079863, NM_001178041, NM_020548, NM_001178042, NM_001178043, NM_001079862
RCVRN	Hs.80539	NM_002903
BHMT	Hs.80756	NM_001713
KRT1	Hs.80828	NM_006121
NFKBIA	Hs.81328	NM_020529
KIAA0101	Hs.81892	NM_014736, NM_001029989
CITED2	Hs.82071	NM_006079, NM_001168388, NM_001168389
CA3	Hs.82129	NM_005181
TFF3	Hs.82961	NM_003226
CSRP3	Hs.83577	NM_003476, NM_001127656
PDK4	Hs.8364	NM_002612
SNRPB	Hs.83753	NM_003091, NM_198216
MYOT	Hs.84665	NM_006790, NM_001135940
MLF1	Hs.85195	NM_001130157, NM_001130156, NM_022443
ATP5I	Hs.85539	NM_007100
DICER1	Hs.87889	NM_177438, NM_030621
C1QB	Hs.8986	NM_000491
SPTLC1	Hs.90458	NM_006415, NM_178324
GUCA1A	Hs.92858	NM_000409
APOA1	Hs.93194	NM_000039
KISS1	Hs.95008	NM_002256
EDC3	Hs.96852	NM_001142443, NM_001142444, NM_025083
KIDINS220	Hs.9873	NM_020738
KRT10	Hs.99936	NM_000421

## Sheet: 244 list
Symbol	Cluster	Accession
-	Hs.104305	NM_001162371
CDKN1C	Hs.106070	NM_000076, NM_001122630, NM_001122631
GET4	Hs.107387	NM_015949
SFTPC	Hs.1074	NM_001172357, NM_001172410, NM_003018
C14orf2	Hs.109052	NM_001127393, NM_004894
TUBB4	Hs.110837	NM_006087
TNNC1	Hs.118845	NM_003280
HSPE1	Hs.1197	NM_002157
CRAT	Hs.12068	NM_000755
CLIP4	Hs.122927	NM_024692
SLC12A1	Hs.123116	NM_000338, NM_001184832
NUP133	Hs.12457	NM_018230
ACTA1	Hs.1288	NM_001100
TMEM27	Hs.129614	NM_020665
CAP2	Hs.132902	NM_006366
GLYAT	Hs.145384	NM_201648, NM_005838
IMMT	Hs.148559	NM_006839, NM_001100169, NM_001100170
PEX14	Hs.149983	NM_004565
CHGA	Hs.150793	NM_001275
PYGM	Hs.154084	NM_005609, NM_001164716
TRPM1	Hs.155942	NM_002420
SEMA6A	Hs.156967	NM_020796
COMP	Hs.1584	NM_000095
UBE2J1	Hs.163776	NM_016021
MITF	Hs.166017	NM_198159, NM_001184967, NM_006722, NM_198177, NM_000248, NM_198158, NM_198178, NM_001184968
KLK3	Hs.171995	NM_001030047, NM_001648, NM_001030048, NM_001030050
-	Hs.172944	T47334
ATP5E	Hs.177530	NM_001001977, NM_006886
TNNC2	Hs.182421	NM_003279
PCK1	Hs.1872	NM_002591
MYL1	Hs.187338	NM_079420, NM_079422
TMEM135	Hs.188591	NM_022918, NM_001168724
POMC	Hs.1897	NM_001035256, NM_000939
PRL	Hs.1905	NM_000948, NM_001163558
SRGN	Hs.1908	NM_002727
SAA2	Hs.1955	NM_001127380, NM_030754
SEMG1	Hs.1968	NM_003007
PCOLCE	Hs.202097	NM_002593
DIO2	Hs.202354	NM_013989, NM_000793, NM_001007023
LCN2	Hs.204238	NM_005564
ESR1	Hs.208124	NM_001122742, NM_001122740, NM_000125, NM_001122741
ACAN	Hs.2159	NM_013227, NM_001135
HIST2H2BE	Hs.2178	NM_003528
ENO3	Hs.224171	NM_001976, NM_053013, NM_001193503
PRM2	Hs.2324	NM_002762
APOA2	Hs.237658	NM_001643
ART3	Hs.24976	NM_001130016, NM_001179, NM_001130017
COX6A2	Hs.250760	NM_005205
TMEM85	Hs.250905	NM_016454
MSMB	Hs.255462	NM_002443, NM_138634
ELOVL1	Hs.25597	NM_022821
CYP19A1	Hs.260074	NM_031226, NM_000103
NDUFA6	Hs.274416	NM_002490
KRT17	Hs.2785	NM_000422
	Hs.287518	NM_080415, NM_004574, NM_080416
CPA1	Hs.2879	NM_001868
STXBP1	Hs.288229	NM_003165, NM_001032221
TM2D3	Hs.288912	NM_078474, NM_025141
PRM1	Hs.2909	NM_002761
ATP1B1	Hs.291196	NM_001677
APCDD1	Hs.293274	NM_153000
AMZ2	Hs.293560	NM_016627, NM_001033574, NM_001033569, NM_001033570, NM_001033571, NM_001033572
MMP9	Hs.297413	NM_004994
FXYD3	Hs.301350	NM_001136007, NM_021910, NM_001136011, NM_001136012, NM_005971, NM_001136009, NM_001136008, NM_001136010
CFI	Hs.312485	NM_000204
TNNI1	Hs.320890	NM_003281
SAG	Hs.32721	NM_000541
TMEM59L	Hs.329850	NM_012109
ABAT	Hs.336768	NM_000663, NM_001127448, NM_020686
SPATA22	Hs.351068	NM_001170699, NM_032598, NM_001170698, NM_001170697, NM_001170695, NM_001170696
BZW1	Hs.355983	NM_014670
MAP7D1	Hs.356096	NM_018067
CBX7	Hs.356416	NM_175709
CCDC72	Hs.356440	NM_015933
PYGB	Hs.368157	NM_002862
RTN1	Hs.368626	NM_021136, NM_206857, NM_206852
CISD1	Hs.370102	NM_018464
THBS2	Hs.371147	NM_003247
PHF7	Hs.372719	NM_016483, NM_173341
SLC22A17	Hs.373498	NM_016609, NM_020372
GLYATL1	Hs.38085	NM_080661
-	Hs.380956	BM809932
MYOZ2	Hs.381047	NM_016599
TSPAN1	Hs.38972	NM_005727
GREM1	Hs.40098	NM_013372, NM_001191323, NM_001191322
CITED1	Hs.40403	NM_004143, NM_001144885, NM_001144886, NM_001144887
CRABP2	Hs.405662	NM_001878
COL2A1	Hs.408182	NM_001844, NM_033150
KRT7	Hs.411501	NM_005556
ABCA4	Hs.416707	NM_000350
COX7A1	Hs.421621	NM_001864
RPL29	Hs.425125	NM_000992
RPL36A	Hs.432485	NM_021029
ACPP	Hs.433060	NM_001099, NM_001134194
PRKAR2B	Hs.433068	NM_002736
PPP1R3F	Hs.433652	NM_033215, NM_001184745
KRT5	Hs.433845	NM_000424
ASPN	Hs.435655	NM_017680, NM_001193335
CYP17A1	Hs.438016	NM_000102
IGFBP2	Hs.438102	NM_000597
VWF	Hs.440848	NM_000552
POLR2L	Hs.441072	NM_021128
MSC	Hs.442619	NM_005098
LRRC39	Hs.44277	NM_144620
PDZK1	Hs.444751	NM_002614
MSH6	Hs.445052	NM_000179
DDX51	Hs.445168	NM_175066
IARS	Hs.445403	NM_013417, NM_002161
CGB	Hs.446683	NM_000737
FKBP10	Hs.463035	NM_021939
TRIM28	Hs.467408	NM_005762
C22orf25	Hs.474233	NM_152906
CPB1	Hs.477891	NM_001871
ANXA3	Hs.480042	NM_005139
SPATA4	Hs.481235	NM_144644
UQCRH	Hs.481571	NM_006004
CMYA5	Hs.482625	NM_153610
SOD2	Hs.487046	NM_000636, NM_001024465, NM_001024466
NOTCH2	Hs.487360	NM_024408
NCALD	Hs.492427	NM_001040630, NM_001040624, NM_032041, NM_001040628, NM_001040626, NM_001040625, NM_001040629, NM_001040627
REG1A	Hs.49407	NM_002909
ACOT4	Hs.49433	NM_152331
CHRDL1	Hs.496587	NM_001143981, NM_001143982, NM_145234, NM_001143983
PIGR	Hs.497589	NM_002644
MOSC1	Hs.497816	NM_022746
SLC16A3	Hs.500761	NM_001042422, NM_004207, NM_001042423
USMG5	Hs.500921	NM_032747
PNLIP	Hs.501135	NM_000936
NEBL	Hs.5025	NM_006393, NM_213569, NM_001173484
NNAT	Hs.504703	NM_005386, NM_181689
KBTBD10	Hs.50550	NM_006063
DDIT3	Hs.505777	NM_001195056, NM_001195053, NM_001195054, NM_001195055, NM_004083, NM_001195057
OLFM4	Hs.508113	NM_006418
MYLPF	Hs.50889	NM_013292
-	Hs.512525	CD049182
TK2	Hs.512619	NM_004614, NM_001172645, NM_001172644, NM_001172643
PRG2	Hs.512633	NM_002728
SFTPB	Hs.512690	NM_000542, NM_198843
HP	Hs.513711	NM_005143, NM_001126102
LSM4	Hs.515255	NM_012321
C19orf63	Hs.515550	NM_175063, NM_206538
KLK2	Hs.515560	NM_001002231, NM_005551
CHGB	Hs.516874	NM_001819
HMOX1	Hs.517581	NM_002133
MB	Hs.517586	NM_203377, NM_203378, NM_005368
MYL3	Hs.517939	NM_000258
GNAT1	Hs.517978	NM_144499, NM_000172
FBN2	Hs.519294	NM_001999
-	Hs.519520	BU589190
CYFIP2	Hs.519702	NM_001037332, NM_014376, NM_001037333
DSP	Hs.519873	NM_004415, NM_001008844
PRKAR1B	Hs.520851	NM_001164761, NM_001164760, NM_002735, NM_001164762, NM_001164758, NM_001164759
AKR1B1	Hs.521212	NM_001628
STAR	Hs.521535	NM_000349
SFTPA1	Hs.523084	NM_001098668
COL11A1	Hs.523446	NM_080629, NM_001854, NM_001190709, NM_080630
LGALS4	Hs.5302	NM_006149
ALDOB	Hs.530274	NM_000035
RNFT1	Hs.531701	NM_016125
CEL	Hs.533258	NM_001807
TNNT2	Hs.533613	NM_000364, NM_001001430, NM_001001431, NM_001001432
KRT8	Hs.533782	NM_002273
SERPINA3	Hs.534293	NM_001085
ANAPC11	Hs.534456	NM_001002244, NM_001002249, NM_016476, NM_001002248, NM_001002246, NM_001002247, NM_001002245
SFTPA1	Hs.535295	NM_005411, NM_001093770, NM_001164644, NM_001164647, NM_001164646, NM_001164645
-	Hs.535454	AK098676
TXNDC9	Hs.536122	NM_005783
EPCAM	Hs.542050	NM_002354
AZGP1	Hs.546239	NM_001185
HMP19	Hs.559412	NM_015980
PDE6A	Hs.567314	NM_000440
EIF3C	Hs.567374	NM_001037808, NM_003752
FAIM2	Hs.567424	NM_012306
PIP4K2A	Hs.57079	NM_005028
NEB	Hs.588655	NM_001164508, NM_001164507, NM_004543
SBF1	Hs.589924	NM_002972
CGB5	Hs.590955	NM_033043
LRRC34	Hs.591289	NM_001172780, NM_001172779, NM_153353
RBM16	Hs.591329	NM_014892
LRTM1	Hs.591668	NM_020678
CETN3	Hs.591767	NM_004365
THRSP	Hs.591969	NM_003251
ADSSL1	Hs.592327	NM_199165, NM_152328
SPRED2	Hs.59332	NM_181784, NM_001128210
ADAM12	Hs.594537	NM_003474, NM_021641
NAA50	Hs.596074	NM_025146
CTRB1	Hs.610926	NM_001906
NEXN	Hs.612385	NM_144573, NM_001172309
-	Hs.617334	BM477687
TNNT1	Hs.631558	NM_003283, NM_001126132, NM_001126133
CELA2A	Hs.631866	NM_033440
SAA1	Hs.632144	NM_000331, NM_001178006, NM_199161
ZG16	Hs.632195	NM_152338
CTRB2	Hs.632211	NM_001025200
ITGB4	Hs.632226	NM_000213, NM_001005731, NM_001005619
NDUFS5	Hs.632385	NM_004552, NM_001184979
SSB	Hs.632535	NM_003142
IGJ	Hs.643431	NM_144646
PSG3	Hs.654413	NM_021016
PSG5	Hs.654415	NM_002781, NM_001130014
UMOD	Hs.654425	NM_003361, NM_001008389
AMY2A	Hs.654437	NM_000699
KRT19	Hs.654568	NM_002276
KRT15	Hs.654570	NM_002275
MYBPC1	Hs.654589	NM_002465, NM_206819, NM_206820, NM_206821
TRDN	Hs.654601	NM_006073
DPM1	Hs.654951	NM_003859
C14orf156	Hs.655105	NM_031210
GH1	Hs.655229	NM_000515, NM_022559, NM_022560, NM_022561, NM_022562
-	Hs.655550	BM807411
PIGP	Hs.656565	NM_153681, NM_153682
LDB3	Hs.657271	NM_001171610, NM_007078, NM_001080114, NM_001171611, NM_001080115, NM_001080116
-	Hs.661894	CD050805
-	Hs.66394	AU153524
COX7A2	Hs.70312	NM_001865
-	Hs.708287	BQ002622
PSG1	Hs.709192	NM_006905, NM_001184825, NM_001184826
PSG4	Hs.709200	NM_002780, NM_213633, NM_031246
-	Hs.710015	BU732528
KRT79	Hs.711471	NM_175834
CISD3	Hs.713595	NM_001136498
-	Hs.715270	AL518209
TNNT3	Hs.73454	NM_006757, NM_001042781, NM_001042782, NM_001042780
CDC23	Hs.73625	NM_004661
XIRP2	Hs.73680	NM_152381, NM_001079810
TUBA4A	Hs.75318	NM_006000
MYL2	Hs.75535	NM_000432
NPPA	Hs.75640	NM_006172
AKR1C3	Hs.78183	NM_003739
RCVRN	Hs.80539	NM_002903
BHMT	Hs.80756	NM_001713
KRT1	Hs.80828	NM_006121
KIAA0101	Hs.81892	NM_014736, NM_001029989
CITED2	Hs.82071	NM_006079, NM_001168388, NM_001168389
CA3	Hs.82129	NM_005181
TFF3	Hs.82961	NM_003226
CSRP3	Hs.83577	NM_003476, NM_001127656
MYOT	Hs.84665	NM_006790, NM_001135940
MLF1	Hs.85195	NM_001195432, NM_001195434, NM_001130157, NM_001130156, NM_022443, NM_001195433
ATP5I	Hs.85539	NM_007100
GUCA1A	Hs.92858	NM_000409
APOA1	Hs.93194	NM_000039
KISS1	Hs.95008	NM_002256
EDC3	Hs.96852	NM_001142443, NM_001142444, NM_025083
