# Supplementary material for: The Use of EST Expression Matrixes for the Quality Control of Gene Expression Data
Source: PLoS One. 2012 Mar 8;7(3):e32966. doi: 10.1371/journal.pone.0032966 (PMC3297614; doi:10.1371/journal.pone.0032966)
Supplement: Dataset S4 — EST expression matrix. Expression levels of the selected 244 marker UniGene IDs in the 26 tissue super libraries. (XLS) [file pone.0032966.s005.xls]

## Sheet: Super-Libraries
UniGene Cluster ID	Gene Symbol	Gene Title	Sequence ID	adipose	bone	brain	pineal	pituitary	p.n.s	colon	gastro.tract	heart	kidney	liver	lung	mammary	muscle	ovary	pancreas	placenta	prostate	retina	skin	spleen	testis	thymus	thyroid	uterus	vascular
1074	SFTPC	Surfactant protein C	NM_001172357, NM_001172410, NM_003018	0	0	0	0	0	1	0	0	0	0	0	293	0	0	0	0	0	0	0	0	0	0	0	0	0	0
1197	HSPE1	Heat shock 10kDa protein 1 (chaperonin 10)	NM_002157	0	0	2	1	0	1	1	0	3	1	12	2	0	8	0	0	5	3	5	0	0	0	0	0	0	4
1288	ACTA1	Actin, alpha 1, skeletal muscle	NM_001100	0	0	0	0	1	5	0	0	0	0	0	3	0	88	0	0	0	1	0	0	0	0	0	0	0	0
1584	COMP	Cartilage oligomeric matrix protein	NM_000095	0	49	3	0	0	0	0	0	0	0	0	0	0	0	0	0	0	0	0	0	0	0	0	0	2	0
1872	PCK1	Phosphoenolpyruvate carboxykinase 1 (soluble)	NM_002591	1	0	0	0	1	0	0	0	0	18	2	0	0	0	0	0	0	0	0	0	0	0	0	0	0	0
1897	POMC	Proopiomelanocortin	NM_001035256, NM_000939	0	0	21	0	330	0	0	0	0	0	0	0	0	0	0	0	0	0	0	0	0	0	0	0	0	0
1905	PRL	Prolactin	NM_000948, NM_001163558	0	0	22	0	382	0	0	0	0	0	0	0	0	0	0	0	3	0	2	0	0	1	0	0	0	0
1908	SRGN	Serglycin	NM_002727	0	0	1	0	1	1	2	0	0	3	3	35	0	2	0	0	9	0	0	0	0	1	0	0	0	13
1955	SAA2	Serum amyloid A2	NM_001127380, NM_030754	1	0	0	0	0	0	0	0	0	0	153	3	0	11	0	0	0	0	0	0	0	0	0	0	0	0
1968	SEMG1	Semenogelin I	NM_003007	0	0	0	0	0	0	0	0	0	0	0	0	0	12	0	0	0	141	0	0	0	0	0	0	0	0
2159	ACAN	Aggrecan	NM_013227, NM_001135	0	9	0	0	0	0	0	0	0	0	0	0	0	0	0	0	0	0	0	0	0	0	0	0	0	0
2178	HIST2H2BE	Histone cluster 2, H2be	NM_003528	0	0	0	2	0	4	0	0	2	0	0	0	0	0	0	0	4	3	7	1	0	0	0	0	1	1
2324	PRM2	Protamine 2	NM_002762	0	0	0	0	0	0	0	0	0	0	0	0	0	0	0	0	4	0	0	0	0	76	0	0	0	0
2785	KRT17	Keratin 17	NM_000422	0	0	0	0	1	0	0	0	0	0	0	2	0	0	0	0	13	1	0	51	0	0	0	0	0	0
2879	CPA1	Carboxypeptidase A1 (pancreatic)	NM_001868	0	0	0	0	0	0	0	0	0	0	0	1	0	0	0	106	0	1	0	0	0	0	0	0	0	0
2909	PRM1	Protamine 1	NM_002761	0	0	0	0	0	0	0	0	0	0	0	0	0	0	0	0	1	0	0	0	0	88	0	0	0	0
5025	NEBL	Nebulette	NM_006393, NM_213569, NM_001173484	0	0	3	0	1	2	0	0	25	0	0	1	0	3	0	0	9	1	0	0	0	0	0	1	0	0
5302	LGALS4	Lectin, galactoside-binding, soluble, 4	NM_006149	0	0	0	0	0	0	28	1	0	0	1	2	0	0	0	0	0	0	0	0	0	0	0	0	0	0
12068	CRAT	Carnitine O-acetyltransferase	NM_000755	0	1	0	0	0	0	0	0	0	0	5	1	0	6	0	0	2	0	0	37	0	5	0	0	0	0
12457	NUP133	Nucleoporin 133kDa	NM_018230	0	1	1	0	0	1	0	0	1	0	0	1	0	0	0	0	5	0	4	0	0	0	0	0	0	0
24976	ART3	ADP-ribosyltransferase 3	NM_001130016, NM_001179, NM_001130017	0	0	0	0	0	0	0	0	0	0	1	0	0	29	0	0	0	1	0	0	0	4	0	0	0	0
25597	ELOVL1	Elongation of very long chain fatty acids (FEN1/Elo2, SUR4/Elo3, yeast)-like 1	NM_022821	0	5	0	0	0	2	0	0	0	1	2	0	0	0	0	0	7	0	0	21	0	0	0	0	1	0
32721	SAG	S-antigen; retina and pineal gland (arrestin)	NM_000541	0	0	0	0	0	0	0	0	0	0	0	0	0	0	0	0	0	0	41	0	0	0	0	0	0	0
38085	GLYATL1	Glycine-N-acyltransferase-like 1	NM_080661	0	0	0	1	0	0	0	0	0	19	5	0	0	0	0	0	0	0	0	0	0	0	0	0	0	0
38972	TSPAN1	Tetraspanin 1	NM_005727	0	0	0	0	0	1	5	0	0	14	0	7	0	2	0	0	0	8	0	0	0	2	0	0	1	0
40098	GREM1	Gremlin 1	NM_013372	0	49	0	0	0	0	0	0	0	0	1	0	0	0	0	0	0	0	0	0	0	1	0	0	0	0
40403	CITED1	Cbp/p300-interacting transactivator, with Glu/Asp-rich carboxy-terminal domain, 1	NM_004143, NM_001144885, NM_001144886, NM_001144887	0	0	0	0	0	0	0	0	0	0	0	0	0	0	0	0	0	0	1	0	0	2	0	0	0	0
44277	LRRC39	Leucine rich repeat containing 39	NM_144620	0	0	1	0	0	0	0	0	4	0	1	0	0	26	0	0	3	0	2	0	0	1	0	0	1	0
49407	REG1A	Regenerating islet-derived 1 alpha	NM_002909	0	0	0	0	0	0	0	6	0	0	0	0	0	0	0	60	0	1	0	0	0	0	0	0	0	0
49433	ACOT4	Acyl-CoA thioesterase 4	NM_152331	4	0	0	0	0	0	0	0	0	0	0	0	0	0	0	0	0	0	0	1	0	0	0	0	0	0
50550	KBTBD10	Kelch repeat and BTB (POZ) domain containing 10	NM_006063	0	0	0	0	0	3	0	0	3	0	3	0	0	99	0	0	0	0	0	0	0	0	0	0	0	0
50889	MYLPF	Myosin light chain, phosphorylatable, fast skeletal muscle	NM_013292	0	0	0	0	0	1	0	0	0	0	0	0	0	143	0	0	0	1	0	0	0	0	0	0	0	1
57079	PIP4K2A	Phosphatidylinositol-5-phosphate 4-kinase, type II, alpha	NM_005028	0	2	0	0	0	0	0	0	1	0	1	4	0	0	0	0	3	0	0	0	0	0	0	0	1	0
59332	SPRED2	Sprouty-related, EVH1 domain containing 2	NM_181784, NM_001128210	0	1	3	0	0	3	1	0	0	0	0	0	0	0	0	1	0	3	6	0	0	0	0	0	0	0
66394		Transcribed locus	AU153524	0	0	1	0	0	0	0	0	0	0	0	0	0	0	0	0	0	0	0	0	0	0	0	0	0	0
70312	COX7A2	Cytochrome c oxidase subunit VIIa polypeptide 2 (liver)	NM_001865	2	0	4	1	4	0	1	0	6	0	2	5	0	11	0	0	5	7	1	0	0	12	0	1	0	7
73454	TNNT3	Troponin T type 3 (skeletal, fast)	NM_006757, NM_001042781, NM_001042782, NM_001042780	0	0	0	0	0	1	0	0	1	0	0	0	0	81	0	0	1	0	0	0	0	0	0	0	0	0
73625	CDC23	Cell division cycle 23 homolog (S. cerevisiae)	NM_004661	0	0	0	0	1	2	0	0	0	0	2	1	0	3	0	1	0	0	0	0	0	4	0	0	0	1
73680	XIRP2	Xin actin-binding repeat containing 2	NM_152381, NM_001079810	0	0	0	0	0	2	0	0	1	0	1	0	0	102	0	0	0	0	0	0	0	2	0	0	0	0
75318	TUBA4A	Tubulin, alpha 4a	NM_006000	0	0	21	5	1	1	0	0	1	0	0	0	0	12	0	0	6	1	0	3	0	1	0	0	0	0
75535	MYL2	Myosin, light chain 2, regulatory, cardiac, slow	NM_000432	0	0	0	0	0	1	0	0	41	0	3	1	0	106	0	0	0	7	0	0	0	1	0	0	0	0
75640	NPPA	Natriuretic peptide precursor A	NM_006172	0	0	0	0	0	0	0	0	54	0	0	5	0	0	0	0	0	1	0	0	0	0	0	0	0	0
78183	AKR1C3	Aldo-keto reductase family 1, member C3 (3-alpha hydroxysteroid dehydrogenase, type II)	NM_003739	0	5	0	1	0	0	1	0	0	9	7	6	0	1	0	7	0	0	0	1	0	0	0	0	0	4
80539	RCVRN	Recoverin	NM_002903	0	0	0	9	0	1	0	0	0	0	0	0	0	0	0	0	0	0	40	0	0	0	0	0	0	0
80756	BHMT	Betaine--homocysteine S-methyltransferase	NM_001713	0	0	0	0	0	0	0	0	0	36	10	0	0	0	0	0	0	0	0	0	0	0	0	0	0	0
80828	KRT1	Keratin 1	NM_006121	0	0	0	0	0	0	0	0	0	0	0	0	0	0	0	0	0	0	0	42	0	0	0	0	0	0
81892	KIAA0101	KIAA0101	NM_014736, NM_001029989	0	1	0	0	0	0	0	0	3	0	6	5	0	2	0	0	7	0	0	0	0	3	0	0	0	0
82071	CITED2	Cbp/p300-interacting transactivator, with Glu/Asp-rich carboxy-terminal domain, 2	NM_006079, NM_001168388, NM_001168389	0	5	5	0	0	0	0	0	0	0	0	0	0	0	0	1	10	0	2	1	0	1	0	0	0	5
82129	CA3	Carbonic anhydrase III, muscle specific	NM_005181	0	0	0	0	0	1	0	0	0	0	4	3	0	93	0	0	0	0	0	0	0	0	0	0	0	0
82961	TFF3	Trefoil factor 3 (intestinal)	NM_003226	0	0	1	0	0	0	13	0	0	0	1	1	0	0	0	0	0	0	0	0	0	0	0	3	0	0
83577	CSRP3	Cysteine and glycine-rich protein 3 (cardiac LIM protein)	NM_003476, NM_001127656	0	0	0	0	0	0	0	0	32	0	0	0	0	23	0	0	0	0	0	0	0	1	0	0	0	0
84665	MYOT	Myotilin	NM_006790, NM_001135940	0	0	0	0	0	1	0	0	0	0	5	3	0	107	0	0	2	0	1	0	0	0	0	0	0	0
85195	MLF1	Myeloid leukemia factor 1	NM_001130157, NM_001130156, NM_022443	0	0	0	3	0	2	0	0	5	0	1	3	0	10	0	0	2	0	0	0	0	26	0	0	0	0
85539	ATP5I	ATP synthase, H+ transporting, mitochondrial Fo complex, subunit E	NM_007100	1	0	0	1	0	0	2	0	0	0	0	1	0	5	0	0	0	0	2	0	0	0	0	1	0	3
92858	GUCA1A	Guanylate cyclase activator 1A (retina)	NM_000409	0	0	0	3	0	0	0	0	0	0	0	0	0	0	0	0	0	0	29	0	0	1	0	0	0	0
93194	APOA1	Apolipoprotein A-I	NM_000039	0	0	0	0	0	0	0	0	0	0	269	0	0	1	2	0	1	0	0	0	32	2	0	0	0	0
95008	KISS1	KiSS-1 metastasis-suppressor	NM_002256	0	0	0	0	0	0	0	0	0	0	0	0	0	0	0	0	245	0	0	0	0	0	0	0	0	0
96852	EDC3	Enhancer of mRNA decapping 3 homolog (S. cerevisiae)	NM_001142443, NM_001142444, NM_025083	4	0	8	0	0	1	0	0	2	0	0	0	0	0	0	0	0	0	0	1	0	1	0	0	0	2
104305	LOC728392	Hypothetical protein LOC728392	NM_001162371	0	2	19	0	25	3	2	0	0	0	0	0	0	0	0	0	2	0	0	0	0	0	0	1	1	0
106070	CDKN1C	Cyclin-dependent kinase inhibitor 1C (p57, Kip2)	NM_000076, NM_001122630, NM_001122631	0	0	1	0	0	0	2	0	1	0	0	0	0	4	0	0	39	0	3	0	0	0	0	0	0	1
107387	GET4	Golgi to ER traffic protein 4 homolog (S. cerevisiae)	NM_015949	0	2	0	1	3	1	0	0	1	1	0	0	0	0	0	0	2	0	21	1	0	1	0	0	0	0
109052	C14orf2	Chromosome 14 open reading frame 2	NM_001127393, NM_004894	0	1	1	1	0	0	0	0	5	0	1	1	0	10	0	0	21	2	1	0	0	2	0	0	0	7
110837	TUBB4	Tubulin, beta 4	NM_006087	0	0	30	0	0	2	0	0	0	0	0	0	0	0	0	0	0	0	1	0	0	1	0	0	0	0
118845	TNNC1	Troponin C type 1 (slow)	NM_003280	0	0	0	1	0	0	0	0	48	0	0	0	0	77	0	0	0	0	1	0	0	0	0	0	0	0
122927	CLIP4	CAP-GLY domain containing linker protein family, member 4	NM_024692	1	0	0	1	3	1	0	0	0	0	0	2	0	2	0	0	4	0	0	1	0	1	0	0	0	0
123116	SLC12A1	Solute carrier family 12 (sodium/potassium/chloride transporters), member 1	NM_000338	0	0	0	0	0	0	0	0	0	15	0	0	0	0	0	0	0	0	0	0	0	0	0	0	0	0
129614	TMEM27	Transmembrane protein 27	NM_020665	0	0	0	0	0	0	0	0	0	29	3	0	0	0	0	0	0	0	0	0	0	0	0	0	0	0
132902	CAP2	CAP, adenylate cyclase-associated protein, 2 (yeast)	NM_006366	0	2	4	0	0	2	0	0	9	0	0	0	0	24	0	0	1	1	0	0	0	0	0	0	0	0
145384	GLYAT	Glycine-N-acyltransferase	NM_201648, NM_005838	0	0	0	0	0	0	0	0	0	19	4	0	0	0	0	0	0	0	0	0	0	0	0	0	0	0
148559	IMMT	Inner membrane protein, mitochondrial	NM_006839, NM_001100169, NM_001100170	0	3	4	0	0	0	0	0	3	2	1	0	0	3	0	0	8	0	9	1	0	2	0	0	0	0
149983	PEX14	Peroxisomal biogenesis factor 14	NM_004565	0	1	0	0	0	2	0	0	1	0	0	0	0	0	0	2	1	0	12	0	0	1	0	0	0	0
150793	CHGA	Chromogranin A (parathyroid secretory protein 1)	NM_001275	0	0	16	0	6	2	1	0	0	0	0	0	0	0	0	0	0	0	0	0	0	0	0	0	0	0
154084	PYGM	Phosphorylase, glycogen, muscle	NM_005609, NM_001164716	0	0	0	0	0	1	0	0	0	0	1	0	0	64	0	0	0	0	0	0	0	0	0	0	0	0
155942	TRPM1	Transient receptor potential cation channel, subfamily M, member 1	NM_002420	0	0	0	0	0	0	0	0	0	0	0	0	0	0	0	0	0	0	13	0	0	0	0	0	0	0
156967	SEMA6A	Sema domain, transmembrane domain (TM), and cytoplasmic domain, (semaphorin) 6A	NM_020796	0	0	4	0	0	2	0	0	0	0	0	3	0	0	0	0	7	0	1	1	0	0	0	0	0	0
163776	UBE2J1	Ubiquitin-conjugating enzyme E2, J1 (UBC6 homolog, yeast)	NM_016021	0	2	0	3	0	0	0	0	3	1	4	2	0	1	0	0	4	3	6	0	0	1	0	1	2	6
166017	MITF	Microphthalmia-associated transcription factor	NM_198159, NM_006722, NM_198177, NM_198178, NM_000248, NM_198158	0	0	0	0	0	0	0	0	2	1	1	2	0	1	0	0	0	1	0	0	0	0	0	0	0	0
171995	KLK3	Kallikrein-related peptidase 3	NM_001030047, NM_001648, NM_001030048, NM_001030050	0	0	0	0	0	27	0	0	0	0	0	0	0	4	0	0	0	70	0	0	0	0	0	0	0	0
172944	CGB	Chorionic gonadotropin, beta polypeptide	NM_033183	0	0	0	0	0	0	0	0	0	0	0	0	0	0	0	0	92	0	0	0	0	0	0	0	0	0
177530	ATP5E	ATP synthase, H+ transporting, mitochondrial F1 complex, epsilon subunit	NM_001001977, NM_006886	0	0	2	1	2	0	3	0	1	0	0	0	0	25	0	0	6	1	0	2	0	2	0	0	1	24
182421	TNNC2	Troponin C type 2 (fast)	NM_003279	0	0	0	0	0	1	0	0	0	0	3	0	0	182	0	0	3	1	0	0	0	1	0	0	0	0
187338	MYL1	Myosin, light chain 1, alkali; skeletal, fast	NM_079420, NM_079422	0	0	0	0	0	0	1	0	0	0	8	1	0	288	0	0	0	6	0	0	0	0	0	0	0	0
188591	TMEM135	Transmembrane protein 135	NM_022918, NM_001168724	0	0	0	0	0	0	0	0	0	0	0	1	0	1	0	0	4	0	0	0	0	0	0	0	0	33
202097	PCOLCE	Procollagen C-endopeptidase enhancer	NM_002593	1	16	1	0	0	4	0	0	1	0	0	0	0	0	0	0	4	1	0	0	0	0	0	0	1	0
202354	DIO2	Deiodinase, iodothyronine, type II	NM_013989, NM_000793, NM_001007023	0	0	1	0	2	0	0	0	0	0	0	0	0	0	0	0	4	1	2	2	0	0	0	1	2	0
204238	LCN2	Lipocalin 2	NM_005564	0	1	0	0	0	0	6	0	0	0	0	0	0	0	0	0	0	0	0	0	0	0	0	0	0	0
208124	ESR1	Estrogen receptor 1	NM_001122742, NM_001122740, NM_000125, NM_001122741	0	0	0	0	0	0	0	0	1	0	0	0	0	0	0	0	0	0	0	0	0	0	0	0	3	0
224171	ENO3	Enolase 3 (beta, muscle)	NM_001976, NM_053013	0	0	0	4	0	1	0	0	11	0	2	2	0	133	0	0	0	0	0	0	0	0	0	0	0	0
237658	APOA2	Apolipoprotein A-II	NM_001643	0	0	0	0	0	0	0	0	0	0	101	0	0	2	0	0	0	0	0	0	65	0	0	0	0	0
250760	COX6A2	Cytochrome c oxidase subunit VIa polypeptide 2	NM_005205	0	0	0	0	0	0	0	0	1	0	0	0	0	155	0	0	0	0	0	0	0	0	0	0	0	0
250905	TMEM85	Transmembrane protein 85	NM_016454	0	4	0	3	0	2	0	0	0	0	2	2	0	2	0	2	28	0	3	2	0	0	0	0	0	0
255462	MSMB	Microseminoprotein, beta-	NM_002443, NM_138634	0	0	0	0	0	1	0	0	0	0	0	2	0	32	0	0	0	257	0	0	0	0	0	0	0	0
260074	CYP19A1	Cytochrome P450, family 19, subfamily A, polypeptide 1	NM_031226, NM_000103	0	0	0	0	0	0	0	0	0	0	0	0	0	0	0	0	209	0	0	0	0	0	0	0	0	3
274416	NDUFA6	NADH dehydrogenase (ubiquinone) 1 alpha subcomplex, 6, 14kDa	NM_002490	0	0	0	1	0	0	1	0	2	1	7	4	0	25	0	1	2	4	0	0	0	1	1	0	0	2
287518	40425	Septin 4	NM_080415, NM_004574, NM_080416	0	1	13	0	1	5	1	0	0	0	2	2	0	2	0	0	0	0	1	0	0	1	0	0	0	0
288229	STXBP1	Syntaxin binding protein 1	NM_003165, NM_001032221	0	1	23	2	2	4	0	0	0	0	0	1	0	0	0	0	0	0	8	0	0	0	0	0	0	0
288912	TM2D3	TM2 domain containing 3	NM_078474, NM_025141	0	0	40	0	0	2	0	0	2	1	0	0	0	0	0	0	2	2	2	0	0	0	0	0	1	0
291196	ATP1B1	ATPase, Na+/K+ transporting, beta 1 polypeptide	NM_001677	0	0	10	0	1	0	0	0	1	7	1	0	1	6	1	2	1	1	1	0	0	0	0	1	1	1
293274	APCDD1	Adenomatosis polyposis coli down-regulated 1	NM_153000	1	0	4	0	0	2	1	0	3	0	0	3	0	0	0	0	0	1	0	2	0	0	0	0	3	0
293560	AMZ2	Archaelysin family metallopeptidase 2	NM_016627, NM_001033574, NM_001033569, NM_001033570, NM_001033571, NM_001033572	0	0	3	0	1	0	1	0	1	0	0	1	0	2	1	0	2	0	0	0	0	42	0	0	0	1
297413	MMP9	Matrix metallopeptidase 9 (gelatinase B, 92kDa gelatinase, 92kDa type IV collagenase)	NM_004994	0	8	0	0	0	0	0	0	0	0	0	0	0	0	2	0	0	0	0	0	6	0	0	0	0	0
301350	FXYD3	FXYD domain containing ion transport regulator 3	NM_001136007, NM_021910, NM_001136011, NM_001136012, NM_005971, NM_001136009, NM_001136008, NM_001136010	1	0	1	0	0	1	14	0	0	0	1	3	0	0	0	0	3	6	5	0	0	0	0	0	0	0
312485	CFI	Complement factor I	NM_000204	0	0	0	0	0	0	0	0	0	6	22	0	0	0	1	2	1	0	0	0	0	0	0	0	3	0
320890	TNNI1	Troponin I type 1 (skeletal, slow)	NM_003281	0	0	0	0	0	2	0	0	29	0	0	0	0	238	0	0	0	1	0	0	0	0	0	0	0	0
329850	TMEM59L	Transmembrane protein 59-like	NM_012109	0	0	13	0	1	1	0	0	0	0	0	0	0	0	0	0	0	0	0	0	0	0	0	0	0	0
336768	ABAT	4-aminobutyrate aminotransferase	NM_000663, NM_001127448, NM_020686	0	2	2	0	0	0	0	0	0	1	3	0	0	0	0	0	0	0	3	0	0	0	0	0	0	0
351068	SPATA22	Spermatogenesis associated 22	NM_001170699, NM_032598, NM_001170698, NM_001170697, NM_001170695, NM_001170696	0	0	0	0	0	0	0	0	0	0	0	0	0	0	0	0	1	0	0	0	0	28	0	0	0	0
355983	BZW1	Basic leucine zipper and W2 domains 1	NM_014670	0	4	1	0	0	3	0	0	4	2	8	8	0	4	0	7	17	3	1	2	0	5	0	0	0	7
356096	MAP7D1	MAP7 domain containing 1	NM_018067	0	3	1	0	0	8	0	0	2	0	0	1	0	3	0	0	0	0	0	2	0	0	4	0	0	0
356416	CBX7	Chromobox homolog 7	NM_175709	0	2	13	0	0	8	0	0	0	0	0	0	0	1	0	0	0	0	1	0	0	0	0	0	0	0
356440	CCDC72	Coiled-coil domain containing 72	NM_015933	0	0	1	1	2	1	0	0	5	0	0	0	0	7	0	1	2	5	0	1	0	2	0	0	0	8
368157	PYGB	Phosphorylase, glycogen; brain	NM_002862	0	0	11	0	0	5	1	0	0	0	0	0	0	0	0	0	0	0	1	0	0	1	0	0	0	0
368626	RTN1	Reticulon 1	NM_021136, NM_206857, NM_206852	0	0	50	0	0	4	0	0	1	0	1	0	0	1	0	2	1	0	0	0	0	0	0	0	0	1
370102	CISD1	CDGSH iron sulfur domain 1	NM_018464	0	0	0	1	0	0	0	0	0	1	10	3	0	8	0	0	0	6	0	0	0	20	0	0	0	1
371147	THBS2	Thrombospondin 2	NM_003247	0	30	0	0	0	3	0	0	1	0	1	2	0	0	0	0	0	0	0	0	0	2	0	0	0	3
372719	PHF7	PHD finger protein 7	NM_016483, NM_173341	0	0	0	0	0	0	0	0	0	0	0	0	0	0	0	0	3	0	0	0	0	37	0	0	0	0
373498	SLC22A17	Solute carrier family 22, member 17	NM_016609, NM_020372	0	1	12	1	0	5	0	0	0	0	0	0	1	0	0	0	0	0	1	1	0	0	0	0	0	2
380956		Transcribed locus, strongly similar to NP_113897.2 40S ribosomal protein S12 [Rattus norvegicus]	BM809932	1	2	2	1	0	0	2	0	1	0	0	1	0	10	2	0	1	0	1	0	0	0	0	0	0	5
381047	MYOZ2	Myozenin 2	NM_016599	0	0	0	0	0	0	0	0	21	0	1	2	0	69	0	0	0	0	0	0	0	0	0	0	0	4
405662	CRABP2	Cellular retinoic acid binding protein 2	NM_001878	0	0	1	17	0	0	0	0	1	1	0	1	0	0	0	0	1	0	0	2	0	1	0	0	0	0
408182	COL2A1	Collagen, type II, alpha 1	NM_001844, NM_033150	0	6	0	0	1	0	0	0	2	0	0	0	0	0	0	0	2	0	0	0	0	0	0	0	0	0
411501	KRT7	Keratin 7	NM_005556	0	0	0	0	0	0	0	0	0	1	0	11	0	0	0	1	14	0	0	1	0	0	0	5	1	7
416707	ABCA4	ATP-binding cassette, sub-family A (ABC1), member 4	NM_000350	0	0	0	0	0	0	0	0	0	0	0	0	0	0	0	0	0	0	22	0	0	0	0	0	0	0
421621	COX7A1	Cytochrome c oxidase subunit VIIa polypeptide 1 (muscle)	NM_001864	0	0	0	0	1	0	0	0	4	0	0	0	0	75	0	0	0	2	0	0	0	0	0	0	0	1
425125	RPL29	Ribosomal protein L29	NM_000992	0	7	0	2	4	2	6	0	6	0	0	1	0	30	0	0	11	0	0	0	4	0	0	1	0	6
432485	RPL36A	Ribosomal protein L36a	NM_021029	0	0	1	1	2	0	1	0	4	0	1	1	0	17	4	0	2	3	0	0	0	1	0	1	0	4
433060	ACPP	Acid phosphatase, prostate	NM_001099, NM_001134194	0	0	0	0	0	6	0	0	0	0	0	0	0	7	0	0	0	134	0	0	0	0	0	0	0	0
433068	PRKAR2B	Protein kinase, cAMP-dependent, regulatory, type II, beta	NM_002736	0	0	10	0	0	2	1	0	1	0	0	1	0	0	0	0	2	0	1	0	0	2	0	0	0	2
433652	PPP1R3F	Protein phosphatase 1, regulatory (inhibitor) subunit 3F	NM_033215, NM_001184745	0	0	1	1	1	0	0	0	0	0	0	0	0	0	0	0	1	0	28	0	0	0	0	0	0	0
433845	KRT5	Keratin 5	NM_000424	1	0	0	0	0	0	0	0	0	0	0	0	0	0	0	0	6	1	0	68	0	0	0	0	0	0
435655	ASPN	Asporin	NM_017680	0	0	0	0	0	0	0	0	4	0	3	0	0	0	0	0	3	0	0	0	0	0	0	0	0	23
438016	CYP17A1	Cytochrome P450, family 17, subfamily A, polypeptide 1	NM_000102	0	0	0	0	0	0	0	0	0	8	0	0	0	0	0	0	0	0	0	0	0	1	0	0	0	0
438102	IGFBP2	Insulin-like growth factor binding protein 2, 36kDa	NM_000597	0	6	0	0	1	2	1	0	0	0	8	1	0	0	0	0	5	0	0	0	3	0	0	0	0	0
440848	VWF	Von Willebrand factor	NM_000552	0	3	3	0	0	11	1	0	0	0	0	12	0	1	0	0	2	0	1	0	8	1	0	0	0	13
441072	POLR2L	Polymerase (RNA) II (DNA directed) polypeptide L, 7.6kDa	NM_021128	2	0	0	1	1	0	3	0	1	0	0	1	0	19	0	0	0	0	0	1	0	0	0	0	0	10
442619	MSC	Musculin	NM_005098	0	2	3	0	0	0	0	0	0	0	0	0	0	0	0	0	0	0	0	0	0	0	0	0	1	0
444751	PDZK1	PDZ domain containing 1	NM_002614	0	0	0	0	0	1	0	0	0	24	1	0	0	0	0	0	0	0	0	2	0	0	0	0	0	0
445052	MSH6	MutS homolog 6 (E. coli)	NM_000179	0	0	1	0	0	0	0	0	4	1	0	1	0	0	0	0	3	0	21	1	0	1	0	0	0	0
445168	DDX51	DEAD (Asp-Glu-Ala-Asp) box polypeptide 51	NM_175066	0	0	1	0	0	0	0	0	0	0	0	1	0	0	0	0	0	0	48	2	0	0	0	0	0	0
445403	IARS	Isoleucyl-tRNA synthetase	NM_013417, NM_002161	0	7	0	1	1	5	1	0	1	0	2	4	0	3	0	0	3	0	3	1	0	5	0	0	0	0
446683	CGB	Chorionic gonadotropin, beta polypeptide	NM_000737	0	0	0	0	0	0	0	0	0	0	0	0	0	0	0	0	109	0	0	0	0	0	0	0	0	0
463035	FKBP10	FK506 binding protein 10, 65 kDa	NM_021939	0	4	3	0	1	5	0	0	1	0	0	1	0	0	1	0	11	0	0	0	0	0	0	0	1	0
467408	TRIM28	Tripartite motif-containing 28	NM_005762	0	4	9	2	2	4	0	0	0	0	0	5	0	3	0	2	4	1	1	1	6	1	0	0	1	0
474233	C22orf25	Chromosome 22 open reading frame 25	NM_152906	1	5	1	1	0	3	0	0	0	0	0	0	0	2	0	0	1	0	0	0	0	0	0	0	0	0
477891	CPB1	Carboxypeptidase B1 (tissue)	NM_001871	0	0	0	0	0	0	0	0	0	0	0	0	0	0	0	52	2	1	0	0	0	0	0	0	0	0
480042	ANXA3	Annexin A3	NM_005139	0	0	0	0	0	0	0	0	3	2	0	20	0	4	0	2	9	3	0	0	0	0	0	0	0	2
481235	SPATA4	Spermatogenesis associated 4	NM_144644	0	0	0	2	0	0	0	0	0	0	0	0	0	0	0	0	0	0	0	0	0	45	0	0	0	0
481571	UQCRH	Ubiquinol-cytochrome c reductase hinge protein	NM_006004	1	0	1	2	2	0	4	0	8	0	0	1	0	13	0	0	8	4	0	1	3	2	0	0	0	2
482625	CMYA5	Cardiomyopathy associated 5	NM_153610	0	0	0	0	0	2	1	0	2	1	2	0	0	42	0	0	0	0	0	0	0	0	0	0	1	0
487046	SOD2	Superoxide dismutase 2, mitochondrial	NM_000636, NM_001024465, NM_001024466	1	2	2	0	0	3	2	0	1	0	10	11	0	9	0	2	0	8	0	0	0	1	0	0	0	1
487360	NOTCH2	Notch 2	NM_024408	0	0	3	2	0	1	0	0	2	2	2	4	0	1	0	0	3	0	0	1	0	4	0	0	1	0
492427	NCALD	Neurocalcin delta	NM_001040630, NM_001040624, NM_032041, NM_001040628, NM_001040626, NM_001040625, NM_001040629, NM_001040627	1	0	11	0	1	0	0	0	0	0	0	0	0	0	0	0	0	0	2	3	0	0	0	0	0	0
496587	CHRDL1	Chordin-like 1	NM_001143981, NM_001143982, NM_145234, NM_001143983	3	1	2	0	1	3	0	0	0	0	0	0	0	0	0	0	2	0	7	0	0	0	0	0	0	0
497589	PIGR	Polymeric immunoglobulin receptor	NM_002644	0	0	0	0	0	0	16	1	2	2	0	9	0	0	0	0	0	0	0	0	0	0	0	0	0	0
497816	MOSC1	MOCO sulphurase C-terminal domain containing 1	NM_022746	2	0	1	1	0	1	0	0	0	0	0	2	0	0	0	0	4	1	0	1	0	0	0	0	0	0
500761	SLC16A3	Solute carrier family 16, member 3 (monocarboxylic acid transporter 4)	NM_001042422, NM_004207, NM_001042423	0	2	0	0	0	0	0	0	0	0	0	0	0	0	2	0	24	0	1	0	0	0	0	0	0	0
500921	USMG5	Up-regulated during skeletal muscle growth 5 homolog (mouse)	NM_032747	0	0	0	0	1	0	5	0	3	0	0	1	0	9	0	0	5	5	3	0	0	1	0	0	0	2
501135	PNLIP	Pancreatic lipase	NM_000936	0	0	0	0	0	0	0	0	0	0	0	2	0	0	0	97	0	0	0	1	0	0	0	0	0	0
504703	NNAT	Neuronatin	NM_005386, NM_181689	0	0	25	0	15	0	0	0	0	0	0	0	0	0	0	0	1	0	0	1	0	0	0	0	0	18
505777	DDIT3	DNA-damage-inducible transcript 3	NM_004083	0	0	0	0	1	0	0	0	2	0	0	1	0	2	1	0	6	0	20	0	0	0	0	0	0	1
508113	OLFM4	Olfactomedin 4	NM_006418	0	0	0	0	0	2	7	1	0	0	0	0	0	0	0	3	0	0	0	0	0	0	0	0	0	0
512525		Transcribed locus, strongly similar to NP_033118.1 40S ribosomal protein S17 [Mus musculus]	CD049182	1	1	6	0	3	0	0	0	5	0	0	0	0	12	0	0	1	1	0	0	0	1	0	1	0	3
512619	TK2	Thymidine kinase 2, mitochondrial	NM_004614, NM_001172645, NM_001172644, NM_001172643	0	1	29	0	1	4	0	0	0	0	0	0	0	0	0	0	0	0	0	0	0	0	0	0	0	0
512633	PRG2	Proteoglycan 2, bone marrow (natural killer cell activator, eosinophil granule major basic protein)	NM_002728	0	0	0	0	0	0	0	0	0	0	0	0	0	0	0	0	130	0	0	0	0	0	0	0	0	1
512690	SFTPB	Surfactant protein B	NM_000542, NM_198843	0	0	0	0	0	0	0	0	0	0	0	90	0	0	0	0	0	0	0	0	0	0	0	0	0	0
513711	HP	Haptoglobin	NM_005143, NM_001126102	0	0	0	0	0	0	0	0	0	0	493	10	0	8	0	0	0	0	0	0	0	0	0	0	0	0
515255	LSM4	LSM4 homolog, U6 small nuclear RNA associated (S. cerevisiae)	NM_012321	0	0	0	5	0	1	1	0	1	0	2	0	0	1	0	0	23	0	3	0	0	0	0	0	0	1
515550	C19orf63	Chromosome 19 open reading frame 63	NM_175063, NM_206538	0	0	1	3	1	2	3	0	0	1	0	1	0	1	0	1	4	0	0	0	0	0	0	0	1	0
515560	KLK2	Kallikrein-related peptidase 2	NM_001002231, NM_005551	0	0	0	0	0	21	0	0	0	0	0	0	0	1	0	0	0	11	0	0	0	0	0	0	0	0
516874	CHGB	Chromogranin B (secretogranin 1)	NM_001819	0	0	14	9	35	4	0	0	0	0	0	0	0	0	0	0	0	0	3	0	0	1	0	0	0	0
517581	HMOX1	Heme oxygenase (decycling) 1	NM_002133	0	1	0	0	0	0	2	0	0	0	3	2	0	0	0	0	5	0	0	0	15	0	0	0	0	2
517586	LOC100289664	Hypothetical protein LOC100289664	BP264968	0	0	0	0	0	0	0	0	5	0	0	0	0	265	0	0	0	0	0	0	0	0	0	0	0	0
517939	MYL3	Myosin, light chain 3, alkali; ventricular, skeletal, slow	NM_000258	0	0	0	0	0	0	0	0	43	0	0	0	0	158	0	0	0	0	0	0	0	0	0	0	0	0
517978	GNAT1	Guanine nucleotide binding protein (G protein), alpha transducing activity polypeptide 1	NM_144499, NM_000172	0	0	0	0	0	0	0	0	0	0	0	0	0	0	0	0	0	0	43	0	0	0	0	0	0	0
519294	FBN2	Fibrillin 2	NM_001999	0	1	0	0	0	0	0	0	11	0	0	0	0	0	0	0	33	1	0	0	0	1	0	0	0	0
519520		Transcribed locus, strongly similar to NP_001005528.1 40S ribosomal protein S25 [Rattus norvegicus]	BU589190	1	0	0	0	3	0	1	0	1	0	2	6	0	38	4	0	2	1	0	0	3	0	2	0	0	11
519702	CYFIP2	Cytoplasmic FMR1 interacting protein 2	NM_001037332, NM_014376, NM_001037333	0	0	9	3	1	2	0	0	2	3	0	0	0	0	0	0	1	0	1	0	0	0	0	0	0	2
519873	DSP	Desmoplakin	NM_004415, NM_001008844	0	3	0	0	0	0	0	1	2	1	0	0	0	3	0	3	8	1	0	12	0	0	0	0	1	0
520851	PRKAR1B	Protein kinase, cAMP-dependent, regulatory, type I, beta	NM_001164761, NM_001164760, NM_002735, NM_001164762, NM_001164758, NM_001164759	0	0	18	0	1	5	0	0	0	0	2	0	0	0	0	0	1	0	0	0	0	0	0	0	1	0
521212	AKR1B1	Aldo-keto reductase family 1, member B1 (aldose reductase)	NM_001628	0	5	9	3	0	4	0	0	2	5	1	0	0	6	0	0	27	1	2	0	0	2	0	0	0	5
521535	STAR	Steroidogenic acute regulatory protein	NM_000349	0	0	0	0	0	0	0	0	0	2	0	0	0	0	2	0	2	0	0	0	0	5	0	0	0	0
523084	SFTPA1	Surfactant protein A1	NM_001098668	0	0	0	0	0	0	0	0	0	0	0	57	0	0	0	0	0	0	0	0	0	0	0	0	0	0
523446	COL11A1	Collagen, type XI, alpha 1	NM_080629, NM_001854, NM_080630, NM_001168249	0	11	0	0	0	0	0	0	0	0	0	0	0	0	0	0	0	0	0	0	0	0	0	0	0	0
530274	ALDOB	Aldolase B, fructose-bisphosphate	NM_000035	0	0	0	0	0	0	0	19	0	3	75	0	0	0	0	0	0	0	0	0	12	0	0	0	0	0
531701	RNFT1	Ring finger protein, transmembrane 1	NM_016125	0	0	2	0	0	1	0	0	1	2	3	1	0	0	0	0	4	0	0	0	0	19	0	0	0	0
533258	CEL	Carboxyl ester lipase (bile salt-stimulated lipase)	NM_001807	0	0	0	0	4	0	0	0	0	0	0	1	0	0	0	28	0	0	1	1	0	0	0	0	0	0
533613	TNNT2	Troponin T type 2 (cardiac)	NM_000364, NM_001001430, NM_001001431, NM_001001432	0	0	0	0	0	0	0	0	56	0	0	0	0	2	0	0	1	0	0	0	0	0	0	0	0	0
533782	KRT8	Keratin 8	NM_002273	0	0	0	0	3	0	10	0	2	0	10	1	0	0	0	7	120	0	0	1	0	0	0	2	0	1
534293	SERPINA3	Serpin peptidase inhibitor, clade A (alpha-1 antiproteinase, antitrypsin), member 3	NM_001085	0	0	2	0	1	2	0	0	0	0	267	6	0	0	0	10	17	3	13	0	0	1	0	0	0	0
534456	ANAPC11	Anaphase promoting complex subunit 11	NM_001002244, NM_001002249, NM_016476, NM_001002248, NM_001002246, NM_001002247, NM_001002245	0	0	8	3	2	1	0	0	4	0	0	1	0	1	0	0	2	2	4	0	0	1	0	0	0	9
535295	SFTPA1	Surfactant protein A1	NM_005411, NM_001093770, NM_001164644, NM_001164647, NM_001164646, NM_001164645	0	0	0	0	0	0	0	0	0	0	0	67	0	0	0	0	0	0	0	0	0	0	0	0	0	0
535454		CDNA FLJ25810 fis, clone TST07303	AK098676	0	0	0	0	0	0	0	0	0	0	0	0	0	0	0	0	0	0	0	0	0	38	0	0	0	0
536122	TXNDC9	Thioredoxin domain containing 9	NM_005783	0	0	1	0	0	0	0	0	0	7	3	4	0	6	0	1	6	3	0	0	0	3	0	0	0	6
542050	EPCAM	Epithelial cell adhesion molecule	NM_002354	1	0	0	0	2	1	9	0	0	4	0	3	0	0	0	2	0	2	0	0	0	0	0	0	3	1
546239	AZGP1	Alpha-2-glycoprotein 1, zinc-binding	NM_001185	0	0	0	0	0	0	0	0	0	4	33	0	1	0	0	1	0	15	0	8	0	0	0	0	0	0
559412	HMP19	HMP19 protein	NM_015980	0	0	27	1	0	6	0	0	0	0	0	0	0	0	0	0	0	0	2	0	0	0	0	0	0	1
567314	PDE6A	Phosphodiesterase 6A, cGMP-specific, rod, alpha	NM_000440	0	0	0	0	0	0	0	0	0	0	0	0	0	0	0	0	0	0	37	0	0	0	0	0	0	0
567374	EIF3C	Eukaryotic translation initiation factor 3, subunit C	NM_001037808, NM_003752	0	3	2	0	0	7	0	0	2	1	0	1	0	3	0	1	3	1	0	4	0	2	0	0	2	0
567424	FAIM2	Fas apoptotic inhibitory molecule 2	NM_012306	0	0	13	0	0	3	0	0	0	0	0	0	0	0	0	0	0	0	2	0	0	0	0	0	0	0
588655	NEB	Nebulin	NM_001164508, NM_001164507, NM_004543	0	0	0	0	0	3	0	0	0	0	1	0	0	122	0	0	1	1	0	0	0	0	0	0	0	0
589924	SBF1	SET binding factor 1	NM_002972	0	0	3	0	0	4	2	0	0	0	0	0	0	2	0	0	7	0	0	0	0	2	0	0	0	0
590955	CGB5	Chorionic gonadotropin, beta polypeptide 5	NM_033043	0	0	0	0	0	0	0	0	0	0	0	0	0	0	0	0	133	0	0	0	0	0	0	0	0	0
591289	LRRC34	Leucine rich repeat containing 34	NM_001172780, NM_001172779, NM_153353	0	0	21	0	0	0	0	0	0	0	0	1	0	0	0	0	0	0	1	1	0	0	0	0	0	0
591329	RBM16	RNA binding motif protein 16	NM_014892	0	0	1	0	0	2	0	0	0	0	0	1	0	0	0	0	2	0	3	1	0	31	0	0	0	0
591668	LRTM1	Leucine-rich repeats and transmembrane domains 1	NM_020678	0	0	0	45	0	0	0	0	0	0	0	0	0	0	0	0	0	0	3	0	0	0	0	0	0	0
591767	CETN3	Centrin, EF-hand protein, 3	NM_004365	0	0	0	0	0	0	0	0	0	0	2	1	0	2	0	0	3	0	0	0	0	43	0	0	0	1
591969	THRSP	Thyroid hormone responsive	NM_003251	0	0	1	0	0	0	2	0	0	0	1	0	0	2	0	0	0	0	1	27	0	0	0	0	0	1
592327	ADSSL1	Adenylosuccinate synthase like 1	NM_199165, NM_152328	2	0	0	0	0	0	0	0	0	0	0	0	0	7	0	0	0	0	0	0	0	0	0	0	0	0
594537	ADAM12	ADAM metallopeptidase domain 12	NM_003474, NM_021641	0	7	0	0	0	0	0	0	0	0	0	0	0	0	0	0	81	0	0	0	0	0	0	0	1	1
596074	NAA50	N(alpha)-acetyltransferase 50, NatE catalytic subunit	NM_025146	0	0	1	1	0	0	1	0	5	1	6	0	0	4	0	0	0	1	0	2	0	2	0	0	0	2
610926	CTRB1	Chymotrypsinogen B1	NM_001906	0	0	0	0	0	0	0	0	0	0	0	0	0	0	0	34	0	1	0	0	0	0	0	0	0	0
612385	NEXN	Nexilin (F actin binding protein)	NM_144573, NM_001172309	0	2	0	0	0	0	0	0	6	1	0	1	0	30	0	0	0	0	0	0	0	0	0	0	0	6
617334		Transcribed locus, strongly similar to NP_002993.1 succinate dehydrogenase [ubiquinone] cytochrome b small subunit, mitochondrial precursor [Homo sapiens]	BM477687	0	0	0	0	0	0	0	0	0	7	1	2	0	15	0	0	0	3	2	0	0	1	0	0	0	0
631558	TNNT1	Troponin T type 1 (skeletal, slow)	NM_003283, NM_001126132, NM_001126133	0	0	0	0	0	1	0	0	0	0	3	0	0	362	0	0	0	1	0	1	0	0	0	0	0	0
631866	CELA2A	Chymotrypsin-like elastase family, member 2A	NM_033440	0	0	0	0	0	0	0	0	0	0	0	1	0	0	0	36	0	0	0	0	0	0	0	0	0	0
632144	SAA1	Serum amyloid A1	NM_000331, NM_001178006, NM_199161	4	0	0	0	0	0	0	0	0	0	259	3	0	16	0	0	0	1	0	0	0	0	0	0	0	0
632195	ZG16	Zymogen granule protein 16 homolog (rat)	NM_152338	0	0	0	0	0	0	10	0	0	0	0	0	0	0	0	0	0	0	0	0	0	0	0	0	0	0
632211	CTRB2	Chymotrypsinogen B2	NM_001025200	0	0	0	0	0	0	0	0	0	0	0	0	0	0	0	82	0	2	0	0	0	0	0	0	0	0
632226	ITGB4	Integrin, beta 4	NM_000213, NM_001005731, NM_001005619	0	0	2	1	0	3	1	0	0	0	0	0	0	0	0	0	7	0	2	0	0	0	0	0	0	1
632385	NDUFS5	NADH dehydrogenase (ubiquinone) Fe-S protein 5, 15kDa (NADH-coenzyme Q reductase)	NM_004552	0	3	0	1	2	0	4	0	6	0	0	2	0	26	0	0	5	1	0	0	0	0	0	0	0	1
632535	SSB	Sjogren syndrome antigen B (autoantigen La)	NM_003142	0	1	5	0	2	0	0	0	3	2	1	1	0	4	1	0	4	6	0	1	0	4	0	1	0	2
643431	IGJ	Immunoglobulin J polypeptide, linker protein for immunoglobulin alpha and mu polypeptides	NM_144646	0	0	0	0	0	0	1	2	0	3	7	79	0	7	0	0	0	1	0	0	0	0	1	0	0	3
654413	PSG3	Pregnancy specific beta-1-glycoprotein 3	NM_021016	0	0	0	0	0	0	0	0	0	0	0	0	0	1	0	0	92	0	0	0	0	0	0	0	0	1
654415	PSG5	Pregnancy specific beta-1-glycoprotein 5	NM_002781, NM_001130014	0	0	0	0	0	0	0	0	1	0	0	0	0	1	0	0	59	0	0	0	0	0	0	0	0	1
654425	UMOD	Uromodulin	NM_003361, NM_001008389	0	0	0	0	0	0	0	0	0	27	0	0	0	0	0	0	0	0	0	0	0	0	0	0	0	0
654437	AMY2A	Amylase, alpha 2A (pancreatic)	NM_000699	0	0	0	0	0	0	0	0	0	0	0	0	0	1	0	81	1	2	0	1	0	0	0	0	0	0
654568	KRT19	Keratin 19	NM_002276	0	0	0	0	0	0	2	0	0	0	0	2	0	0	2	2	16	0	0	1	0	0	1	0	0	0
654570	KRT15	Keratin 15	NM_002275	0	0	0	0	0	0	0	0	2	0	0	0	3	0	0	0	0	2	0	23	0	0	0	0	0	0
654589	MYBPC1	Myosin binding protein C, slow type	NM_002465, NM_206819, NM_206820, NM_206821	0	0	5	0	0	7	0	0	0	0	0	0	0	117	0	0	0	4	0	0	0	2	0	0	0	0
654601	TRDN	Triadin	NM_006073	0	0	0	1	0	2	0	0	2	0	0	0	0	132	0	0	0	2	2	0	0	0	0	0	0	0
654951	DPM1	Dolichyl-phosphate mannosyltransferase polypeptide 1, catalytic subunit	NM_003859	0	0	1	0	0	0	1	0	2	0	2	2	0	7	0	0	4	2	1	0	0	12	0	1	0	4
655105	C14orf156	Chromosome 14 open reading frame 156	NM_031210	1	0	2	0	0	0	1	0	3	0	2	0	0	22	0	0	0	4	2	0	0	3	0	0	0	5
655229	GH1	Growth hormone 1	NM_000515, NM_022559, NM_022560, NM_022561, NM_022562	0	0	26	0	313	0	0	0	0	0	0	0	0	0	0	0	2	0	0	0	0	0	0	0	0	0
655550		Transcribed locus, strongly similar to NP_001004379.1 60S ribosomal protein L7a [Gallus gallus]	BM807411	1	0	3	1	1	0	0	0	10	1	1	1	0	0	2	0	1	1	0	0	0	0	0	0	1	1
656565	PIGP	Phosphatidylinositol glycan anchor biosynthesis, class P	NM_153681, NM_153682	0	0	0	0	0	0	0	0	0	0	0	2	0	4	0	0	3	1	0	0	0	4	0	0	0	1
657271	LDB3	LIM domain binding 3	NM_001171610, NM_007078, NM_001080114, NM_001171611, NM_001080115, NM_001080116	0	1	0	0	0	1	1	0	17	0	0	0	0	30	0	0	0	2	0	0	0	0	0	0	0	1
661894		Transcribed locus, strongly similar to XP_899061.1 PREDICTED: hypothetical protein [Mus musculus]	CD050805	0	12	0	0	0	0	0	0	0	0	0	0	0	0	0	0	0	0	0	0	0	0	0	0	0	1
708287		Transcribed locus	BQ930157	0	0	1	0	0	1	0	0	0	0	0	1	0	1	0	0	0	0	0	0	0	0	0	0	0	58
709192	PSG1	Pregnancy specific beta-1-glycoprotein 1	NM_006905	0	0	0	0	0	0	0	0	0	0	0	0	0	0	0	0	175	0	0	0	0	0	0	0	0	2
709200	PSG2	Pregnancy specific beta-1-glycoprotein 2	NM_031246	0	0	0	0	0	0	0	0	1	0	0	0	0	1	0	0	108	0	0	0	0	0	0	0	0	0
710015		Transcribed locus, strongly similar to NP_006163.1 atrial natriuretic factor preproprotein [Homo sapiens]	BU732528	0	0	0	0	0	0	0	0	62	0	0	2	0	0	0	0	0	0	0	0	0	0	0	0	0	0
711471	KRT79	Keratin 79	NM_175834	0	0	0	0	0	0	0	0	0	0	0	0	0	0	0	0	0	0	0	38	0	0	0	0	0	0
713595	CISD3	CDGSH iron sulfur domain 3	NM_001136498	0	1	0	0	0	0	1	0	1	0	0	0	0	5	4	0	0	0	1	0	0	1	0	1	0	0
715270		Transcribed locus, strongly similar to NP_003608.1 regulator of G-protein signaling 5 [Homo sapiens]	BU521978	0	0	1	0	0	2	0	0	0	0	0	0	0	0	0	0	1	0	1	0	0	0	0	0	0	24
