# Supplementary material for: The Use of EST Expression Matrixes for the Quality Control of Gene Expression Data
Source: PLoS One. 2012 Mar 8;7(3):e32966. doi: 10.1371/journal.pone.0032966 (PMC3297614; doi:10.1371/journal.pone.0032966)
Supplement: Dataset S5 — EST libraries tested for inter-tissue correlations. 113 representative tissue-specific EST libraries tested for inter-tissue correlations using the EST expression matrix. (XLS) [file pone.0032966.s006.xls]

## Sheet: 113 Libraries
UniGene Library ID	Library Name	Number of Sequences Mapping onto Genes in Library	Tissue Type	Tissue Preparation	Library Protocol	Tissue Histology	Library Description	Keywords
205	Human Adipose tissue	203	adipose tissue	bulk	non-normalized	normal		normal, non-normalized, bulk, EST, unknown developmental stage, adipose tissue
814	Adipose tissue, white I	343	adipose tissue	bulk	non-normalized	normal		normal, non-normalized, bulk, adult, EST, white fat
816	Adipose tissue, white II	994	adipose tissue	bulk	non-normalized	normal		normal, non-normalized, bulk, adult, EST, white fat
1124	Normal Human Trabecular Bone Cells	6201	bone	bulk	non-normalized	normal	Library constructed by Dr. Marian Young and Dr. Pamela Gehron Robey (NIDCR)	bone, normal, non-normalized, bulk, EST, unknown developmental stage, female, plasmid vector
10410	NCI_CGAP_DF0	5231	bone	bulk	non-normalized	normal	NCI_CGAP_DF0 is a cDNA library containing the following tissue(s): Subchondral Bone. The library was constructed according to Bonaldo, Lennon and Soares, Genome Research, 6: 791-806, 1996. First strand cDNA synthesis was primed with an oligo-dT primer containing a Not I site. Double stranded cDNA was ligated to an EcoR I adaptor, digested with Not I, and cloned directionally into pT7T3-Pac vector…	bone, normal, non-normalized, bulk, adult, CGAP, EST, Soares non-normalized, MGC, plasmid vector, directionally cloned, oligo-dT primed
931	Human bone marrow stromal cells	5317	bone marrow	bulk	non-normalized	normal	mRNA made from human bone marrow stroma, cDNA made by oligo-dT priming. Directionally cloned. Size-selected for average insert size >0.5 kb. Library constructed by Dr. Marian Young and Dr. Pamela Gehron Robey (NIDCR). Library supplied by Dr. Libin Jia (NHGRI)	bone marrow, normal, non-normalized, bulk, EST, mixed developmental stages, mixed pool by gender, size fractionated, plasmid vector, directionally cloned, oligo-dT primed, stromal cell
1663	NCI_CGAP_HSC4	512	bone marrow	bulk	non-normalized	normal	mRNA made from lymphoid tissue, cDNA made by oligo-dT priming. Directionally cloned. Size-selected on agarose gel, average insert size 500 bp. Primary library, non-amplified. cDNA Library Preparation: David B. Krizman, Ph.D. Reference: Krizman et al. (1996) Cancer Research 56: 5380-5383.	bone marrow, normal, non-normalized, bulk, CGAP, EST, Krizman protocol 2, unknown developmental stage, size fractionated, directionally cloned, oligo-dT primed
2	Fetal brain, Stratagene (cat#936206)	2328	brain	bulk	non-normalized	normal	17-18 wk gestation, female; oligo-dT + random primed cDNA synthesis; lambdaZAP-II vector, 1.0kb average inser size.	fetus, normal, non-normalized, bulk, EST, size fractionated, phage vector, oligo-dT primed, whole brain
21	Infant Brain, Bento Soares	1407	brain	bulk	non-normalized	normal		normal, non-normalized, bulk, EST, infant, whole brain
208	Human Brain	2328	brain	bulk	non-normalized	normal		normal, non-normalized, bulk, EST, unknown developmental stage, whole brain
318	Clontech human fetal brain polyA+ mRNA (#6535)	5997	brain	bulk	non-normalized	normal		fetus, normal, non-normalized, bulk, EST, whole brain
394	Human fetal brain (TFujiwara)	1670	brain	bulk	non-normalized	normal		fetus, normal, non-normalized, bulk, EST, whole brain
684	Fetal brain III	244	brain	bulk	non-normalized	normal		fetus, normal, non-normalized, bulk, EST, whole brain
688	Infant brain	2969	brain	bulk	non-normalized	normal		normal, non-normalized, bulk, EST, female, infant, whole brain
769	Fetal brain I	1129	brain	bulk	non-normalized	normal		fetus, normal, non-normalized, bulk, EST, female, whole brain
1080	NCI_CGAP_CNS1	330	brain	bulk	non-normalized	normal	Cloned unidirectionally. Primer: Oligo dT. Average insert size 1.0 kb.	normal, non-normalized, substantia nigra, bulk, CGAP, EST, LTI non-normalized, unknown developmental stage, size fractionated, directionally cloned, phagemid, oligo-dT primed
13053	Homo sapiens ADULT BRAIN	3899	brain	bulk	non-normalized	normal	1st strand cDNA was primed with a NotI-oligo(dT) primer. Five prime end enriched, double-strand cDNA was digested with Not I and cloned into the Not I and EcoRV sites of the pCMVSPORT 6 vector. Library was not normalized.	normal, non-normalized, bulk, adult, EST, oligo-dT primed, whole brain
13711	NIH_MGC_181	7021	brain	bulk	non-normalized	normal	Library is oligo-dT primed and directionally cloned (EcoRV site is destroyed upon cloning). Average insert size 1.42 kb. Library was constructed by (Invitrogen). Note: this is a NIH_MGC Library.	normal, non-normalized, bulk, EST, LTI non-normalized, unknown developmental stage, MGC, size fractionated, plasmid vector, directionally cloned, oligo-dT primed, white matter
742	Cerebellum II	4287	cerebellum	bulk	non-normalized	normal		normal, non-normalized, cerebellum, bulk, adult, EST
1319	Johnston frontal cortex	375	cerebrum	bulk	non-normalized	normal	Stanley Neuropathology Consortium (www.stanleylab.org) brains S-58, S-65, S-67, S-78. Random + oligo-dT primed into EcoRI site of ZAP II Vector. Mass excised. Avg insert length 1.9kb. Custom library provided by Dr. Nancy Johnston [(410) 614-3918, nlj@welchlink.welch.jhu.edu].	normal, non-normalized, frontal cortex, bulk, adult, EST, male, size fractionated, phagemid, oligo-dT primed
124	Human colon mucosa	301	colon	bulk	non-normalized	normal	Adult male, tissue_type = colon mucosa	epithelium, normal, non-normalized, colon, bulk, adult, EST, male
656	Colon I	521	colon	bulk	non-normalized	normal		normal, non-normalized, colon, bulk, adult, EST
1556	Barstead colon HPLRB7	5126	colon	bulk	non-normalized	normal	1st strand cDNA was primed with a Not I - oligo(dT) primer [5' TGTTACGAATCTGAAGTGGGAGCGGCCGCCCTTTTTTTTTTTTTTTTTTTTTTTTT 3']; double-stranded cDNA was ligated to Eco RI adaptors [5' AATTCACTAGTAAT 3' and 5' ATTACTAGTG 3'], digested with Not I and cloned into the Not I and Eco RI sites of the modified pT7T3 vector. Library constructed by Bob Barstead.	normal, non-normalized, colon, bulk, adult, EST, male, phagemid, oligo-dT primed
825	Infant adrenal gland II	319	endocrine	bulk	non-normalized	normal		adrenal gland, normal, non-normalized, bulk, EST, male, infant
773	Small intestine I	449	gastrointestinal tract	bulk	non-normalized	normal		small intestine, normal, non-normalized, bulk, adult, EST
88	Heart	946	heart	bulk	non-normalized	normal		heart, normal, non-normalized, bulk, EST, unknown developmental stage, phage vector
89	Atrium cDNA library Human heart	447	heart	bulk	non-normalized	normal		normal, non-normalized, bulk, EST, unknown developmental stage, heart atrium
218	Human Heart	226	heart	bulk	non-normalized	normal		heart, normal, non-normalized, bulk, EST, unknown developmental stage
246	Adult heart, Clontech	401	heart	bulk	non-normalized	normal		heart, normal, non-normalized, bulk, adult, EST, phage vector
276	Fetal heart	1327	heart	bulk	non-normalized	normal	mRNA was purified from human fetal hearts (10-12 weeks). cDNA was constructed using a NotI-Oligo dT adaptor-primer. SalI adaptors were ligated, followed by digestion with NotI, for direction cloning into predigested lambda gt22. Method is described in J. Mol. Cell. Cardiol. (1994) 26, 1329-1333)	heart, normal, non-normalized, bulk, EST, first trimester, phage vector, directionally cloned, oligo-dT primed
285	Human fetal heart, Lambda ZAP Express	11966	heart	bulk	non-normalized	normal	mRNA was purified from human fetal hearts (8-10 weeks). cDNA was synthesized using a XhoI-Oligo dT adaptor-primer. EcoRI adaptors were ligated, followed by digestion with XhoI, for directional cloning into predigested lambda ZAP Express.	heart, normal, non-normalized, bulk, EST, first trimester, phage vector, directionally cloned, oligo-dT primed
680	Fetal heart II	1388	heart	bulk	non-normalized	normal		fetus, heart, normal, non-normalized, bulk, EST
6759	NIH_MGC_74	324	heart	bulk	non-normalized	normal	5' and 3' adaptors were used in cloning as follows: 5' adaptor sequence: 5'-CACGGCCATTATGGCC-3' and 3' adaptor sequence: 5'-ATTCTAGAGGCCGAGGCGGCCGACATG-dT(30)BN-3' (where B = A, C, or G and N = A, C, G, or T). Average insert size 1.25 kb (range 0.6-4.0 kb). 14/15 colonies contained inserts by PCR. This library was enriched for full-length clones and was constructed by Clontech Laboratories (Palo …	heart, normal, non-normalized, bulk, full-length enriched, EST, unknown developmental stage, MGC, Clontech non-normalized, size fractionated, plasmid vector
695	Fetal kidney II	1024	kidney	bulk	non-normalized	normal		fetus, kidney, normal, non-normalized, bulk, EST
6833	NIH_MGC_75	7481	kidney	bulk	non-normalized	normal	5' and 3' adaptors were used in cloning as follows: 5' adaptor sequence: 5'-CACGGCCATTATGGCC-3' and 3' adaptor sequence: 5'-ATTCTAGAGGCCGAGGCGGCCGACATG-dT(30)BN-3' (where B = A, C, or G and N = A, C, G, or T). Average insert size 1.65 kb (range 0.5-4.0 kb). 15/15 colonies contained inserts by PCR. This library was enriched for full-length clones and was constructed by Clontech Laboratories (Palo …	kidney, normal, non-normalized, bulk, full-length enriched, EST, unknown developmental stage, MGC, Clontech non-normalized, size fractionated, plasmid vector
216	Human Gall bladder	221	liver	bulk	non-normalized	normal		gallbladder, normal, non-normalized, bulk, EST, unknown developmental stage
252	Stratagene liver (#937224)	6571	liver	bulk	non-normalized	normal	Cloned unidirectionally. Primer: Oligo dT. Hepatectomy from normal male caucasian. Average insert size: 1.1 kb; Uni-ZAP XR Vector; ~5' adaptor sequence: 5' GAATTCGGCACGAG 3' ~3' adaptor sequence: 5' CTCGAGTTTTTTTTTTTTTTTTTT 3'	liver, normal, non-normalized, bulk, adult, EST, male, size fractionated, directionally cloned, phagemid, oligo-dT primed
274	22 week old human fetal liver cDNA library	726	liver	bulk	non-normalized	normal	The cDNA library made by oligo-dT primed and directionally cloned between 5'ExoR I-XhoI3' sites.	fetus, liver, normal, non-normalized, bulk, EST, directionally cloned, oligo-dT primed
798	Gall bladder I	1562	liver	bulk	non-normalized	normal		gallbladder, normal, non-normalized, bulk, adult, EST, female
800	Gall bladder II	764	liver	bulk	non-normalized	normal		gallbladder, normal, non-normalized, bulk, adult, EST, female
6989	NIH_MGC_76	9337	liver	bulk	non-normalized	normal	5' and 3' adaptors were used in cloning as follows: 5' adaptor sequence: 5'-CACGGCCATTATGGCC-3' and 3' adaptor sequence: 5'-ATTCTAGAGGCCGAGGCGGCCGACATG-dT(30)BN-3' (where B = A, C, or G and N = A, C, G, or T). Average insert size 1.85 kb (range 1.0-4.0 kb). 15/15 colonies contained inserts by PCR. This library was enriched for full-length clones and was constructed by Clontech Laboratories (Palo …	liver, normal, non-normalized, bulk, full-length enriched, EST, unknown developmental stage, MGC, Clontech non-normalized, size fractionated, plasmid vector
13052	Homo sapiens FETAL LIVER	9267	liver	bulk	non-normalized	normal	1st strand cDNA was primed with a NotI-oligo(dT) primer. Five prime end enriched, double-strand cDNA was digested with Not I and cloned into the Not I and EcoRV sites of the pCMVSPORT 6 vector. Library was not normalized.	fetus, liver, normal, non-normalized, bulk, EST
221	Human Lung	537	lung	bulk	non-normalized	normal		lung, normal, non-normalized, bulk, EST, unknown developmental stage
249	Stratagene lung (#937210)	8355	lung	bulk	non-normalized	normal	Cloned unidirectionally. Primer: Oligo dT. normal lung. Average insert size: 1.0 kb; Uni-ZAP XR Vector; ~5' adaptor sequence: 5' GAATTCGGCACGAG 3' ~3' adaptor sequence: 5' CTCGAGTTTTTTTTTTTTTTTTTT 3'	lung, normal, non-normalized, bulk, adult, EST, male, size fractionated, directionally cloned, phagemid, oligo-dT primed
259	Human adult lung 3' directed MboI cDNA	255	lung	bulk	non-normalized	normal	Adult human lung, 3' directed MboI	lung, normal, non-normalized, bulk, adult, EST
654	Lung	401	lung	bulk	non-normalized	normal		lung, normal, non-normalized, bulk, adult, EST
748	Fetal lung II	1292	lung	bulk	non-normalized	normal		fetus, lung, normal, non-normalized, bulk, EST, male
6834	NIH_MGC_77	12436	lung	bulk	non-normalized	normal	5' and 3' adaptors were used in cloning as follows: 5' adaptor sequence: 5'-CACGGCCATTATGGCC-3' and 3' adaptor sequence: 5'-ATTCTAGAGGCCGAGGCGGCCGACATG-dT(30)BN-3' (where B = A, C, or G and N = A, C, G, or T). Average insert size 1.9 kb (range 0.5-4.0 kb). 12/15 colonies contained inserts by PCR. This library was enriched for full-length clones and was constructed by Clontech Laboratories (Palo A…	lung, normal, non-normalized, bulk, full-length enriched, EST, unknown developmental stage, MGC, Clontech non-normalized, size fractionated, plasmid vector
1109	NCI_CGAP_Br7	257	mammary gland	bulk	non-normalized	normal	Cloned unidirectionally. Primer: Oligo dT. Average insert size 1.2 kb. Life Technologies catalog #: 10985-018	mammary gland, normal, non-normalized, bulk, CGAP, EST, LTI non-normalized, unknown developmental stage, female, directionally cloned, phagemid, oligo-dT primed
45	STRATAGENE Human skeletal muscle cDNA library, cat. #936215.	2437	muscle	bulk	non-normalized	normal	Tissue from female, 19 years old, normal leg muscle. Cloning vector is Lambda ZAPII, in vivo excision from lambda ZAPII to pBluescript SK(+). Genexpress library reference is B.	skeletal muscle, normal, non-normalized, bulk, adult, EST, female
852	HM3	14731	muscle	bulk	non-normalized	normal	The library was constructed by G. Lanfranchi. This library is not subtracted nor normalized. The first strand cDNA was primed with a biotinylated oligo-dT-NotI primer (5'-biotin-AACCCGGCTCGAGCGGCCGCTTTTTTTTTTTTTTTTTT-3'). The ds cDNA was sonicated and size-selected in the range 350-550 bp. The 3' specific fragments were selected by streptavidin coated magnetic beads, ligated to non-palindromic Bs…	skeletal muscle, normal, non-normalized, bulk, adult, EST, female, size fractionated, plasmid vector, directionally cloned, oligo-dT primed
6761	NIH_MGC_81	9170	muscle	bulk	non-normalized	normal	5' and 3' adaptors were used in cloning as follows: 5' adaptor sequence: 5'-CACGGCCATTATGGCC-3' and 3' adaptor sequence: 5'-ATTCTAGAGGCCGAGGCGGCCGACATG-dT(30)BN-3' (where B = A, C, or G and N = A, C, G, or T). Average insert size 1.55 kb (range 1.0-4.0 kb). 15/15 colonies contained inserts by PCR. This library was enriched for full-length clones and was constructed by Clontech Laboratories (Palo …	skeletal muscle, normal, non-normalized, bulk, full-length enriched, EST, unknown developmental stage, MGC, Clontech non-normalized, size fractionated, plasmid vector
14414	NIH_MGC_183	1127	muscle	bulk	non-normalized	normal	Library is oligo-dT primed and directionally cloned (EcoRV site is destroyed upon cloning). Average insert size 1.7. Library was constructed by Invitrogen.	muscle, normal, non-normalized, bulk, EST, LTI non-normalized, unknown developmental stage, MGC, size fractionated, plasmid vector, directionally cloned, oligo-dT primed
5655	Lupski_dorsal_root_ganglion	8168	nervous	bulk	non-normalized	normal	cDNA made by oligo-dT priming. Directionally cloned using the following adaptors: 5'-TCGACCCACGCGTCCG-3' and 5'-GACTAGTTCTAGATCGCGAGCGGCCGCCCT(15)-3'. Size selected > 1 kb for average insert length 1.7 kb. This is a primary library, non-amplified. Library constructed by Life Technologies and donated by J. Lupski, M.D./Ph.D. (Baylor College of Medicine) and is available through Life Technologies.	normal, non-normalized, bulk, adult, dorsal root ganglion, CGAP, EST, MGC, male, size fractionated, plasmid vector, directionally cloned, oligo-dT primed
253	Stratagene ovary (#937217)	2287	ovary	bulk	non-normalized	normal	Cloned unidirectionally. Primer: Oligo dT. Total ovary tissue, normal, caucasian. Average insert size: 0.8 kb; Uni-ZAP XR Vector; ~5' adaptor sequence: 5' GAATTCGGCACGAG 3' ~3' adaptor sequence: 5' CTCGAGTTTTTTTTTTTTTTTTTT 3'	ovary, normal, non-normalized, bulk, adult, EST, female, size fractionated, directionally cloned, oligo-dT primed
683	Ovary II	401	ovary	bulk	non-normalized	normal		ovary, normal, non-normalized, bulk, adult, EST, female
224	Human Pancreas	249	pancreas	bulk	non-normalized	normal		pancreas, normal, non-normalized, bulk, EST, unknown developmental stage
1098	Barstead pancreas HPLRB1	708	pancreas	bulk	non-normalized	normal	1st strand cDNA was primed with a Not I - oligo(dT) primer [5' TGTTACGAATCTGAAGTGGGAGCGGCCGCCCTTTTTTTTTTTTTTTTTTTTTTTTT 3']; double-stranded cDNA was ligated to Eco RI adaptors [AATTCGGATCCTTG], digested with Not I and cloned into the Not I and Eco RI sites of the modified pT7T3 vector. Library constructed by Bob Barstead.	pancreas, normal, non-normalized, bulk, adult, EST, female, phagemid, oligo-dT primed
4374	NCI_CGAP_Pan3	358	pancreas	bulk	non-normalized	normal	Cloned unidirectionally. Primer: Oligo dT. Average insert size 1.1 kb. Library constructed by Life Technologies.	pancreas, normal, non-normalized, bulk, CGAP, EST, LTI non-normalized, unknown developmental stage, size fractionated, directionally cloned, phagemid, oligo-dT primed
6760	NIH_MGC_78	559	pancreas	bulk	non-normalized	normal	5' and 3' adaptors were used in cloning as follows: 5' adaptor sequence: 5'-CACGGCCATTATGGCC-3' and 3' adaptor sequence: 5'-ATTCTAGAGGCCGAGGCGGCCGACATG-dT(30)BN-3' (where B = A, C, or G and N = A, C, G, or T). Average insert size 1.2 kb (range 0.5-4.0 kb). 14/15 colonies contained inserts by PCR. This library was enriched for full-length clones and was constructed by Clontech Laboratories (Palo A…	pancreas, normal, non-normalized, bulk, full-length enriched, EST, unknown developmental stage, MGC, Clontech non-normalized, size fractionated, plasmid vector
422	Pancreatic Islet	1790	pancreatic islet	bulk	non-normalized	normal	Reference: Hum Mol Gen 2, 1795 (1993) Takeda et al. Cloned unidirectionally. Primer: Oligo dT. ~5' adaptor sequence: 5' GAATTCGGCACGAG 3' ~3' adaptor sequence: 5' CTCGAGTTTTTTTTTTTTTTTTTT 3'	pancreatic islet, normal, non-normalized, bulk, EST, unknown developmental stage, directionally cloned, phagemid, oligo-dT primed
7209	Lupski_sciatic_nerve	5177	peripheral nervous system	bulk	non-normalized	normal	cDNA made by oligo-dT priming. Directionally cloned using the following adaptors: 5'-TCGACCCACGCGTCCG-3' and 5'-GACTAGTTCTAGATCGCGAGCGGCCGCCCT(15)-3'. Size selected > 1 kb for average insert length 1.87 kb. This is a primary library, non-amplified. Library constructed by Life Technologies and donated by J. Lupski, M.D./Ph.D. (Baylor College of Medicine) and is available through Life Technologies.	nerve, normal, non-normalized, bulk, adult, EST, LTI non-normalized, MGC, male, size fractionated, plasmid vector, directionally cloned, oligo-dT primed
7227	Lupski_sympathetic_trunk	8291	peripheral nervous system	bulk	non-normalized	normal	cDNA made by oligo-dT priming. Directionally cloned using the following adaptors: 5'-TCGACCCACGCGTCCG-3' and 5'-GACTAGTTCTAGATCGCGAGCGGCCGCCCT(15)-3'. Size selected > 1 kb for average insert length 1.9 kb. This is a primary library, non-amplified. Library constructed by Life Technologies and donated by J. Lupski, M.D./Ph.D. (Baylor College of Medicine); available through Life Technologies.	nerve, normal, non-normalized, bulk, juvenile, EST, LTI non-normalized, MGC, male, size fractionated, plasmid vector, directionally cloned, oligo-dT primed
14298	Lupski_anterior_horn	1605	peripheral nervous system	bulk	non-normalized	normal	Library is oligo-dT primed and directionally cloned (EcoRV site is destroyed upon cloning). Average insert size 2.1 kb. Library was constructed by Invitrogen and donated by J. Lupski, M.D./Ph.D. (Baylor College of Medicine).	nerve, normal, non-normalized, bulk, EST, unknown developmental stage, MGC, size fractionated, directionally cloned, oligo-dT primed
342	Soares_pineal_gland_N3HPG	4217	pineal gland	bulk	non-normalized	normal	1st strand cDNA was primed with a Not I - oligo(dT) primer [5' TGTTACCAATCTGAAGTGGGAGCGGCCGCCGTTTTTTTTTTTTTTTTTTT 3'], double-stranded cDNA was size selected, ligated to Eco RI adapters (Pharmacia), digested with Not I and cloned into the Not I and Eco RI sites of a modified pT7T3 vector (Pharmacia). Library constructed by Bento Soares and M.Fatima Bonaldo.	normal, non-normalized, bulk, pineal gland, CGAP, EST, Soares non-normalized, unknown developmental stage, phagemid, oligo-dT primed
734	Pineal gland II	1938	pineal gland	bulk	non-normalized	normal		normal, non-normalized, bulk, adult, pineal gland, EST
13019	NIH_MGC_179	7315	pituitary gland	bulk	non-normalized	normal	Library is oligo-dT primed and directionally cloned (EcoRV site is destroyed upon cloning). Average insert size 1.1 kb. Library was constructed by (Invitrogen). Note: this is a NIH_MGC Library.	normal, non-normalized, pituitary gland, bulk, EST, LTI non-normalized, unknown developmental stage, MGC, size fractionated, plasmid vector, directionally cloned, oligo-dT primed
226	Human Placenta	279	placenta	bulk	non-normalized	normal		normal, non-normalized, placenta, bulk, pregnant, adult, EST, female
250	Stratagene placenta (#937225)	2721	placenta	bulk	non-normalized	normal	Cloned unidirectionally. Primer: Oligo dT. Caucasian. Average insert size: 1.2 kb; Uni-ZAP XR Vector; ~5' adaptor sequence: 5' GAATTCGGCACGAG 3' ~3' adaptor sequence: 5' CTCGAGTTTTTTTTTTTTTTTTTT 3'	normal, non-normalized, placenta, bulk, adult, EST, female, size fractionated, directionally cloned, oligo-dT primed
321	Clontech human placenta polyA+ mRNA (#6518)	702	placenta	bulk	non-normalized	normal		normal, non-normalized, placenta, bulk, adult, EST, female
368	Soares_placenta_8to9weeks_2NbHP8to9W	13874	placenta	bulk	non-normalized	normal	1st strand cDNA was primed with a Not I - oligo(dT) primer [5' TGTTACCAATCTGAAGTGGGAGCGGCCGCGATTTTTTTTTTTTTTTTTTT 3'], double-stranded cDNA was size selected, ligated to Eco RI adapters (Pharmacia), digested with Not I and cloned into the Not I and Eco RI sites of a modified pT7T3 vector (Pharmacia). Library constructed by Bento Soares and M.Fatima Bonaldo.	normal, non-normalized, placenta, bulk, pregnant, adult, CGAP, EST, Soares non-normalized, female, phagemid, oligo-dT primed
396	Human placenta polyA+ (TFujiwara)	405	placenta	bulk	non-normalized	normal		normal, non-normalized, placenta, bulk, pregnant, adult, EST, female
507	Human placenta cDNA (TFujiwara)	1367	placenta	bulk	non-normalized	normal		normal, non-normalized, placenta, bulk, pregnant, adult, EST, female
739	Placenta II	668	placenta	bulk	non-normalized	normal		normal, non-normalized, placenta, bulk, pregnant, adult, EST, female
740	Placenta I	1170	placenta	bulk	non-normalized	normal		normal, non-normalized, placenta, bulk, adult, EST, female
6835	NIH_MGC_79	9162	placenta	bulk	non-normalized	normal	5' and 3' adaptors were used in cloning as follows: 5' adaptor sequence: 5'-CACGGCCATTATGGCC-3' and 3' adaptor sequence: 5'-ATTCTAGAGGCCGAGGCGGCCGACATG-dT(30)BN-3' (where B = A, C, or G and N = A, C, G, or T). Average insert size 1.3 kb (range 0.5-4.0 kb). 15/15 colonies contained inserts by PCR. This library was enriched for full-length clones and was constructed by Clontech Laboratories (Palo A…	normal, non-normalized, placenta, bulk, adult, full-length enriched, EST, unknown developmental stage, MGC, Clontech non-normalized, female, size fractionated, plasmid vector
10403	NCI_CGAP_Pl1	1862	placenta	bulk	non-normalized	normal	NCI_CGAP_Pl1 is a cDNA library containing the following tissue(s): placenta 8-9 weeks pregnant. The library was constructed according to Bonaldo, Lennon and Soares, Genome Research, 6: 791-806, 1996. First strand cDNA synthesis was primed with an oligo-dT primer containing a Not I site. Double stranded cDNA was ligated to an EcoR I adaptor, digested with Not I, and cloned directionally into pT7T3…	normal, non-normalized, placenta, bulk, pregnant, adult, CGAP, EST, Soares non-normalized, female, directionally cloned, oligo-dT primed
10425	NCI_CGAP_Pl4	1270	placenta	bulk	non-normalized	normal	NCI_CGAP_Pl4 is a cDNA library containing the following tissue(s): Placenta full term. The library was constructed according to Bonaldo, Lennon and Soares, Genome Research, 6: 791-806, 1996. First strand cDNA synthesis was primed with an oligo-dT primer containing a Not I site. Double stranded cDNA was ligated to an EcoR I adaptor, digested with Not I, and cloned directionally into pT7T3-Pac vect…	normal, non-normalized, placenta, bulk, pregnant, adult, CGAP, EST, Soares non-normalized, female, plasmid vector, directionally cloned, oligo-dT primed
13037	Homo sapiens PLACENTA	11738	placenta	bulk	non-normalized	normal	1st strand cDNA was primed with a NotI-oligo(dT) primer. Five prime end enriched, double-strand cDNA was digested with Not I and cloned into the Not I and EcoRV sites of the pCMVSPORT 6 vector. Library was not normalized.	normal, non-normalized, placenta, bulk, pregnant, adult, EST, female, size fractionated, oligo-dT primed
228	Human Prostate gland	271	prostate	bulk	non-normalized	normal		prostate, normal, non-normalized, bulk, EST, unknown developmental stage, male
787	Prostate gland I	1561	prostate	bulk	non-normalized	normal		prostate, normal, non-normalized, bulk, adult, EST, male
924	NCI_CGAP_Pr21	1114	prostate	bulk	non-normalized	normal	1st strand cDNA was prepared from normal prostate bulk tissue, and was then primed with a Not I - oligo(dT) primer. Double-stranded cDNA was ligated to Eco RI adaptors (Pharmacia), digested with Not I and cloned into the Not I and Eco RI sites of the modified pT7T3 vector. Library is not normalized. Library was constructed by Bento Soares and M. Fatima Bonaldo.	prostate, normal, non-normalized, bulk, CGAP, EST, Soares non-normalized, unknown developmental stage, male, phagemid, oligo-dT primed
6763	NIH_MGC_83	6718	prostate	bulk	non-normalized	normal	5' and 3' adaptors were used in cloning as follows: 5' adaptor sequence: 5'-CACGGCCATTATGGCC-3' and 3' adaptor sequence: 5'-ATTCTAGAGGCCGAGGCGGCCGACATG-dT(30)BN-3' (where B = A, C, or G and N = A, C, G, or T). Average insert size 1.4 kb (range 0.5-4.0 kb). 14/15 colonies contained inserts by PCR. This library was enriched for full-length clones and was constructed by Clontech Laboratories (Palo A…	prostate, normal, non-normalized, bulk, full-length enriched, EST, unknown developmental stage, MGC, Clontech non-normalized, male, size fractionated, plasmid vector
302	Soares retina N2b4HR	9040	retina	bulk	non-normalized	normal	1st strand cDNA was primed with a Not I - oligo(dT) primer [5' TGTTACCAATCTGAAGTGGGAGCGGCCGCGCTTTTTTTTTTTTTTTTTTT 3'], double-stranded cDNA was size selected, ligated to Eco RI adapters (Pharmacia), digested with Not I and cloned into the Not I and Eco RI sites of a modified pT7T3 vector (Pharmacia). The retinas were obtained from a 55 year old Caucasian and total cellular poly(A)+ RNA was extrac…	retina, normal, non-normalized, bulk, adult, EST, male, size fractionated, phagemid, oligo-dT primed
303	Soares retina N2b5HR	1684	retina	bulk	non-normalized	normal	1st strand cDNA was primed with a Not I - oligo(dT) primer [5' TGTTACCAATCTGAAGTGGGAGCGGCCGCGCTTTTTTTTTTTTTTTTTTT 3'], double-stranded cDNA was size selected, ligated to Eco RI adapters (Pharmacia), digested with Not I and cloned into the Not I and Eco RI sites of a modified pT7T3 vector (Pharmacia). The retinas were obtained from a 55 year old Caucasian and total cellular poly(A)+ RNA was extrac…	retina, normal, non-normalized, bulk, adult, EST, male, size fractionated, phagemid, oligo-dT primed
432	Human retina cDNA Tsp509I-cleaved sublibrary	662	retina	bulk	non-normalized	normal	The library used for sequencing was a sublibrary derived from a human retina cDNA library. Inserts from retina cDNA library DNA were isolated, cleaved with Tsp509I, size selected, and cloned into lamda gt10. Individual plaques were arrayed and used as templates for PCR amplification and these PCR products were used for sequencing.	retina, normal, non-normalized, bulk, adult, EST, mixed pool by gender, size fractionated
433	Human retina cDNA randomly primed sublibrary	2093	retina	bulk	non-normalized	normal	The library used for sequencing was a sublibrary derived from a human retina cDNA library. Inserts from retina cDNA library DNA were isolated, randomly primed, PCR amplified, size-selected, and cloned into lambda gt10. Individual plaques were arrayed and used as templates for PCR amplification, and these PCR products were used for sequencing.	retina, normal, non-normalized, bulk, adult, EST, mixed pool by gender, size fractionated
690	Retina II	1175	retina	bulk	non-normalized	normal		retina, normal, non-normalized, bulk, adult, EST, mixed pool by gender
797	Fetal skin	362	skin	bulk	non-normalized	normal		fetus, skin, epithelium, normal, non-normalized, bulk, EST
7049	NCI_CGAP_Skn1	392	skin	bulk	non-normalized	normal	Cloned unidirectionally. Primer: Oligo dT. Average insert size 1.03kb. Library constructed by Life Technologies, cat # 11132-018.	skin, normal, non-normalized, bulk, CGAP, EST, LTI non-normalized, unknown developmental stage, size fractionated, directionally cloned, phagemid, oligo-dT primed
8848	NCI_CGAP_Skn3	7988	skin	bulk	non-normalized	normal	Cloned unidirectionally. Primer: Oligo dT. Average insert size 1.5kb. Library constructed by Life Technologies. Note: this is a NCI_CGAP Library.	skin, normal, non-normalized, bulk, CGAP, EST, LTI non-normalized, unknown developmental stage, MGC, size fractionated, directionally cloned, phagemid, oligo-dT primed
251	Stratagene fetal spleen (#937205)	4907	spleen	bulk	non-normalized	normal	Cloned unidirectionally. Primer: Oligo dT. Pooled spleens. Average insert size: 1.0 kb; Uni-ZAP XR Vector; ~5' adaptor sequence: 5' GAATTCGGCACGAG 3' ~3' adaptor sequence: 5' CTCGAGTTTTTTTTTTTTTTTTTT 3'	fetus, spleen, normal, non-normalized, bulk, EST, size fractionated, directionally cloned, phagemid, oligo-dT primed
676	Fetal spleen	1107	spleen	bulk	non-normalized	normal		fetus, spleen, normal, non-normalized, bulk, EST
1099	Barstead spleen HPLRB2	1205	spleen	bulk	non-normalized	normal	1st strand cDNA was primed with a Not I - oligo(dT) primer [5' TGTTACGAATCTGAAGTGGGAGCGGCCGCCCTTTTTTTTTTTTTTTTTTTTTTTTT 3']; double-stranded cDNA was ligated to Eco RI adaptors [AATTCGGATCCTTG], digested with Not I and cloned into the Not I and Eco RI sites of the modified pT7T3 vector. Library constructed by Bob Barstead.	spleen, normal, non-normalized, bulk, adult, EST, male, phagemid, oligo-dT primed
8893	NIH_MGC_113	8251	spleen	bulk	non-normalized	normal	cDNA made by oligo-dT priming. Directionally cloned into EcoRI/XhoI sites using the following 5' adaptor: GGCACGAG(G). Library constructed by Ling Hong in the laboratory of Gerald M. Rubin (University of California, Berkeley) using ZAP-cDNA synthesis kit (Stratagene) and Superscript II RT (Life Technologies). Note: this is a NIH_MGC Library.	spleen, normal, non-normalized, bulk, EST, unknown developmental stage, MGC, Rubin non-normalized, plasmid vector, directionally cloned, oligo-dT primed
40	TEST1, Human adult Testis tissue	321	testis	bulk	non-normalized	normal	clone_library=TEST1, Human adult Testis tissue; cloning vector is lambda nm1149	testis, normal, non-normalized, bulk, adult, EST, male, phage vector
235	Human Testis	293	testis	bulk	non-normalized	normal		testis, normal, non-normalized, bulk, EST, unknown developmental stage, male
677	Testis I	1522	testis	bulk	non-normalized	normal		testis, normal, non-normalized, bulk, adult, EST, male
6762	NIH_MGC_82	7591	testis	bulk	non-normalized	normal	5' and 3' adaptors were used in cloning as follows: 5' adaptor sequence: 5'-CACGGCCATTATGGCC-3' and 3' adaptor sequence: 5'-ATTCTAGAGGCCGAGGCGGCCGACATG-dT(30)BN-3' (where B = A, C, or G and N = A, C, G, or T). Average insert size 1.35 kb (range 0.9-4.0 kb). 14/15 colonies contained inserts by PCR. This library was enriched for full-length clones and was constructed by Clontech Laboratories (Palo …	testis, normal, non-normalized, bulk, full-length enriched, EST, unknown developmental stage, MGC, Clontech non-normalized, male, size fractionated, plasmid vector
13710	NIH_MGC_180	4988	testis	bulk	non-normalized	normal	Library is oligo-dT primed and directionally cloned (EcoRV site is destroyed upon cloning). Average insert size 1.68 kb. Library was constructed by (Invitrogen). Note: this is a NIH_MGC Library.	testis, normal, non-normalized, bulk, EST, LTI non-normalized, unknown developmental stage, MGC, male, size fractionated, plasmid vector, directionally cloned, oligo-dT primed
184	HTCDL1	710	thymus	bulk	non-normalized	normal	Poly(A)-mRNA from the 2-year old male fetal thymus, oligo(dT) priming, EcoRI cloning in the vector pBluescipt (Stratagene).	thymus, normal, non-normalized, bulk, juvenile, EST, male, oligo-dT primed
692	Thyroid	1822	thyroid	bulk	non-normalized	normal		thyroid, normal, non-normalized, bulk, adult, EST
238	Human Uterus	326	uterus	bulk	non-normalized	normal		uterus, normal, non-normalized, bulk, EST, unknown developmental stage, female
678	Uterus	437	uterus	bulk	non-normalized	normal		uterus, normal, non-normalized, bulk, adult, EST, female
12637	NICHD_HS_Ut1	1048	uterus	bulk	non-normalized	normal	Cloned unidirectionally from microquantity amounts of mRNA from normal endometrial tissue (late proliferative phase, cycle day 13). Average insert size 1.9 kb. Library constructed by ResGen (Invitrogen Corporation).	normal, non-normalized, endometrium, bulk, adult, CGAP, EST, MGC, female, size fractionated, plasmid vector, directionally cloned
12638	NICHD_HS_Ut2	1031	uterus	bulk	non-normalized	normal	Cloned unidirectionally from microquantity amounts of mRNA from normal endometrial tissue (mid-secretory phase, cycle day 23). Average insert size 1.6 kb. Library constructed by ResGen (Invitrogen Corporation).	normal, non-normalized, endometrium, bulk, adult, CGAP, EST, MGC, female, size fractionated, plasmid vector, directionally cloned, oligo-dT primed
212	Human Endothelial cells	345	vascular	bulk	non-normalized	normal		vein, normal, non-normalized, endothelium, bulk, EST, unknown developmental stage
313	Clontech human aorta polyA+ mRNA (#6572)	4969	vascular	bulk	non-normalized	normal		artery, normal, non-normalized, bulk, EST, unknown developmental stage
395	Human aorta polyA+ (TFujiwara)	586	vascular	bulk	non-normalized	normal		normal, non-normalized, bulk, EST, unknown developmental stage, aorta
815	Aorta endothelial cells	1180	vascular	bulk	non-normalized	normal		normal, non-normalized, endothelium, bulk, adult, EST, aorta
830	Aorta endothelial cells, TNF alpha-treated	1857	vascular	bulk	non-normalized	normal		normal, non-normalized, endothelium, bulk, adult, EST, aorta, TNF alpha
1555	Barstead aorta HPLRB6	4522	vascular	bulk	non-normalized	normal	1st strand cDNA was primed with a Not I - oligo(dT) primer [5' TGTTACGAATCTGAAGTGGGAGCGGCCGCCCTTTTTTTTTTTTTTTTTTTTTTTTT 3']; double-stranded cDNA was ligated to Eco RI adaptors [5' AATTCGGATCGAAC 3' and 5' GTTGGATCGG 3'], digested with Not I and cloned into the Not I and Eco RI sites of the modified pT7T3 vector. Library constructed by Bob Barstead.	artery, normal, non-normalized, bulk, adult, EST, male, phagemid, oligo-dT primed
13002	NIH_MGC_187	5622	vascular	bulk	non-normalized	normal	5' and 3' adaptors were used in cloning as follows: 5' adaptor sequence: 5'-CACGGCCATTATGGCC-3' and 3' adaptor sequence: 5'-ATTCTAGAGGCCGAGGCGGCCGACATG-dT(30)BN-3' (where B = A, C, or G and N = A, C, G, or T). Average insert size 1.4 kb (range 0.5-4.0 kb). 14/15 colonies contained inserts by PCR. This library was enriched for full-length clones and was constructed by Clontech Laboratories (Palo A…	vascular, normal, non-normalized, bulk, EST, unknown developmental stage, MGC, Clontech non-normalized, size fractionated, plasmid vector
